# Supplementary material for: In-text citation’s frequencies-based recommendations of relevant research papers
Source: PeerJ Comput Sci. 2021 Jun 4;7:e524. doi: 10.7717/peerj-cs.524 (PMC8189020; doi:10.7717/peerj-cs.524)
Supplement: Supplemental Information 1 [file peerj-cs-07-524-s001.zip]

Archive with 12 entries (11 files):
- jucs-scrapper/
- jucs-scrapper/conn.php
- jucs-scrapper/debug.php
- jucs-scrapper/extract_issue.php
- jucs-scrapper/extract_papers.php
- jucs-scrapper/extract_papers_detail.php
- jucs-scrapper/extract_volume_issues.php
- jucs-scrapper/ex_volumes.php
- jucs-scrapper/get_editorial_papers.php
- jucs-scrapper/index.php
- jucs-scrapper/newtest.php
- jucs-scrapper/parse.php
