# Supplementary material for: In-text citation’s frequencies-based recommendations of relevant research papers
Source: PeerJ Comput Sci. 2021 Jun 4;7:e524. doi: 10.7717/peerj-cs.524 (PMC8189020; doi:10.7717/peerj-cs.524)
Supplement: Supplemental Information 1 [file peerj-cs-07-524-s001.zip › jucs-scrapper/conn.php]

<?php
$con = mysql_connect("localhost","root","");
if (!$con) {
  die('Could not connect: ' . mysql_error());
}
mysql_select_db("mashup_dbo_scrapper", $con);

?>
