# Supplementary material for: In-text citation’s frequencies-based recommendations of relevant research papers
Source: PeerJ Comput Sci. 2021 Jun 4;7:e524. doi: 10.7717/peerj-cs.524 (PMC8189020; doi:10.7717/peerj-cs.524)
Supplement: Supplemental Information 1 [file peerj-cs-07-524-s001.zip › jucs-scrapper/debug.php]

<?php

require_once "conn.php";

$sql = "select * from papers";
$rs = mysql_query($sql);
$arr = array();
while($row = mysql_fetch_array($rs)){
	array_push($arr, $row['ID']);
}
echo "<pre>";
//print_r($arr);
echo "</pre>";
$i = 0;
foreach($arr as $key=>$value){

	if($arr[$key + 1] - $value >= 2) {
		echo "------".$value;
		exit;
	}	
}


?>
<!DOCTYPE html PUBLIC "-//W3C//DTD XHTML 1.0 Transitional//EN" "http://www.w3.org/TR/xhtml1/DTD/xhtml1-transitional.dtd">
<html xmlns="http://www.w3.org/1999/xhtml">
<head>
<meta http-equiv="Content-Type" content="text/html; charset=utf-8" />
<title>Untitled Document</title>
</head>

<body>
</body>
</html>
