# Supplementary material for: In-text citation’s frequencies-based recommendations of relevant research papers
Source: PeerJ Comput Sci. 2021 Jun 4;7:e524. doi: 10.7717/peerj-cs.524 (PMC8189020; doi:10.7717/peerj-cs.524)
Supplement: Supplemental Information 1 [file peerj-cs-07-524-s001.zip › jucs-scrapper/extract_issue.php]

<?php
require_once "conn.php";

$starting_url = "http://www.jucs.org/";
$loadFile = 1;
$volume_id = "";
$complete_flag = 0;

$parsing_url = volume_extraction($starting_url);
extractIssues($parsing_url);

function volume_extraction($starting_url){
	global $volume_id, $complete_flag, $loadFile; 
	$sql = "select * from _volumes where processed_flag = 0 limit 0, 1";
	$rs = mysql_query($sql);
	$row = mysql_fetch_array($rs);
	$volume_id = $row['id'];
	$url = $row['url'];
	
	
	$sql = "select * from _volumes where processed_flag = 0 and  id > $volume_id ";
	
	$rs = mysql_query($sql);
	$rest_of_volumes = mysql_num_rows($rs);
	
	
	
	if($rest_of_volumes  >= 1)
		$complete_flag = 1;
		
	if($rest_of_volumes  == 0)
		$loadFile = 0;	
		
		
	
	$parsing_url = $starting_url.$url;
	return $parsing_url;
}

function getTagValue($tag, $attribute = NULL){
		
		$attribute_value = "";
		$arr  = array();
		//foreach($tags as $tag) {
		//	echo $tag->tagName;
			if(strlen($attribute) != 0) {
				//echo $tag->nodeName;
				$attribute_value = $tag->getAttribute($attribute); 
			}	
			$arr = array("tag_value" => $tag->nodeValue, "attribute_value" => $attribute_value);	
			//break;
		//}
		return $arr;
}
	
function extractIssues($url){
	global $volume_id, $complete_flag; 
	// extracting content
	echo $url;
	$str = file_get_contents($url);
	$dom=new DOMDocument("1.0", "utf-8");
	if ( !@$dom->loadHTML($str) ) {
		echo "Cannot load file $xmlFileName";  
		return ;
	}
	// instance of DOMXPath
	$xpath = new DOMXPath($dom);
	
	$tags = $xpath->query('//div[@class="nv nvi"]/a');

	foreach($tags as $tag) {
		//echo $tag->nodeName;
		$arr = getTagValue($tag, 'href');
		$title = $arr['tag_value']; 
		$issue_url = $arr['attribute_value']; 
		//echo $title."---".$issue_url;
		$sql = "INSERT INTO _volume_issues set label = '".$title."', url = '".$issue_url."', volume_id = $volume_id";
		//echo "<br>".$sql; 
		mysql_query($sql);
		echo mysql_error();
	}
	
	if($complete_flag == 1) {
		$sql = "UPDATE volumes set processed_flag = '1' where id = $volume_id";
		mysql_query($sql);
	}
	
	
}
?>
<html>
<head>
<script>
function load_page() {
	window.location= "http://localhost/jucs-scrapper/extract_issue.php";
}
	
</script>
</head>
<body <?php if($loadFile == 1) {?> onLoad="load_page()" <?php }?>>
	Current URL :  <?php echo $volume_id; ?>
</body>
</html>
