# Supplementary material for: In-text citation’s frequencies-based recommendations of relevant research papers
Source: PeerJ Comput Sci. 2021 Jun 4;7:e524. doi: 10.7717/peerj-cs.524 (PMC8189020; doi:10.7717/peerj-cs.524)
Supplement: Supplemental Information 1 [file peerj-cs-07-524-s001.zip › jucs-scrapper/extract_papers.php]

<?php

require_once "conn.php";

$starting_url = "http://www.jucs.org/";

$volume_id = "";
$issue_id = "";

$papers_array = array();
$parsing_url = issue_extraction($starting_url);
extractPapers($parsing_url);

savePapers();

function savePapers(){

	global $issue_id, $papers_array ;
	
	$i  = 1;	
	foreach($papers_array as $key=>$value) {
		//array("paperTitle" => $paperTitle, "paperURL" => $paperURL, "paperAuthors" => $paperAuthors, "paperPageNo" => $paperPageNo);
		//$url = $value['attribute_value'];
		$paperPageNo_End = "";
		$paperTitle = utf8_decode($value['paperTitle']);
		$paperURL = $value['paperURL'];
		$paperAuthors = utf8_decode($value['paperAuthors']);
		
		$paperPageNo_Start = $value['paperPageNo'];
		
		if(is_numeric($value['paperPageNo']) and $i < sizeof($papers_array) )
			$paperPageNo_End = $papers_array[$key + 1]['paperPageNo'] - 1;
			
		
		list($jucs, $volume, $issue) = explode("_", $paperURL);
		
		$sql = "insert into _papers set 
									paper_title = '".mysql_escape_string($paperTitle)."',   
									paper_url = '".$paperURL."', 
									authors = '".$paperAuthors."', 
									page_start = '".$paperPageNo_Start."', 
									page_end = '".$paperPageNo_End."', 
									volume = '".$volume."',
									issue = '".$issue."'";
		mysql_query($sql);
		$i++;
	}	
	
	$sql = "update _volume_issues set processed_flag = 1 where id = $issue_id";
	mysql_query($sql);
}


function issue_extraction($starting_url){
	global $volume_id, $issue_id; 
	$sql = "select vi.* 
			from 
				_volumes v,
				_volume_issues vi
	
			where 
				v.id = vi.volume_id and 
				vi.processed_flag = 0 limit 0, 1";
	$rs = mysql_query($sql);
	$row = mysql_fetch_array($rs);
	
	$no_of_rows = mysql_num_rows($rs);
	
	if($no_of_rows == 0) {
		echo "process completed. No more issues to be synched";
		exit;
	}
			
	$issue_id = $row['id'];
	$url_label = $row['url'];
	$volume_id = $row['volume_id'];
	$parsing_url = $starting_url.trim($url_label, "/");
	return $parsing_url;
}

function getTagValue($tag, $attribute = NULL){
		
		$attribute_value = "";
		$arr  = array();
		//foreach($tags as $tag) {
		//	echo $tag->tagName;
			if(strlen($attribute) != 0) {
				//echo $tag->nodeName;
				$attribute_value = $tag->getAttribute($attribute); 
			}	
			$arr = array("tag_value" => $tag->nodeValue, "attribute_value" => $attribute_value);	
			//break;
		//}
		return $arr;
}


function detail($tr_tag){
	
	global $papers_array;
	$dom2 = new DOMDocument("1.0", "utf-8");
	@$dom2->loadXML($tr_tag);
	
	$xpath = new DOMXPath($dom2);
	
	$paper = $xpath->query('//tr[@align="left"]/td[@width="335"]/a');
	$node = $paper->item($i);
	$arr = getTagValue($node, "href");
	
	$paperTitle = $arr['tag_value'];
	$paperURL = $arr['attribute_value'];
	
	$trs = $xpath->query('//tr[@align="left"]/td[@width="160"]');
	$node = $trs->item($i);
	$arr = getTagValue($node);
	$paperAuthors = $arr['tag_value'];
	
	$trs = $xpath->query('//tr[@align="left"]/td[@align="right"]');
	$node = $trs->item($i);
	$arr = getTagValue($node);
	$paperPageNo =  $arr['tag_value'];
	
	$arr = array("paperTitle" => $paperTitle, "paperURL" => $paperURL, "paperAuthors" => $paperAuthors, "paperPageNo" => $paperPageNo);

	array_push($papers_array, $arr);		
}

function extractPapers($url){
	
	global $volume_id; 
	// extracting content
	$str = file_get_contents($url);
	$dom=new DOMDocument("1.0", "utf-8");
	if ( !@$dom->loadHTML($str) ) {
		echo "Cannot load file $url";  
		return ;
	}
	
	// instance of DOMXPath
	$xpath = new DOMXPath($dom);
	$trs = $xpath->query('//table[@width="100%"]/tr[@align="left"]');
	foreach($trs  as $key=>$value){
		$tr_content = $dom->saveXML($value);
		detail($tr_content);
	}
}

?>
<html>
<head>
<script>
function load_page() {
	window.location= "http://localhost/jucs-scrapper/extract_papers.php";
}
</script>
<meta http-equiv="Content-Type" content="text/html; charset=utf-8"></head>
<body onLoad="load_page()">

	Current URL :  <?php echo $volume_id ."-- ". $issue_id; ?>
</body>

</html>
