# Supplementary material for: In-text citation’s frequencies-based recommendations of relevant research papers
Source: PeerJ Comput Sci. 2021 Jun 4;7:e524. doi: 10.7717/peerj-cs.524 (PMC8189020; doi:10.7717/peerj-cs.524)
Supplement: Supplemental Information 1 [file peerj-cs-07-524-s001.zip › jucs-scrapper/extract_volume_issues.php]

<?php
require_once "conn.php";

$starting_url = "http://www.jucs.org/";
$parsing_url = issue_extraction($starting_url);

extractPapers($parsing_url);
$issue_id = "";
function issue_extraction($starting_url){
	global $issue_id; 
	$sql = "select vi.* 
			from 
				volumes v,
				volume_issues vi
	
			where 
				v.id = vi.volume_id and 
				vi.processed_flag = 0 limit 0, 1";
	$rs = mysql_query($sql);
	$row = mysql_fetch_array($rs);
	$issue_id = $row['id'];
	$url_label = $row['url'];
	$parsing_url = $starting_url.trim($url_label, "/");
	
	return $parsing_url;
}

function getTagValue($tags, $attribute = NULL){
		
		$attribute_value = "";
		$arr  = array();
		foreach($tags as $tag) {
			if(strlen($attribute) != 0) {
				//echo $tag->nodeName;
				$attribute_value = $tag->getAttribute($attribute); 
			}	
			$arr = array("tag_value" => $tag->nodeValue, "attribute_value" => $attribute_value);	
			break;
		}
		return $arr;
}

function parts($doc, $tag){
		
		
		$nodeString = $doc->saveHTML($tag);
		$arr = array();
		$dom = new DOMDocument("1.0", "utf-8");
		
		if ( !$dom->loadHTML($nodeString) ) {
			echo "Cannot load file $xmlFileName";  
		}
		
		$xpath = new DOMXPath($dom);	
		$paper_tags = $xpath->query('//tr[@align="left"]/td[@width="335"]/a');
		
		$arr = getTagValue($paper_tags, 'href');
		return $arr;
		
		
		
		
		
		/*
		$author_tags = $xpath->query('//tr[@align="left"]/td[@width="160"]/a');
		$arr = getTagValue($author_tags, 'href');
		
		$paper_title = $arr'tag_value'];
		$paper_url = $arr'attribute_value'];
		
		$page_tags = $xpath->query('//tr[@align="left"]/td[@align="right"]');
		$arr = getTagValue($page_tags);
		print_r($arr);
		*/
		
		exit;

}

	
function extractPapers($url){
	global $volume_id, $starting_url; 
	// extracting content
	$str = file_get_contents($url);
	$dom=new DOMDocument("1.0", "utf-8");
	if ( !@$dom->loadHTML($str) ) {
		echo "Cannot load file $xmlFileName";  
		return ;
	}
	// instance of DOMXPath
	$xpath = new DOMXPath($dom);
	
	
	
	$tags = $xpath->query('//tr[@align="left"]');

	foreach($tags as $tag) {
		
		$arr = parts($dom, $tag);
		
		$paper_title = $arr'tag_value'];
		$paper_url = $arr'attribute_value']; 
		
		$url = $starting_url . $paper_url;
		
		
		//echo $tag->nodeName;
		//$arr = getTagValue($tag, 'href');
		//$title = $arr['tag_value']; 
		//$issue_url = $arr['attribute_value']; 
		//echo $title."---".$issue_url;
		//$sql = "INSERT INTO volume_issues set label = '".$title."', url = '".$issue_url."', volume_id = $volume_id";
		//mysql_query($sql);
	}
	
	//$sql = "UPDATE volumes set processed_flag = '1' where id = $volume_id";
	//mysql_query($sql);
}

?>
<!--- 

This page extracts volumes and its issues. 

--->
<html>
<head>
<script>
	function load_page() {
		//window.location= "http://localhost/jucs-scrapper/index.php";
	}
	
</script>
</head>
<body onLoad="load_page()">
	Current URL :  <?php echo $volume_id; ?>
</body>

</html>
