# Supplementary material for: In-text citation’s frequencies-based recommendations of relevant research papers
Source: PeerJ Comput Sci. 2021 Jun 4;7:e524. doi: 10.7717/peerj-cs.524 (PMC8189020; doi:10.7717/peerj-cs.524)
Supplement: Supplemental Information 1 [file peerj-cs-07-524-s001.zip › jucs-scrapper/ex_volumes.php]

<?php
require_once "conn.php";

//$url = "http://www.jucs.org/jucs_journal";

$url = "file.htm";
$volume_db_array = extractVolumesFromDB();

$volume_site_array = extractVolumeFromSite($url);


$new_volume_count = check_new_volumes($volume_db_array, $volume_site_array);

echo "newly found volumes" .$new_volume_count ;

function check_new_volumes($volume_db_array, $volume_site_array){
	
	$new_volume_count = 0;
	foreach($volume_site_array as $key=>$value){
		$found_flag = 0;
		foreach($volume_db_array as $dkey=>$dbvalue) {
			
			if(trim($value['attribute_value'], "/") == $dbvalue['url']) {
				$found_flag = 1;
				break;
			}
		}
		
		if($found_flag == 0) {
			$new_volume_count++;
			$url = trim($value['attribute_value'], "/");
			$title = trim($value['tag_value']);
			
			list($jucs, $id) = explode("_", $url);
			// create record in db
			$sql = "INSERT INTO _volumes set id = '".$id."',  volume = '".$title."', url = '".$url."'";
			
			mysql_query($sql);
		}
	}
	
	return $new_volume_count;
}


function extractVolumesFromDB(){
	$sql = "select * from _volumes";
	$rs = mysql_query($sql);
	//$row = mysql_fetch_array($rs);	
	$volume_array = array();
	while($row = mysql_fetch_array($rs)){
		array_push($volume_array, $row);
	}
	
	return $volume_array;
}


function extractVolumeFromSite($url){

	// extracting content
	$str = file_get_contents($url);
	
	$dom = new DOMDocument("1.0", "utf-8");
	if ( !@$dom->loadHTML($str) ) {
		echo "Cannot load file $url";  
		return ;
	}
	$xpath = new DOMXPath($dom);
	$anchor_tags = $xpath->query('//div[@class="nv bld"]/a');
	$links_array = array();
	for ($i = 0; $i < $anchor_tags->length; $i++) {
   	 	//echo "<br>".$items->item($i)->nodeValue . "\n";
		$node = $anchor_tags->item($i);
		
		$arr = getTagValue($node, "href");
		$vposition = strpos($arr['tag_value'], "Volume");
		if($vposition !== false)
			array_push($links_array, $arr);
	}
	
	$anchor_tags = $xpath->query('//div[@class="nv"]/a');
	for ($i = 0; $i < $anchor_tags->length; $i++) {
		$node = $anchor_tags->item($i);
		$arr = getTagValue($node, "href");
		$vposition = strpos($arr['tag_value'], "Volume");
		if($vposition !== false)
			array_push($links_array, $arr);
		
	}
	
	return $links_array;
	
}


function volume_extraction($starting_url){
	global $volume_id; 
	$sql = "select * from _volumes where processed_flag = 0 limit 0, 1";
	$rs = mysql_query($sql);
	$row = mysql_fetch_array($rs);
	$volume_id = $row['id'];
	$url_label = $row['url_label'];
	$parsing_url = $starting_url.$url_label;
	return $parsing_url;
}

function getTagValue($tag, $attribute = NULL){
		
		$attribute_value = "";
		$arr  = array();
		if(strlen($attribute) != 0) {
			$attribute_value = $tag->getAttribute($attribute); 
		}	
		$arr = array("tag_value" => $tag->nodeValue, "attribute_value" => $attribute_value);	
		return $arr;
}
	
function extractIssues($url){
	global $volume_id; 
	// extracting content
	$str = file_get_contents($url);
	$dom=new DOMDocument("1.0", "utf-8");
	if ( !@$dom->loadHTML($str) ) {
		echo "Cannot load file $url";  
		return ;
	}
	// instance of DOMXPath
	$xpath = new DOMXPath($dom);
	
	$tags = $xpath->query('//div[@class="nv nvi"]/a');

	foreach($tags as $tag) {
		//echo $tag->nodeName;
		$arr = getTagValue($tag, 'href');
		$title = $arr['tag_value']; 
		$issue_url = $arr['attribute_value']; 
		//echo $title."---".$issue_url;
		$sql = "INSERT INTO _volume_issues set label = '".$title."', url = '".$issue_url."', volume_id = $volume_id";
		mysql_query($sql);
	}
	
	$sql = "UPDATE _volumes set processed_flag = '1' where id = $volume_id";
	mysql_query($sql);
}
?>
<html>
<head>
</head>
<body>
	<!--//Current URL :  <?php echo $volume_id; ?>-->
</body>
</html>
