# Supplementary material for: In-text citation’s frequencies-based recommendations of relevant research papers
Source: PeerJ Comput Sci. 2021 Jun 4;7:e524. doi: 10.7717/peerj-cs.524 (PMC8189020; doi:10.7717/peerj-cs.524)
Supplement: Supplemental Information 1 [file peerj-cs-07-524-s001.zip › jucs-scrapper/get_editorial_papers.php]

<?php
require_once "conn.php";

$starting_url = "http://www.jucs.org/";
$volume_id = "";
$issue_id = "";
$paper_id = "";

paper_extraction($starting_url);
//$parsing_url = "paper.htm";
//extractPapers($parsing_url, array());


function paper_extraction($starting_url){
	global $volume_id, $issue_id, $paper_id; 
	$sql = "SELECT volume_id, label  FROM _volume_issues where status = 0 limit 0,1";
	$rs = mysql_query($sql);
	$row = mysql_fetch_array($rs);
	$no_of_rows = mysql_num_rows($rs);

	if($no_of_rows == 0) {
		echo "process completed. No more papers to be synched";
		exit;
	}
	$volume_id = $row['volume_id'];
	list($crap, $issue_id) = explode(" ", $row['label']);
	
	$sql = "SELECT * FROM papers where Volume = $volume_id and Issue = $issue_id";

	$rs = mysql_query($sql);
	$row = mysql_fetch_array($rs);
	
	
	$url_label = $row['URL'];
	$parsing_url = $starting_url.trim($url_label, "/");
	$ret = extractPapers($parsing_url, $row);
	
	if($ret) {
		$sql = "update _volume_issues set status = 1 where volume_id = $volume_id and id = $issue_id";
		mysql_query($sql);
	}
}


function follow_redirect($url){
 	$ch = curl_init();
    curl_setopt($ch, CURLOPT_URL, $url);
    curl_setopt($ch, CURLOPT_HEADER, true);
    curl_setopt($ch, CURLOPT_FOLLOWLOCATION, true);
    curl_setopt($ch, CURLOPT_RETURNTRANSFER, TRUE);
    $a = curl_exec($ch);

    if(preg_match('Location:(.*)', $a, $r)){
        $url=trim($r[1]);
        get_follow_url($url);
    }
	echo $a;
  //return $a;
}


function get_content($url)
{
	//output all the urls until the final redirect
	//you could do whatever you want with these
	while(($newurl = follow_redirect($url)) !== false){
	  echo $url, '<br/>';
	  $url = $newurl;
	}
	
	exit;
	$str = file_get_contents($url);
	return $str;
}


function getTagValue($tag, $attribute = NULL){
		
		$attribute_value = "";
		$arr  = array();
		//foreach($tags as $tag) {
			//echo $tag->nodeValue;
			if(strlen($attribute) != 0) {
				$attribute_value = $tag->getAttribute($attribute); 
				
			}	
			$arr = array("tag_value" => $tag->nodeValue, "attribute_value" => $attribute_value);	
			//break;
		//}
		return $arr;
}


function extractPapers($url, $paperDetail){
	
	global $volume_id; 
	
	// extracting content
	//$str = file_get_contents($url);
	$str = get_content($url);
	echo $str;
	exit;
	$dom=new DOMDocument("1.0", "utf-8");
	if ( !@$dom->loadHTML($str) ) {
		echo "Cannot load file $url";  
		return false;
	}
	

	$xpath = new DOMXPath($dom);
	
	// pdf urls
	
	$download_links = $xpath->query('//table[@width="538"]/tr[@valign="top"]/td/a');
	$PDFURL = "";
	foreach($download_links  as $key=>$value){
		$arr = getTagValue($value, "href");
		if(strpos($arr['tag_value'], "PDF") !== false) {
			$PDFURL = $arr['attribute_value'];
			break;
		}	
	}
	
	
	echo $PDFURL;
	exit;
	$PSURL = "";
	foreach($download_links  as $key=>$value){
		$arr = getTagValue($value, "href");
		if(strpos($arr['tag_value'], "PS") !== false) {
			$PSURL = $arr['attribute_value'];
			break;
		}	
	}
	
	
	// keywords
	$keywords = $xpath->query('//table/tr/td[@width="590"]/p[strong[text()="Keywords:"]]');
	$node = $keywords->item(0);
	$arr = getTagValue($node);
	
	$Keywords = trim(str_replace("Keywords:", "", $arr['tag_value']));
	
	
	$paper_array = array(
					 "ID"	=> $ID,
					 "Title"  => $Title ,
					 "URL"  => $URL ,
					 "Volume"  => $Volume ,
					 "Issue"  => $Issue ,
					 "PDFURL"  => $PDFURL ,
					 "PSURL"  => $PSURL ,
					 "Keywords"  => $Keywords ,
					 "IssueType"  => $IssueType ,
					 "IssueAccess"  => $IssueAccess ,
					 "PageStart"  => $PageStart ,
					 "PageEnd"  => $PageStart 
					);
	$query_part = "";
	$query = "INSERT INTO papers SET ";
	foreach($paper_array  as $key => $value):
	
		$query_part = $query_part ." `".$key."` = '".mysql_escape_string($value)."', ";	
	endforeach;	
	$query_part = substr($query_part, 0, strlen($query_part) - 2 );
	$query = $query. $query_part ;
	
	mysql_query($query);
	
	if (mysql_errno()){
		return false;
	}
	
	// Abstract
	$abstract = $xpath->query('//table/tr/td[@width="590"]/p[strong[text()="Abstract:"]]');
	$node = $abstract->item(0);
	$arr = getTagValue($node);
	$abstract = trim(str_replace("Abstract:", "", $arr['tag_value']));
	
	
	$sql = "insert into abstracts set PaperID = '".$ID."', Abstract = '".mysql_escape_string($abstract)."'";
	mysql_query($sql);
	
	// categories
	$categories = $xpath->query('//table/tr/td[@width="590"]/p[strong[text()="Categories:"]]/a');
	foreach($categories  as $key=>$value){
		$arr = getTagValue($value);
		$catName = $arr['tag_value'];
		// load category id
		$sql = "select * from categories where names = '".trim($catName)."'";
		$rs = mysql_query($sql);
		$row = mysql_fetch_array($rs);
		$CategoryID = $row['ID']; 
		if(strlen($CategoryID) != 0) {
			$sql = "insert into papers_categories set PaperID = '".$ID."', CategoryID = '".$CategoryID."'";
			mysql_query($sql);
		}
	}
	
	$TimeCreated = $xpath->query('//meta[@name="TimeCreated"]/@content');
	foreach($TimeCreated  as $key=>$value){
		$arr = getTagValue($value);
	}
	$timeCreated = $arr['tag_value'];
	
	// categories
	//$authors = $xpath->query('//table/tr/td[@width="590"]/p[strong[text() != "Abstract:" and text() != "Keywords:" and text() != "Categories:"]]');
	
	$authors = $xpath->query('//table/tr/td[@width="590"]/p[strong[text() != "Abstract:" and text() != "Keywords:" and text() != "Categories:"] and .//a]');
	
	
	
	$authors_flag = 0;
	foreach($authors as $key=>$value){
		$arr = getTagValue($value);
		
		$author = trim($arr['tag_value']);
		
		if(strlen($author) != 0)
			$authors_flag = 1;

		preg_match('#\((.*?)\)#', $author, $matches);
		$author = preg_replace('#\((.*?)\)#', "", $author);
		
		// i.e. not prenthesis found		
		if(sizeof($matches) == 0)
			continue;
		
		$author_id = create_authors(trim($author), $matches[1], $timeCreated);
		if($author_id == 0)
				continue;
		$sql = "insert into scrpd_paper_authors set PaperID = '".$ID."', AuthorID = '".$author_id."'";
		mysql_query($sql);
	}
	
	if($authors_flag == 0) {
		$authors = $xpath->query('//table[@cellspacing="0"]/tr/td/center');
		$authors_flag = 0;
		foreach($authors as $key=>$value){
			$arr = getTagValue($value);
			$author = trim($arr['tag_value']);	
			
			if(strlen($author) != 0)
				$authors_flag = 1;
			preg_match('#\((.*?)\)#', $author, $matches);
			$author = preg_replace('#\((.*?)\)#', "", $author);
			
			// i.e. not prenthesis found		
			if(sizeof($matches) == 0)
				continue;

			$author_id = create_authors(trim($author), $matches[1], $timeCreated);
			if($author_id == 0)
				continue;
				
			$sql = "insert into scrpd_paper_authors set PaperID = '".$ID."', AuthorID = '".$author_id."'";
			mysql_query($sql);
		
		}
	}
	
	if($authors_flag == 0) {
		$authors = $paperDetail['authors'];
		$author_array = explode(",", $authors);
		
		foreach($author_array as $key=>$value){
			$author_id = create_authors($value, "", $timeCreated);
			if($author_id == 0)
				continue;
			$sql = "insert into scrpd_paper_authors set PaperID = '".$ID."', AuthorID = '".$author_id."'";
			mysql_query($sql);	
		}
	}
	
	download_paper($Volume, $Issue, $PDFURL);
	download_paper($Volume, $Issue, $PSURL);
	
	return true;
}

function create_authors($authorName, $authorDetail, $timeCreated){
	
	$author_id = "";
	$sql = "select * from scrpd_authors where author_name = '".mysql_escape_string($authorName)."' and detail = '".mysql_escape_string($authorDetail)."'";	
	$rs = mysql_query($sql);
	$rest_of_rows = mysql_num_rows($rs);
	
	if($rest_of_rows >= 1) {
		$a_row = mysql_fetch_array($rs);
		$author_id = $a_row['ID'];
	}else{
		$sql = "select max(ID) id from scrpd_authors";
		$rs = mysql_query($sql);
		
		$rest_of_rows = mysql_num_rows($rs);
		if($rest_of_rows >= 1) {
			$a_row = mysql_fetch_array($rs);
			$author_id = $a_row['id'] + 1;
		}else 
			$author_id = 1;	
		
		$sql = "insert into scrpd_authors set ID = '".$author_id."',  author_name = '".utf8_decode($authorName)."', detail = '".utf8_decode($authorDetail)."', time_created = '".str_replace("/","-",$timeCreated)."'";
		$rs = mysql_query($sql);
	}
	
	return $author_id;
	
}


function manage_author($first_name, $middle_name, $last_name){
	$author_id = "";
	$sql = "select * from authors where Firstname = '".$first_name."' and Middlename = '".$middle_name."' and Lastname = '".$last_name."'";	
	
	$rs = mysql_query($sql);
	$rest_of_rows = mysql_num_rows($rs);
	
	if($rest_of_rows >= 1) {
		$a_row = mysql_fetch_array($rs);
		$author_id = $a_row['ID'];
		
	}else{
		$sql = "select max(ID) id from authors";
		$rs = mysql_query($sql);
		
		$rest_of_rows = mysql_num_rows($rs);
		if($rest_of_rows >= 1) {
			$a_row = mysql_fetch_array($rs);
			$author_id = $a_row['id'] + 1;
		}else 
			$author_id = 1;	
		
		$sql = "insert into authors set ID = '".$author_id."',  Firstname = '".$first_name."', Middlename = '".$middle_name."',  Lastname = '".$last_name."'";
		$rs = mysql_query($sql);
	}
	
	
	
	return $author_id;
}

function download_paper($volume, $issue, $url){
		
		global $starting_url;
		
		//echo $url;
		if(strlen($url) == 0)
			return;
		
		$targetFolder = "e:/jucs/".$volume."-".$issue;		
		if(!file_exists($targetFolder)) {
			
			@mkdir($targetFolder, 0777); 
		}
		
		
		
		$arr = explode("/", $url);
		$fileName = $arr[sizeof($arr) - 1];
		$fileName = $targetFolder."/".$fileName;
		
		if(!file_exists($fileName)) {
		
			$file_url = $starting_url.trim($url, "/");
			$handle = fopen($file_url, "rb");
			$contents = '';
			while (!feof($handle)) {
			  $contents .= fread($handle, 8192);
			}
			fclose($handle);
			$fp = fopen($fileName, "a+");
			fwrite($fp, $contents);
			fclose($fp);
		}	
}
?>
<html>
<head>
<script>
	function load_page() {
		//window.location= "http://localhost/jucs-scrapper/extract_papers_detail.php";
	}	
</script>
</head>
<body onLoad="load_page()">
	Current URL :  <?php echo $volume_id."-".$issue_id."-".$paper_id; ?>
</body>
</html>
