# Supplementary material for: In-text citation’s frequencies-based recommendations of relevant research papers
Source: PeerJ Comput Sci. 2021 Jun 4;7:e524. doi: 10.7717/peerj-cs.524 (PMC8189020; doi:10.7717/peerj-cs.524)
Supplement: Supplemental Information 1 [file peerj-cs-07-524-s001.zip › jucs-scrapper/index.php]

<?php
require_once "conn.php";

$starting_url = "http://www.jucs.org/";
$parsing_url = volume_extraction($starting_url);

extractIssues($parsing_url);

$volume_id = "";

function volume_extraction($starting_url){
	global $volume_id; 
	$sql = "select * from volumes where processed_flag = 0 limit 0, 1";
	$rs = mysql_query($sql);
	$row = @mysql_fetch_array($rs);
	$volume_id = $row['id'];
	$url_label = $row['url_label'];
	$parsing_url = $starting_url.$url_label;
	return $parsing_url;
}

function getTagValue($tag, $attribute = NULL){
		
		$attribute_value = "";
		$arr  = array();
		//foreach($tags as $tag) {
		//	echo $tag->tagName;
			if(strlen($attribute) != 0) {
				//echo $tag->nodeName;
				$attribute_value = $tag->getAttribute($attribute); 
			}	
			$arr = array("tag_value" => $tag->nodeValue, "attribute_value" => $attribute_value);	
			//break;
		//}
		return $arr;
}
	
function extractIssues($url){
	global $volume_id; 
	// extracting content
	$str = file_get_contents($url);
	$dom=new DOMDocument("1.0", "utf-8");
	if ( !@$dom->loadHTML($str) ) {
		echo "Cannot load file $xmlFileName";  
		return ;
	}
	// instance of DOMXPath
	$xpath = new DOMXPath($dom);
	
	$tags = $xpath->query('//div[@class="nv nvi"]/a');

	foreach($tags as $tag) {
		//echo $tag->nodeName;
		$arr = getTagValue($tag, 'href');
		$title = $arr['tag_value']; 
		$issue_url = $arr['attribute_value']; 
		//echo $title."---".$issue_url;
		$sql = "INSERT INTO volume_issues set label = '".$title."', url = '".$issue_url."', volume_id = $volume_id";
		mysql_query($sql);
	}
	
	$sql = "UPDATE volumes set processed_flag = '1' where id = $volume_id";
	mysql_query($sql);
}

?>
<!--- 

This page extracts volumes and its issues. 

--->
<html>
<head>
<script>
	//function load_page() {
	//	window.location= "http://localhost/jucs-scrapper/index.php";
	//}
	
	
	function extract_volumes(){
		alert('volumes');
	}
	
	
	function extract_volume_issues(){
		alert('volume issues');		
	}
	
	
	function extract_papers(){
		alert('volume papers');
	}
</script>
</head>
<body style="margin:0">
<div style="min-height:100px; background-color:#3399CC; text-align:center;">
	<h1 style="padding:20px; color:#FFFFFF; text-align:center;">JUCS - Data Extractor</h1>
</div>
<p><a href="#" onClick="extract_volumes()">Extract Volumes</a></p>
<p><!--<iframe id="volumes" src="extract_volume.php"></iframe>-->
</p>
<p><a href="#" onClick="extract_volume_issues()">Extract Volume Issues</a></p>
<p>
  <!--<iframe id="volume_issues" src="extract_volumes.php"></iframe>-->
</p>
<p><a onClick="extract_papers()" href="#">Extract Papers</a></p>

<p>
  <!--<iframe id="issue_papers" src="extract_volumes.php"></iframe>-->
</p>
</body>

</html>
