# Supplementary material for: In-text citation’s frequencies-based recommendations of relevant research papers
Source: PeerJ Comput Sci. 2021 Jun 4;7:e524. doi: 10.7717/peerj-cs.524 (PMC8189020; doi:10.7717/peerj-cs.524)
Supplement: Supplemental Information 1 [file peerj-cs-07-524-s001.zip › jucs-scrapper/parse.php]

<?php


//echo "Bismillah";

include('config.php');	// include your code to connect to DB.

function load_paper(){
	
	$sql = "select * from mashup_dbo where fprocessed = 0 limit 0,1";	
	$rs = mysql_query($sql);
	$row = mysql_fetch_array($rs);
	return $row;
}

function getTagValue($tag, $attribute = NULL){
		$attribute_value = "";
		$arr  = array();
		if(strlen($attribute) != 0) {
			$attribute_value = $tag->getAttribute($attribute); 
		}	
		
		$arr = array("tag_value" => $tag->nodeValue, "attribute_value" => $attribute_value);	
		return $arr;
}


function search_array($title, $array){
	
	foreach($array as $key=>$value){
		if($value['title'] == $title) {
			return $key;
		}
	}
	return false;

}

function findOccurances($rid, $paper_reference_id){
		
		global $xpath;
		$str = '//xref[@rid="'.$rid.'"]';
		$all_occurances = $xpath->query('//xref[@rid="'.$rid.'"]');
		$detail_cf_section_array = array();
		
		foreach($all_occurances as $key =>$tag) {
			$pNode = $tag->parentNode->parentNode;
			//echo $pNode->nodeName;
			$all_child =  $pNode->childNodes ;
			//var_dump($all_child);
			$section_title = $all_child->item(1);
			$section_title = $section_title->nodeValue;
			
			$key = search_array($section_title, $detail_cf_section_array); // $key = 2;
			
			if (strlen($key)!= 0) {
				$detail_cf_section_array[$key]['cf_count']++;
			}else {
				array_push ($detail_cf_section_array, array('title' => $section_title, 'cf_count' => 1));
			}
		}
		
		foreach($detail_cf_section_array as $key=>$value){
			$title = $value['title'];
			$cf_count = $value['cf_count'];
			$sql = "insert into reference_detail set section_label = '".mysql_escape_string($title)."', cf = '".$cf_count."', fk_reference_id = ".$paper_reference_id;
			$rs = mysql_query($sql);	
		}
		return $all_occurances->length;

}


$article_arr = load_paper();
$record_id = $article_arr['id'];
$file_name = $article_arr['file_name'];


$dom = new DOMDocument("1.0", "utf-8");
$dom->load("e:/jucs-xml/".$file_name."-x.xml");
$xpath = new DOMXPath($dom);
$all_references = $xpath->query('//ref-list[@class="DoCO:BiblioGraphicReferenceList"]/ref');

//<xref ref-type="bibr" rid="R3" id="54" class="deo:Reference">

foreach($all_references  as $key=>$value){
		
		global $record_id;
		$arr = getTagValue($value, "rid");
		if($arr['attribute_value'] != "") {
			$sql = "insert into paper_references set fk_paper_id = '".$record_id."', ref_id = '".$arr['attribute_value']."', reference =  '".mysql_escape_string($arr['tag_value'])."'";
			//echo "<br>".$sql; 
			$rs = mysql_query($sql);
			$paper_reference_id = mysql_insert_id();
			
			$total_occurances = findOccurances($arr['attribute_value'], $paper_reference_id);
			$sql = "update paper_references set cf_count = '".$total_occurances."' Where id = ". $paper_reference_id;
			mysql_query($sql);
		}	
}
if(strlen($record_id) != 0) {
$sql = "update jucs_conversion set fprocessed = '1' Where id  = ".$record_id;

mysql_query($sql);
}else {
	echo "no further record found";
}
?>
<head>
<script>

function load_page(){
		window.location= "http://localhost/citationFreq/index.php";
}
	
	//setInterval("load_page()",20000)
	
</script>
</head>
<body onLoad="load_page()">
	HI Shahid <?php echo $sql;  ?>
</body>
