# Supplementary material for: In-text citation’s frequencies-based recommendations of relevant research papers
Source: PeerJ Comput Sci. 2021 Jun 4;7:e524. doi: 10.7717/peerj-cs.524 (PMC8189020; doi:10.7717/peerj-cs.524)
Supplement: Supplemental Information 2 — These articles are available under a CC BY-ND 4.0 license. [file peerj-cs-07-524-s002.zip]

Archive with 4 entries (3 files):
- Dataset/
- Dataset/Papers Dataset.zip
- Dataset/papers.csv
- Dataset/paper_references.csv
