# Supplementary material for: In-text citation’s frequencies-based recommendations of relevant research papers
Source: PeerJ Comput Sci. 2021 Jun 4;7:e524. doi: 10.7717/peerj-cs.524 (PMC8189020; doi:10.7717/peerj-cs.524)
Supplement: Supplemental Information 2 — These articles are available under a CC BY-ND 4.0 license. [file peerj-cs-07-524-s002.zip › Dataset/papers.csv]

1	Integration of Communities into Process-Oriented Structures	cooperative knowledge generation,knowledge community,knowledge-intensive processes,process-oriented knowledge structures,Wiki	3/15/2005	3/30/2005	jucs	3	11	special	restricted	3/28/2005	no	410	425	16	/jucs_11_3/integration_of_communities_into	http://www.jucs.org/jucs_11_3/integration_of_communities_into/Koehler_A.pdf	\N	\N
2	Integration of Knowledge Management and (e)Learning		3/15/2005	3/30/2005	jucs	3	11	special	restricted	3/28/2005	yes	375	377	3	/jucs_11_3/integration_of_knowledge_management	http://www.jucs.org/jucs_11_3/integration_of_knowledge_management/Lindstaedt_S_N.pdf	\N	\N
3	Small Groups Learning Synchronously Online at the Workplace: The Interaction of Factors Determining Outcome and Acceptance	professional training,workplace learning,computer-supported cooperative learning,quality assurance,empirical study	3/15/2005	3/30/2005	jucs	3	11	special	restricted	3/28/2005	no	378	393	16	/jucs_11_3/small_groups_learning_synchronously	http://www.jucs.org/jucs_11_3/small_groups_learning_synchronously/Muenzer_S.pdf	\N	\N
4	Using Weblogs for Knowledge Sharing and Learning in Information Spaces	Experience-based Information System,wiki,weblog,pedagogical information agent,information space,micro-didactical learning arrangement	3/15/2005	3/30/2005	jucs	3	11	special	restricted	3/28/2005	no	394	409	16	/jucs_11_3/using_weblogs_for_knowledge	http://www.jucs.org/jucs_11_3/using_weblogs_for_knowledge/Ras_E.pdf	\N	\N
5	Modelling and Implementing Pre-built Information Spaces. Architecture and Methods for Process Oriented Knowledge Management	modelling method,introduction method,context-awareness,information retrieval,ontology,collaborative filtering,business processes,knowledge management	4/5/2005	5/24/2005	jucs	4	11	special	restricted	4/28/2005	no	605	633	29	/jucs_11_4/modelling_and_implementing_pre	http://www.jucs.org/jucs_11_4/modelling_and_implementing_pre/Boehm_K.pdf	\N	\N
6	Tube Map Visualization: Evaluation of a Novel Knowledge Visualization Application for the Transfer of Knowledge in Long-Term Projects	knowledge visualization,information visualization,visual metaphor,storytelling,knowledge communication,project management	4/5/2005	5/24/2005	jucs	4	11	special	restricted	4/28/2005	no	473	494	22	/jucs_11_4/tube_map_visualization_evaluation	http://www.jucs.org/jucs_11_4/tube_map_visualization_evaluation/Burkhard_R_A.pdf	\N	\N
7	Reconciling Knowledge Management and Workflow Management Systems: The Activity-Based Knowledge Management Approach	workflow,knowledge management	4/5/2005	5/24/2005	jucs	4	11	special	restricted	4/28/2005	no	589	604	16	/jucs_11_4/reconciling_knowledge_management_and	http://www.jucs.org/jucs_11_4/reconciling_knowledge_management_and/Dustdar_S.pdf	\N	\N
8	A Methodology and a Toolkit that Integrate Technological, Organisational, and Human Factors to Design KM within Knowledge-Intensive Networks	knowledge management,knowledge networks,inter-organizational networked businesses,collaborative, networks	4/5/2005	5/24/2005	jucs	4	11	special	restricted	4/28/2005	no	495	525	31	/jucs_11_4/a_methodology_and_a	http://www.jucs.org/jucs_11_4/a_methodology_and_a/Forzi_T.pdf	\N	\N
9	KMDL - Capturing, Analysing and Improving Knowledge-Intensive Business Processes	Process-oriented Knowledge Management,knowledge-intensive Business Processes,Knowledge Modeling Description Language,K-Modeler	4/5/2005	5/24/2005	jucs	4	11	special	restricted	4/28/2005	no	452	472	21	/jucs_11_4/kmdl_capturing_analysing_and	http://www.jucs.org/jucs_11_4/kmdl_capturing_analysing_and/Gronau_N.pdf	\N	\N
10	The Role of Knowledge Management Solutions in Enterprise Business Processes	knowledge management,business process,enterprises,software tools,market research	4/5/2005	5/31/2005	jucs	4	11	special	restricted	4/28/2005	no	526	545	20	/jucs_11_4/the_role_of_knowledge	http://www.jucs.org/jucs_11_4/the_role_of_knowledge/Janev_V.pdf	\N	\N
11	Modeling Knowledge Work for the Design of Knowledge Infrastructures	activity theory,business process management,knowledge infrastructure,knowledge management instrument,knowledge stance,knowledge work,modeling,process	4/5/2005	5/24/2005	jucs	4	11	special	restricted	4/28/2005	no	429	451	23	/jucs_11_4/modeling_knowledge_work_for	http://www.jucs.org/jucs_11_4/modeling_knowledge_work_for/Maier_R.pdf	\N	\N
12	Integrating Business Processes and Knowledge Infrastructures		4/5/2005	5/24/2005	jucs	4	11	special	restricted	4/28/2005	yes	426	428	3	/jucs_11_4/integrating_business_processes_and	http://www.jucs.org/jucs_11_4/integrating_business_processes_and/Strohmaier_M.pdf	\N	\N
13	A Knowledge Infrastructure Hierarchy Model for Call-Centre Processes	knowledge management,information systems,data bases	4/5/2005	5/24/2005	jucs	4	11	special	restricted	4/28/2005	no	546	564	19	/jucs_11_4/a_knowledge_infrastructure_hierarchy	http://www.jucs.org/jucs_11_4/a_knowledge_infrastructure_hierarchy/Timbrell_G.pdf	\N	\N
14	Process Oriented Knowledge Management: A Service Based Approach	knowledge management service,knowledge management process	4/5/2005	5/24/2005	jucs	4	11	special	restricted	4/28/2005	no	565	588	24	/jucs_11_4/process_oriented_knowledge_management	http://www.jucs.org/jucs_11_4/process_oriented_knowledge_management/Woitsch_R.pdf	\N	\N
15	Formal Construction of a Non-blocking Concurrent Queue Algorithm	atomicity,concurrency,refinement,formal proof,prover	18	6/20/2005	jucs	5	11	special	restricted	5/28/2005	no	744	770	27	/jucs_11_5/formal_construction_of_a	http://www.jucs.org/jucs_11_5/formal_construction_of_a/Abrial_J_R.pdf	\N	\N
16	Atomicity in System Design and Execution (Proceedings of Dagstuhl-Seminar 04181)		5/19/2005	6/20/2005	jucs	5	11	special	restricted	5/28/2005	yes	634	635	2	/jucs_11_5/atomicity_in_system_design	http://www.jucs.org/jucs_11_5/atomicity_in_system_design/Burton_J.pdf	\N	\N
17	Investigating Atomicity and Observability	observability,refinement of atomicity,formal development method	5/19/2005	6/20/2005	jucs	5	11	special	restricted	5/28/2005	no	661	686	26	/jucs_11_5/investigating_atomicity_and_observability	http://www.jucs.org/jucs_11_5/investigating_atomicity_and_observability/Burton_J_2.pdf	\N	\N
18	Relaxing Atomicity and Verifying Correctness: Considering the Case of an Asynchronous Communication Mechanism	asynchronous communication,process algebra,relaxation of atomicity,verification	5/18/2005	6/20/2005	jucs	5	11	special	restricted	5/28/2005	no	771	802	32	/jucs_11_5/relaxing_atomicity_and_verifying	http://www.jucs.org/jucs_11_5/relaxing_atomicity_and_verifying/Burton_J_3.pdf	\N	\N
19	Precise Modelling of Compensating Business Transactions and its Application to BPEL	long-runn,ing transactions,compensation,language semantics,formal specification,B method	5/18/2005	6/20/2005	jucs	5	11	special	restricted	5/28/2005	no	712	743	32	/jucs_11_5/precise_modelling_of_compensating	http://www.jucs.org/jucs_11_5/precise_modelling_of_compensating/Butler_M.pdf	\N	\N
20	Replication: Understanding the Advantage of Atomic Broadcast over Quorum Systems	atomic broadcast,quorum systems,replication,isolation	5/18/2005	6/20/2005	jucs	5	11	special	restricted	5/28/2005	no	703	711	9	/tanding_the_advantage	http://www.jucs.org/jucs_11_5/replication_understanding_the_advantage/Ekwall_R.pdf	\N	\N
21	The Atomic Manifesto	atomicity,transactions,dependability,formal methods,hardware,programming languages	5/19/2005	6/20/2005	jucs	5	11	special	restricted	5/28/2005	no	636	650	15	/jucs_11_5/the_atomic_manifesto	http://www.jucs.org/jucs_11_5/the_atomic_manifesto/Jones_C.pdf	\N	\N
22	On Atomicity and Software Development	atomicity,software development,concurrency,UML,OCL,transactions,monitors	5/18/2005	6/20/2005	jucs	5	11	special	restricted	5/28/2005	no	687	702	16	/jucs_11_5/on_atomicity_and_software	http://www.jucs.org/jucs_11_5/on_atomicity_and_software/Kienzle_J.pdf	\N	\N
23	Atomicity as a First-Class System Provision	atomicity,transactions,transactional memory,cache coherence	5/19/2005	-20	jucs	5	11	special	restricted	5/28/2005	no	651	660	10	/jucs_11_5/atomicity_as_a_first	http://www.jucs.org/jucs_11_5/atomicity_as_a_first/Moss_J_E_B.pdf	\N	\N
24	Semi-Automatic Visual Subgroup Mining using VIKAMINE	subgroup mining,visualization,data analysis,data mining	9/1/2005	10/1/2005	jucs	11	11	special	restricted	11/28/2005	no	1752	1765	14	/jucs_11_11/semi_automatic_visual_subgroup	http://www.jucs.org/jucs_11_11/semi_automatic_visual_subgroup/jucs_11_11_1752_1765_atzmueller.pdf	\N	\N
25	Visualizing Recommendation Flow on Social Network	reputation,social network,visualizing information flow	9/1/2005	10/1/2005	jucs	11	11	special	restricted	11/28/2005	no	1780	1791	12	/jucs_11_11/visualizing_recommendation_flow_on	http://www.jucs.org/jucs_11_11/visualizing_recommendation_flow_on/jucs_11_11_1780_1791_jung.pdf	\N	\N
26	Visualization of High-dimensional Data via Orthogonal Curves	grand tour methods,Andrews' curves,exploratory data analysis,visual clustering	9/1/2005	10/1/2005	jucs	11	11	special	restricted	11/28/2005	no	1806	1819	14	/jucs_11_11/visualization_of_high_dimensional	http://www.jucs.org/jucs_11_11/visualization_of_high_dimensional/jucs_11_11_1806_1819_garc_a_osorio.pdf	\N	\N
27	Integrating Lite-Weight but Ubiquitous Data Mining into GUI Operating Systems	data mining,visualization,icon	9/1/2005	10/1/2005	jucs	11	11	special	restricted	11/28/2005	no	1820	1834	15	/jucs_11_11/integrating_lite_weight_but	http://www.jucs.org/jucs_11_11/integrating_lite_weight_but/jucs_11_11_1820_1834_wei.pdf	\N	\N
28	Connecting Segments for Visual Data Exploration and Interactive Mining of Decision Rules	data mining,visual data exploration,connecting segments	9/1/2005	10/1/2005	jucs	11	11	special	restricted	11/28/2005	no	1835	1848	14	/jucs_11_11/connecting_segments_for_visual	http://www.jucs.org/jucs_11_11/connecting_segments_for_visual/jucs_11_11_1835_1848_ferrer.pdf	\N	\N
29	Visualization and Manipulation of Incomplete and Uncertain Dependencies by Decision Diagrams	data mining,decision diagrams,incompletely specified functions,minimization	9/1/2005	10/1/2005	jucs	11	11	special	restricted	11/28/2005	no	1849	1862	14	/jucs_11_11/visualization_and_manipulation_of	http://www.jucs.org/jucs_11_11/visualization_and_manipulation_of/jucs_11_11_1849_1862_popel.pdf	\N	\N
30	Gravi++: Interactive Information Visualization to Explore Highly Structured Temporal Data	interactive information visualization,temporal data,medical domain	9/1/2005	10/1/2005	jucs	11	11	special	restricted	11/28/2005	no	1792	1805	14	/jucs_11_11/gravi_interactive_information_visualization	http://www.jucs.org/11_1792_1805_hinum.pdf	\N	\N
31	Scalable Visual Data Exploration of Large Data Sets via MultiResolution	visual data exploration,visualization technique,multiresolution	9/1/2005	10/1/2005	jucs	11	11	special	restricted	11/28/2005	no	1766	1779	14	/jucs_11_11/scalable_visual_data_exploration	http://www.jucs.org/jucs_11_11/scalable_visual_data_exploration/jucs_11_11_1766_1779_keim.pdf	\N	\N
32	Visual Data Mining		9/1/2005	10/1/2005	jucs	11	11	special	restricted	11/28/2005	yes	1749	1751	3	/jucs_11_11/visual_data_mining	http://www.jucs.org/jucs_11_11/visual_data_mining/jucs_11_11_1749_1751_editorial.pdf	\N	\N
33	Information Assurance and Security		1/27/2005	2/16/2005	jucs	1	11	special	restricted	1/28/2005	yes	1	3	3	/jucs_11_1/information_assurance_and_security	http://www.jucs.org/jucs_11_1/information_assurance_and_security/Abraham_A.pdf	\N	\N
34	Physically Locating Wireless Intruders	Wireless,intrusion detection system,802.11,antenna	1/25/2005	2/16/2005	jucs	1	11	special	restricted	1/28/2005	no	4	19	16	/jucs_11_1/physically_locating_wireless_intruders	http://www.jucs.org/jucs_11_1/physically_locating_wireless_intruders/Adelstein_F.pdf	\N	\N
35	A Reference Model for Security Level Evaluation: Policy and Fuzzy Techniques	Policy,Public Key Infrastructure,Security Evaluation,Fuzzy Techniques K.6.5,K.4.2	1/27/2005	2/16/2005	jucs	1	11	special	restricted	1/28/2005	no	150	174	25	/jucs_11_1/a_reference_model_for	http://www.jucs.org/jucs_11_1/a_reference_model_for/Casola_V.pdf	\N	\N
36	Increasing Robustness of LSB Audio Steganography by Reduced Distortion LSB Coding	audio steganography,LSB coding,data hiding H.5.1	1/27/2005	2/16/2005	jucs	1	11	special	restricted	1/28/2005	no	56	65	10	/jucs_11_1/increasing_robustness_of_lsb	http://www.jucs.org/jucs_11_1/increasing_robustness_of_lsb/Cvejic_N.pdf	\N	\N
37	ProtoMon: Embedded Monitors for Cryptographic Protocol Intrusion Detection and Prevention	Computer Security,Intrusion Detection,Cryptographic Protocol Abuse	1/27/2005	2/18/2005	jucs	1	11	special	restricted	1/28/2005	no	83	103	21	/jucs_11_1/protomon_embedded_monitors_for	http://www.jucs.org/jucs_11_1/protomon_embedded_monitors_for/Joglekar_S_P.pdf	\N	\N
38	Sliding Window Protocol for Secure Group Communication in Ad-Hoc Networks	Ad Hoc Network,DSR Routing Protocol,Re-keying performance,Secure Group Communications	1/25/2005	2/16/2005	jucs	1	11	special	restricted	1/28/2005	no	37	55	19	/jucs_11_1/sliding_window_protocol_for	http://www.jucs.org/jucs_11_1/sliding_window_protocol_for/Khor_I_J.pdf	\N	\N
39	Software/Hardware Co-Design of Efficient and Secure Cryptographic Hardware	Evolutionary Computation,Co-Design,Genetic Algorithm,Cryptography,Addition-Chain	1/27/2005	2/16/2005	jucs	1	11	special	restricted	1/28/2005	no	66	82	17	/jucs_11_1/software_hardware_co_design	http://www.jucs.org/jucs_11_1/software_hardware_co_design/Nedjah_N.pdf	\N	\N
40	RSA-based Certified Delivery of E-Goods Using Verifiable and Recoverable Signature Encryption	certified delivery,non-repudiation,fair exchange,security protocols	1/27/2005	2/16/2005	jucs	1	11	special	restricted	1/28/2005	no	175	192	18	/jucs_11_1/rsa_based_certified_delivery	http://www.jucs.org/_11_1/rsa_based_certified_delivery/Nenadic_A.pdf	\N	\N
41	Information Quality Assurance by Lazy Exploration of Information Source Combinations Space in Open Multi-Agent Systems	multi-agent systems,agent,information quality	1/27/2005	2/18/2005	jucs	1	11	special	restricted	1/28/2005	no	193	209	17	/jucs_11_1/information_quality_assurance_by	http://www.jucs.org/jucs_11_1/information_quality_assurance_by/Park_J.pdf	\N	\N
42	Low-Intrusive Consistent Disk Checkpointing: A Tool for Digital Forensics	Checkpointing,Backup,Consistency,Snapshot,Digital Forensics,File system,Operating System	1/25/2005	2/16/2005	jucs	1	11	special	restricted	1/28/2005	no	20	36	17	/jucs_11_1/low_intrusive_consistent_disk	http://www.jucs.org/jucs_11_1/low_intrusive_consistent_disk/Sitaraman_S.pdf	\N	\N
43	A Novel Scheme for Secured Data Transfer Over Computer Networks	Data Protection,Perfect Secrecy,Information Theory,Security algorithm,Key management,One-time Pad	1/27/2005	2/16/2005	jucs	1	11	special	restricted	1/28/2005	no	104	121	18	/jucs_11_1/a_novel_scheme_for	http://www.jucs.org/jucs_11_1/a_novel_scheme_for/Vasudevan_R_A.pdf	\N	\N
44	Gossip Codes for Fingerprinting: Construction, Erasure Analysis and Pirate Tracing	coding and information theory,multimedia information system,digital libraries	1/27/2005	2/16/2005	jucs	1	11	special	restricted	1/28/2005	no	122	149	28	/jucs_11_1/gossip_codes_for_fingerprinting	http://www.jucs.org/jucs_11_1/gossip_codes_for_fingerprinting/Veerubhotla_R_S.pdf	\N	\N
45	Creation of Information Profiles in Distributed Databasesas a Game Problem	distributed databases,information resources,information market,game theory,strategy of database managers	2/17/2005	3/16/2005	jucs	2	11	special	restricted	2/28/2005	no	271	284	14	/jucs_11_2/creation_of_information_profiles	http://www.jucs.org/jucs_11_2/creation_of_information_profiles/Kulikowski_J_L.pdf	\N	\N
46	An Application of the DEDS Control Synthesis Method	control synthesis,discrete event dynamic systems (DEDS)	2/17/2005	3/16/2005	jucs	2	11	special	restricted	2/28/2005	no	303	326	24	/jucs_11_2/an_application_of_the	http://www.jucs.org/jucs_11_2/an_application_of_the/Capkovic_F.pdf	\N	\N
47	Structural Tendencies in Complex Systems Development and their Implication for Software Systems	complex systems,adaptable architectures,software life cycle	2/18/2005	3/16/2005	jucs	2	11	special	restricted	2/28/2005	no	327	356	30	/jucs_11_2/structural_tendencies_in_complex	http://www.jucs.org/jucs_11_2/structural_tendencies_in_complex/Gecow_A.pdf	\N	\N
48	Collaborative Web Browsing Based on Semantic Extraction of User Interests with Bookmarks	Web browsing,collaborative works,ontology	2/17/2005	3/16/2005	jucs	2	11	special	restricted	2/28/2005	no	213	228	16	/jucs_11_2/collaborative_web_browsing_based	http://www.jucs.org/jucs_11_2/collaborative_web_browsing_based/Jung_J_J.pdf	\N	\N
49	The Language Grounding Problem and its Relation to the Internal Structure of Cognitive Agents	language grounding,communication,cognitive agent,formula satisfaction,modal logic	2/18/2005	3/16/2005	jucs	2	11	special	restricted	2/28/2005	no	357	374	18	/jucs_11_2/the_language_grounding_problem	http://www.jucs.org/jucs_11_2/the_language_grounding_problem/Katarzyniak_R_P.pdf	\N	\N
50	RankFeed - Recommendation as Searching without Queries: New Hybrid Method of Recommendation	recommendation,information retrieval,Web mining,personalization,adaptive systems,ROSA	2/17/2005	3/16/2005	jucs	2	11	special	restricted	2/28/2005	no	229	249	21	/jucs_11_2/rankfeed_recommendation_as_searching	http://www.jucs.org/jucs_11_2/rankfeed_recommendation_as_searching/Kiewra_M.pdf	\N	\N
51	Modern Technologies for Web-based Adaptive Systems		2/17/2005	3/16/2005	jucs	2	11	special	restricted	2/28/2005	yes	210	212	3	/jucs_11_2/modern_technologies_for_web	http://www.jucs.org/jucs_11_2/modern_technologies_for_web/Nguyen_N_T.pdf	\N	\N
52	Processing Inconsistency of Knowledge on Semantic Level	inconsistent knowledge,conflicts,consensus methods	2/17/2005	3/16/2005	jucs	2	11	special	restricted	2/28/2005	no	285	302	18	/jucs_11_2/processing_inconsistency_of_knowledge	http://www.jucs.org/jucs_11_2/processing_inconsistency_of_knowledge/Nguyen_N_T_1.pdf	\N	\N
53	Consensus-Based Hybrid Adaptation of Web Systems User Interfaces	user interfaces,hybrid adaptation,Web-based systems,consensus methods	2/17/2005	3/16/2005	jucs	2	11	special	restricted	2/28/2005	no	250	270	21	/jucs_11_2/consensus_based_hybrid_adaptation	http://www.jucs.org/jucs_11_2/consensus_based_hybrid_adaptation/Sobecki_J.pdf	\N	\N
54	A Provably Efficient Computational Model For Approximate Spatiotemporal Retrieval	spatiotemporal databases,spatiotemporal data modeling,spatiotemporal data structures,range queries of high dimensionality	7/13/2005	7/27/2005	jucs	6	11	regular	restricted	6/28/2005	no	830	849	20	/jucs_11_6/a_provably_efficient_computational	http://www.jucs.org/jucs_11_6/a_provably_efficient_computational/Delis_V.pdf	\N	\N
55	Time Costs in Actor Computations	actor computations,execution time,parallel computations,implementation constraints	6/23/2005	7/27/2005	jucs	6	11	regular	restricted	6/28/2005	no	850	873	24	/jucs_11_6/time_costs_in_actor	http://www.jucs.org/jucs_11_6/time_costs_in_actor/Di_Santo_M.pdf	\N	\N
56	Analysis, Design, and Performance Evaluation of MS-RTCP: More Scalable Scheme for the Real-Time Control Protocol	RTCP scalability,distributed management,multimedia protocols,multimedia communication	6/23/2005	7/27/2005	jucs	6	11	regular	restricted	6/28/2005	no	874	897	24	/jucs_11_6/analysis_design_and_performance	http://www.jucs.org/jucs_11_6/analysis_design_and_performance/Elramly_N_A.pdf	\N	\N
57	Automatic Test Data Generation for Data Flow Testing Using a Genetic Algorithm	software testing,automatic test data generation,data flow testing,Genetic algorithms	6/23/2005	7/27/2005	jucs	6	11	regular	restricted	6/28/2005	no	898	915	18	/jucs_11_6/automatic_test_data_generation	http://www.jucs.org/jucs_11_6/automatic_test_data_generation/Girgis_M_R.pdf	\N	\N
58	On Theoretical Upper Bound for Routing Estimation	global routing,algorithms,CAD,integrated circuits	7/7/2005	7/27/2005	jucs	6	11	regular	restricted	6/28/2005	no	916	925	10	/jucs_11_6/on_theoretical_upper_bound	http://www.jucs.org/jucs_11_6/on_theoretical_upper_bound/He_F.pdf	\N	\N
59	Fine-Grained Transclusions of Multimedia Documents in HTML	hypermedia,transclusions,xanalogical structure,authoring systems,publishing systems,web-based applications,multimedia	7/6/2005	7/27/2005	jucs	6	11	regular	restricted	6/28/2005	no	926	943	18	/jucs_11_6/fine_grained_transclusions_of	http://www.jucs.org/jucs_11_6/fine_grained_transclusions_of/Kolbitsch_J.pdf	\N	\N
60	On Complexity of Collective Communications on a Fat Cube Topology	interconnection networks,fat cube topology,router architecture,collective communications	7/7/2005	7/27/2005	jucs	6	11	regular	restricted	6/28/2005	no	944	961	18	/jucs_11_6/on_complexity_of_collective	http://www.jucs.org/jucs_11_6/on_complexity_of_collective/Kut_lek_V.pdf	\N	\N
61	TESTAF: A Test Automation Framework for Class Testing using Object-Oriented Formal Specifications	automated testing,formal specification,object-oriented software	7/7/2005	7/27/2005	jucs	6	11	regular	restricted	6/28/2005	no	962	985	24	/jucs_11_6/testaf_a_test_automation	http://www.jucs.org/jucs_11_6/testaf_a_test_automation/Nadeem_A.pdf	\N	\N
62	A Provably Secure and Efficient Verifiable Shuffle based on a Variant of the Paillier Cryptosystem	privacy,verifiable s,huffles,mix-nets,Paillier's public-key system	7/7/2005	7/27/2005	jucs	6	11	regular	restricted	6/28/2005	no	986	1010	25	/jucs_11_6/a_provably_secure_and	http://www.jucs.org/jucs_11_6/a_provably_secure_and/Nguyen_L.pdf	\N	\N
63	Exploiting Agent Ontologies in B2C Virtual Marketplaces	intelligent agent technology,agent ontology,b2c e-commerce	6/23/2005	7/27/2005	jucs	6	11	regular	restricted	6/28/2005	no	1011	1040	30	/jucs_11_6/exploiting_agent_ontologies_in	http://www.jucs.org/jucs_11_6/exploiting_agent_ontologies_in/Rosaci_D.pdf	\N	\N
64	Domain Extenders for UOWHF: A Finite Binary Tree Algorithm	UOWHF,hash function,binary tree	6/23/2005	7/27/2005	jucs	6	11	regular	restricted	6/28/2005	no	1040	1053	14	/jucs_11_6/domain_extenders_for_uowhf	http://www.jucs.org/jucs_11_6/domain_extenders_for_uowhf/Sarkar_P.pdf	\N	\N
65	Model Checking, Automated Abstraction, and Compositional Verification of Rebeca Models	actor model,reactive systems,model checking,modular verification,abstraction techniques	7/7/2005	7/27/2005	jucs	6	11	regular	restricted	6/28/2005	no	1054	1082	29	/jucs_11_6/model_checking_automated_abstraction	http://www.jucs.org/jucs_11_6/model_checking_automated_abstraction/Sirjani_M.pdf	\N	\N
66	A Fast T-decomposition Algorithm	T-decomposition,computable complexity measures,parsing,entropy	6/23/2005	7/27/2005	jucs	6	11	regular	restricted	6/28/2005	no	1083	1101	19	/jucs_11_6/a_fast_t_decomposition	http://www.jucs.org/jucs_11_6/a_fast_t_decomposition/Yang_J.pdf	\N	\N
67	Collect the Fitted Surfaces into Complex Based on C<sup>0</sup> Continuity	surface reconstruction,reverse engineering,surface fitting	7/7/2005	7/30/2005	jucs	6	11	regular	restricted	6/28/2005	no	1102	1114	13	/jucs_11_6/collect_the_fitted_surfaces	http://www.jucs.org/jucs_11_6/collect_the_fitted_surfaces/Zanaty_E_A.pdf	\N	\N
68	Managing Editor's Column		7/13/2005	7/27/2005	jucs	6	11	regular	restricted	6/28/2005	yes	803	803	1	/jucs_11_6/editorial	http://www.jucs.org/jucs_11_6/editorial/managing.pdf	\N	\N
69	How to Draw Free Trees Inside Bounded Simple Polygons	computational geometry,graph drawing,simulated annealing,free trees,straight skeleton	6/23/2005	7/27/2005	jucs	6	11	regular	restricted	6/28/2005	no	804	829	26	/jucs_11_6/how_to_draw_free	http://www.jucs.org/jucs_11_6/how_to_draw_free/Bagheri_A.pdf	\N	\N
70	The 9th Brazilian Symposium on Programming Languages		7/11/2005	7/22/2005	jucs	7	11	special	restricted	7/28/2005	yes	1115	1116	2	/jucs_11_7/sblp_2005	http://www.jucs.org/jucs_11_7/sblp_2005/jucs_11_07_1115_1116_preface.pdf	\N	\N
71	A Constructive Approach to Language Definition	semantics of programming languages,action semantics,structural operational semantics,modularity	4/28/2005	6/5/2005	jucs	7	11	special	restricted	7/28/2005	no	1117	1134	18	/jucs_11_7/a_contructive_approach_to	http://www.jucs.org/jucs_11_7/a_contructive_approach_to/jucs_11_7_1117_1134_mosses.pdf	\N	\N
72	Hardware Design and Functional Programming: a Perfect Match	functional programming,hardware description languages,arithmetic and logic structures,circuit generation	4/28/2005	6/5/2005	jucs	7	11	special	restricted	7/28/2005	no	1135	1158	24	/jucs_11_7/hardware_design_and_functional	http://www.jucs.org/jucs_11_7/hardware_design_and_functional/jucs_11_7_1135_1158_sheeran.pdf	\N	\N
73	The Implementation of Lua 5.0	compilers,virtual machines,hash t,ables,closures,coroutines	4/28/2005	6/5/2005	jucs	7	11	special	restricted	7/28/2005	no	1159	1176	18	/jucs_11_7/the_implementation_of_lua	http://www.jucs.org/jucs_11_7/the_implementation_of_lua/jucs_11_7_1159_1176_defigueiredo.pdf	\N	\N
74	AspectLua - A Dynamic AOP Approach	AOP,MOP,Lua,dynamic aspects,reflection	4/28/2005	6/5/2005	jucs	7	11	special	restricted	7/28/2005	no	1177	1197	21	/jucs_11_7/aspect_lua_a_dynamic	http://www.jucs.org/jucs_11_7/aspect_lua_a_dynamic/jucs_11_7_1177_1197_batista.pdf	\N	\N
75	A Formal Semantics for Finalizers	memory management,garbage collection,finalization,semantics	4/28/2005	6/5/2005	jucs	7	11	special	restricted	7/28/2005	no	1198	1214	17	/jucs_11_7/a_formal_semantics_for	http://www.jucs.org/jucs_11_7/a_formal_semantics_for/jucs_11_7_1198_1214_leal.pdf	\N	\N
76	PEWS: A New Language for Building Web Service Interfaces	programming languages,web services,formal semantics	4/28/2005	6/5/2005	jucs	7	11	special	restricted	7/28/2005	no	1215	1233	19	/jucs_11_7/pews_a_new_language	http://www.jucs.org/jucs_11_7/pews_a_new_language/jucs_11_7_1215_1233_musicante.pdf	\N	\N
77	Compiling Non­strict Functional Languages for the .NET Platform	.NET,languages interoperability,virtual machines,functional programming,compilers,Haskell	4/28/2005	6/5/2005	jucs	7	11	special	restricted	7/28/2005	no	1255	1274	20	/jucs_11_7/compiling_non_strict_functional	http://www.jucs.org/jucs_11_7/compiling_non_strict_functional/jucs_11_7_1255_1274_monteiro.pdf	\N	\N
78	Running Lua Scripts on the CLR through Bytecode Translation	virtual machines,compilers,common language runtime,bytecodes	4/28/2005	6/5/2005	jucs	7	11	special	restricted	7/28/2005	no	1275	1290	16	/jucs_11_7/running_lua_scripts_on	http://www.jucs.org/jucs_11_7/running_lua_scripts_on/jucs_11_7_1275_1290_mascarenhas.pdf	\N	\N
79	An Experimental Evaluation of JAVA JIT Technology	dynamic compilation,just-in-time compiler,compiler optimizations	4/28/2005	6/5/2005	jucs	7	11	special	restricted	7/28/2005	no	1291	1309	19	/jucs_11_7/an_experimental_evaluation_of	http://www.jucs.org/jucs_11_7/an_experimental_evaluation_of/jucs_11_7_1291_1310_faustino.pdf	\N	\N
80	Signals and Comonads	comonads,distributive laws,stream functions,dataflow computation	4/28/2005	6/5/2005	jucs	7	11	special	restricted	7/28/2005	no	1311	1326	17	/jucs_11_7/signals_and_comonads	http://www.jucs.org/jucs_11_7/signals_and_comonads/jucs_11_7_1311_1327_vene.pdf	\N	\N
81	An Equational Specification for the Scheme Language	formal and executable semantics,equational specification,program analysis	4/28/2005	6/5/2005	jucs	7	11	special	restricted	7/28/2005	no	1327	1348	22	/jucs_11_7/an_equational_specification_for	http://www.jucs.org/jucs_11_7/an_equational_specification_for/jucs_11_7_1328_1349_damorim.pdf	\N	\N
82	mHaskell: Mobile Computation in a Purely Functional Language	mobile computation,,programming languages,functional programming,Haskell	4/28/2005	6/5/2005	jucs	7	11	special	restricted	7/28/2005	no	1234	1254	21	/jucs_11_7/...	http://www.jucs.org/jucs_11_7/.../jucs_11_7_1234_1254_dubois.pdf	\N	\N
83	Learning Decision Trees from Dynamic Data Streams	data streams,incremental decision trees,concept drift	3/10/2005	5/5/2005	jucs	8	11	special	restricted	8/28/2005	no	1353	1366	14	/jucs_11_8/learning_decision_trees_from	http://www.jucs.org/jucs_11_8/learning_decision_trees_from/jucs_11_8_1353_1366_gama.pdf	\N	\N
84	Resource-aware Mining of Data Streams	data mining,data stream,clustering,resource-aware computing	3/10/2005	5/5/2005	jucs	8	11	special	restricted	8/28/2005	no	1440	1453	14	/jucs_11_8/resource_aware_mining_of	http://www.jucs.org/jucs_11_8/resource_aware_mining_of/jucs_11_8_1440_1453_gaber.pdf	\N	\N
85	Network Attack Scenarios Extraction and Categorization by Mining IDS Alert Streams	network security,,intrusion detection,first-order logics,resolution	3/10/2005	5/5/2005	jucs	8	11	special	restricted	8/28/2005	no	1367	1382	16	/jucs_11_8/network_attack_scenarios_extraction	http://www.jucs.org/jucs_11_8/network_attack_scenarios_extraction/jucs_11_8_1367_1382_yan.pdf	\N	\N
86	Semantic Preprocessing of Web Request Streams for Web Usage Mining	Web usage mining,semantic analysis,browsing patterns	3/10/2005	5/5/2005	jucs	8	11	special	restricted	8/28/2005	no	1383	1396	14	/jucs_11_8/semantic_preprocessing_of_web	http://www.jucs.org/jucs_11_8/semantic_preprocessing_of_web/jucs_11_8_1383_1396_jung.pdf	\N	\N
87	Evaluating Trigger Conditions on Streaming Time Series with User-given Quality Requirements	QoS (Quality of Service),trigger,streaming time series,prediction model	3/10/2005	5/5/2005	jucs	8	11	special	restricted	8/28/2005	no	1397	1410	14	/jucs_11_8/evaluating_trigger_conditions_on	http://www.jucs.org/jucs_11_8/evaluating_trigger_conditions_on/jucs_11_8_1397_1410_gao.pdf	\N	\N
88	Online Mining Changes of Items over Continuous Append-only and Dynamic Data Streams	data streams,change mining,single-pass algorithm	3/10/2005	5/5/2005	jucs	8	11	special	restricted	8/28/2005	no	1411	1425	15	/jucs_11_8/online_mining_changes_of	http://www.jucs.org/jucs_11_8/online_mining_changes_of/jucs_11_8_1411_1425_li.pdf	\N	\N
89	Incremental Rule Learning and Border Examples Selection from Numerical Data Streams	classification,decision rules,incremental learning,concept drift,data streams	3/10/2005	5-May	jucs	8	11	special	restricted	8/28/2005	no	1426	1439	14	/jucs_11_8/incremental_rule_learning_and	http://www.jucs.org/jucs_11_8/incremental_rule_learning_and/jucs_11_8_1426_1439_ferrer.pdf	\N	\N
90	Data Streams		7/25/2005	7/29/2005	jucs	8	11	special	restricted	8/28/2005	yes	1349	1352	4	/jucs_11_8/data_streams	http://www.jucs.org/jucs_11_8/data_streams/jucs_11_8_1349_1352_preface.pdf	\N	\N
91	New Bounds for Positive Roots of Polynomials	roots of polynomial equations,bounds for positive roots	9/29/2005	11/1/2005	jucs	12	11	special	restricted	12/28/2005	no	2125	2131	7	/jucs_11_12/new_bounds_for_positive	http://www.jucs.org/jucs_11_12/new_bounds_for_positive/jucs_11_12_2125_2131_stefanescu.pdf	\N	\N
94	Constructive Suprema	constructive mathematics,partially ordered set,supremum	10/11/2005	11/25/2005	jucs	12	11	special	restricted	12/28/2005	no	1865	1877	13	/jucs_11_12/constructive_suprema	http://www.jucs.org/jucs_11_12/constructive_suprema/jucs_11_12_1865_1877_baroni.pdf	\N	\N
95	Constructive Equivalents of the Uniform Continuity Theorem	constructive mathematics,reverse mathematics,uniform continuity	10/14/2005	11/17/2005	jucs	12	11	special	restricted	12/28/2005	no	1878	1883	6	/jucs_11_12/constructive_equivalents_of_the	http://www.jucs.org/jucs_11_12/constructive_equivalents_of_the/jucs_11_12_1878_1883_berger.pdf	\N	\N
96	Computability of the Spectrum of Self-Adjoint Operators	computable functional analysis	10/31/2005	11/17/2005	jucs	12	11	special	restricted	12/28/2005	no	1884	1900	17	/jucs_11_12/computability_of_the_spectrum	http://www.jucs.org/jucs_11_12/computability_of_the_spectrum/jucs_11_12_1884_1900_brattka.pdf	\N	\N
97	Algorithmic Irreducibility in a Cellular Automata Universe	halting probability Omega,cellular automaton	12/5/2005	12/21/2005	jucs	12	11	special	restricted	12/28/2005	no	1901	1903	3	/jucs_11_12/algorithmic_irreducibility_in_a	http://www.jucs.org/jucs_11_12/algorithmic_irreducibility_in_a/jucs_11_12_1901_1903_chaitin.pdf	\N	\N
98	Constructive Analysis of Iterated Rational Functions	constructive analysis,iteration of rational functions	10/7/2005	11/15/2005	jucs	12	11	special	restricted	12/28/2005	no	1904	1931	28	/jucs_11_12/constructive_analysis_of_iterated	http://www.jucs.org/jucs_11_12/constructive_analysis_of_iterated/jucs_11_12_1904_1931_clark.pdf	\N	\N
99	Formal Topology and Constructive Mathematics: the Gelfand and Stone-Yosida Representation Theorems	formal topology,constructive mathematics,Riesz space,f-algebra,axiom of choice	10/17/2005	11/15/2005	jucs	12	11	special	restricted	12/28/2005	no	1932	1944	13	/jucs_11_12/formal_topotoly_and_constructive	http://www.jucs.org/jucs_11_12/formal_topotoly_and_constructive/jucs_11_12_1932_1944_coquand.pdf	\N	\N
100	Constructivity, Computability, and Logic<BR> A Collection of Papers in Honour of the 60th Birthday of Douglas Bridges		11/25/2005	12/20/2005	jucs	12	11	special	restricted	12/28/2005	yes	1863	1864	2	/jucs_11_12/constructivity_computability_and_logic	http://www.jucs.org/jucs_11_12/constructivity_computability_and_logic/jucs_11_12_1863_1864_editorial.pdf	\N	\N
101	Axiomatic Classes of Intuitionistic Models	intuitionistic logic,Kripke model,bisimulation,disjoint union,prime filter,ultraproduct,iterated ultrapower,saturated model	6/9/2005	10/5/2005	jucs	12	11	special	restricted	12/28/2005	no	1945	1962	18	/jucs_11_12/axiomaatic_classes_of	http://www.jucs.org/jucs_11_12/axiomaatic_classes_of/jucs_11_12_1945_1962_goldblatt.pdf	\N	\N
102	On Firmness of the State Space and Positive Elements of a Banach Algebra	Banach algebra,constructive mathematics,state space,Hermitian elements,positive elements	10/14/2005	11/15/2005	jucs	12	11	special	restricted	12/28/2005	no	1963	1969	7	/jucs_11_12/on_firmness_of_the	http://www.jucs.org/jucs_11_12/on_firmness_of_the/jucs_11_12_1963_1969_havea.pdf	\N	\N
103	Nonrandom Sequences between Random Sequences	algorithmic information theory,algorithmic randomness,random binary sequences,random sets	10/14/2005	11/15/2005	jucs	12	11	special	restricted	12/28/2005	no	1970	1985	16	/jucs_11_12/nonrandom_sequences_between_random	http://www.jucs.org/ing.pdf	\N	\N
104	Permutability of Rules for Linear Lattices	lattice theory,proof analysis,decidability	10/4/2005	11/25/2005	jucs	12	11	special	restricted	12/28/2005	no	1986	1995	10	/jucs_11_12/permutability_of_rules_for	http://www.jucs.org/jucs_11_12/permutability_of_rules_for/jucs_11_12_1986_1995_negri.pdf	\N	\N
105	Quotient Spaces and Coequalisers in Formal Topology	locales,coequalisers,quotients,formal topology,predicativit,constructive topology	6/1/2005	9/1/2005	jucs	12	11	special	restricted	12/28/2005	no	1996	2007	12	/jucs_11_12/quotient_spaces_and_coequalisers	http://www.jucs.org/jucs_11_12/quotient_spaces_and_coequalisers/jucs_11_12_1996_2007_palmgren.pdf	\N	\N
106	Constructive Set Theory and Brouwerian Principles	constructive set theory,Brouwerian principles,partial combinatory algebra,realizability	10/27/2005	11/13/2005	jucs	12	11	special	restricted	12/28/2005	no	2008	2033	26	/jucs_11_12/constructive_set_theory_and	http://www.jucs.org/jucs_11_12/constructive_set_theory_and/jucs_11_12_2008_2033_rathjen.pdf	\N	\N
107	Constructing Programs or Processes	process algebra,determinism,cause,refinement,constructive	9/29/2005	10/4/2005	jucs	12	11	special	restricted	12/28/2005	no	2034	2045	12	/jucs_11_12/constructing_programs_or_processes	http://www.jucs.org/jucs_11_12/constructing_programs_or_processes/jucs_11_12_2034_2045_reeves.pdf	\N	\N
108	Constructive Aspects of Markov Chains	Markov chains,constructive	11/1/2005	11/21/2005	jucs	12	11	special	restricted	12/28/2005	no	2046	2055	10	/jucs_11_12/constructive_aspects_of_markov	http://www.jucs.org/ctive_aspects_of_markov/jucs_11_12_2046_2055_richman.pdf	\N	\N
109	On the Meaning of Positivity Relations for Regular Formal Spaces	formal topology,positivity relation,formal spaces,formal reals,regular formal topologies	11/2/2005	11/25/2005	jucs	12	11	special	restricted	12/28/2005	no	2056	2062	7	/jucs_11_12/on_the_meaning_of	http://www.jucs.org/jucs_11_12/on_the_meaning_of/jucs_11_12_2056_2062_sambin.pdf	\N	\N
110	Functional Dependencies with Counting on Trees	functional dependencies,compl,ex value databases,counting attributes,axiomatisation	10/5/2005	11/15/2005	jucs	12	11	special	restricted	12/28/2005	no	2063	2075	13	/jucs_11_12/functional_dependencies_with_counting	http://www.jucs.org/jucs_11_12/functional_dependencies_with_counting/jucs_11_12_2063_2075_schewe.pdf	\N	\N
111	What is Continuity, Constructively?	continuity,constructive mathematics	10/4/2005	11/15/2005	jucs	12	11	special	restricted	12/28/2005	no	2076	2085	10	/jucs_11_12/what_is_continuity_constructively	http://www.jucs.org/jucs_11_12/what_is_continuity_constructively/jucs_11_12_2076_2085_schuster.pdf	\N	\N
113	Constructive Results on Operator Algebras	constructive mathematics,operator theory,Hilbert spaces	10/14/2005	2005-11_15	jucs	12	11	special	restricted	12/28/2005	no	2096	2113	18	/jucs_11_12/constructive_results_on_operator	http://www.jucs.org/jucs_11_12/constructive_results_on_operator/jucs_11_12_2096_2113_spitters.pdf	\N	\N
114	Hausdorff Measure and Lukasiewicz Languages	iterated function system,attractor,fractals,Hausdorff measure,Cantor space,omega-languages,fractals,simple deterministic languages	11/2/2005	11/25/2005	jucs	12	11	special	restricted	12/28/2005	no	2114	2124	11	/jucs_11_12/hausdorff_measure_and_lukasiewicz	http://www.jucs.org/jucs_11_12/hausdorff_measure_and_lukasiewicz/jucs_11_12_2114_2124_staiger.pdf	\N	\N
115	How the Mathematical Objects Determine the Mathematical Principles	constructive analysis,iteration of rational functions	11/7/2005	11/14/2005	jucs	12	11	special	restricted	12/28/2005	no	2132	2141	10	/jucs_11_12/how_the_mathematical_objects	http://www.jucs.org/jucs_11_12/how_the_mathematical_objects/jucs_11_12_2132_2141_vandalen.pdf	\N	\N
116	Perhaps the Intermediate Value Theorem	intuitionistic real analysis,intermediate value theorem,perhaps	10/21/2005	11/21/2005	jucs	12	11	special	restricted	12/28/2005	no	2142	2158	17	/jucs_11_12/perhaps_the_intermediate_value	http://www.jucs.org/jucs_11_12/perhaps_the_intermediate_value/jucs_11_12_2142_2158_veldman.pdf	\N	\N
117	A Constructive Approach to Sylvester's Conjecture	Sylvester's conjecture,constructive geometry,ordered geometry	2005-	2005-	jucs	12	11	special	restricted	12/28/2005	no	2165	2178	14	/jucs_11_12/a_constructive_approach_to	http://www.jucs.org/jucs_11_12/a_constructive_approach_to/jucs_11_12_2165_2178_vonplato.pdf	\N	\N
118	Sequential Computability of a Function. Effective Fine Space and Limiting Recursion	Effective Fine Space,Weakly Fine-computable Sequence,Fine-sequential Computability of a Function,Effective Fine-continuous Function,Limiting Recursion	10/17/2005	11/16/2005	jucs	12	11	special	restricted	12/28/2005	no	2179	2191	13	/jucs_11_12/sequential_computability_of_a	http://www.jucs.org/jucs_11_12/sequential_computability_of_a/jucs_11_12_2179_2191_yasugi.pdf	\N	\N
119	From Contents to Activities: Modelling Units of Learning	e-learning,collaborative learning,educational modelling language,unit of learning,learning object	2/15/2005	6/30/2005	jucs	9	11	special	restricted	9/28/2005	no	1458	1469	12	/jucs_11_9/from_contents_to_activities	http://www.jucs.org/jucs_11_9/from_contents_to_activities/jucs_11_9_1458_1469_caeiro.pdf	\N	\N
120	Semantic Web Technologies Applied to e-learning Personalization in &lt;e-aula&gt;	hypermedia systems,web-based services,XML,semantic web,multimedia	2/15/2005	6/30/2005	jucs	9	11	special	restricted	9/28/2005	no	1470	1481	12	/jucs_11_9/semantic_web_technologies_applied	http://www.jucs.org/jucs_11_9/semantic_web_technologies_applied/jucs_11_9_1470_1481_sancho.pdf	\N	\N
121	A Tool for the Reinforcement of Conceptual Learning: Description and Use Experiences	authoring tool,interactive exercise,conceptual learning	2/15/2005	6/30/2005	jucs	9	11	special	restricted	9/28/2005	no	1482	1493	12	/jucs_11_9/a_tool_for_the	http://www.jucs.org/jucs_11_9/a_tool_for_the/jucs_11_9_1482_1493_moriyon.pdf	\N	\N
122	Ubiquitous Computing in the Classroom: An Approach through Identification Process	ubiquitous computing,RFID,implicit interaction,context aware	2/15/2005	6/30/2005	jucs	9	11	special	restricted	9/28/2005	no	1494	1504	11	/jucs_11_9/ubiquitous_computing_in_the	http://www.jucs.org/jucs_11_9/ubiquitous_computing_in_the/jucs_11_9_1494_1504_jbravo.pdf	\N	\N
123	Integrating Educational Tools for Collaborative Computer Programming Learning	collaborative programming,computer programming teaching,computer programming learning,program animation,program simulation	2/15/2005	6/30/2005	jucs	9	11	special	restricted	9/28/2005	no	1505	1517	13	/jucs_11_9/integrating_educational_tools_for	http://www.jucs.org/jucs_11_9/integrating_educational_tools_for/jucs_11_9_1505_1517_cbravo.pdf	\N	\N
124	From Chasqui to Chasqui II: an Evolution in the Conceptualization of Virtual Objects	e-learning,virtual object,learning object,virtual museum,LCMS,virtual campus,authoring tool,web services,LOM,SCORM,IMS	2/15/2005	6/30/2005	jucs	9	11	special	restricted	9/28/2005	no	1518	1529	12	/jucs_11_9/from_chasqui_to_chasqui	http://www.jucs.org/jucs_11_9/from_chasqui_to_chasqui/jucs_11_9_1518_1529_navarro.pdf	\N	\N
125	Authoring and Diagnosis of Learning Activities with the KADD ET Environment	learning environments,cognitive diagnosis,authoring tools,error libraries,model tracing	2/15/2005	6/30/2005	jucs	9	11	special	restricted	9/28/2005	no	1530	1542	13	/jucs_11_9/authoring_and_diagnosis_of	http://www.jucs.org/jucs_11_9/authoring_and_diagnosis_of/jucs_11_9_1530_1542_ferrero.pdf	\N	\N
126	A System to Support Asynchronous Collaborative Learning Tasks Using PDAs	PDA,computer-supported collaborative learning,mobile computing,domotics	2/15/2005	6/30/2005	jucs	9	11	special	restricted	9/28/2005	no	1543	1554	12	/jucs_11_9/a_system_to_support_asynchronous	http://www.jucs.org/jucs_11_9/a_system_to_support_asynchronous/jucs_11_9_1543_1554_molina.pdf	\N	\N
127	Case Studies in Tele-Education: Research and Projects	Internet,web-based services,multimedia,hypertext/hypermedia,computer uses in education	2/15/2005	6/30/2005	jucs	9	11	special	restricted	9/28/2005	no	1555	1567	13	/jucs_11_9/case_studies_in_teleeducation	http://www.jucs.org/jucs_11_9/case_studies_in_teleeducation/jucs_11_9_1555_1567_vega.pdf	\N	\N
128	Integrating Ontologies into the Collaborative Authoring of Learning Objects	learning objects,metadata,ontologies,collaborative annotation	2/15/2005	6/30/2005	jucs	9	11	special	restricted	9/28/2005	no	1568	1575	9	/jucs_11_9/integrating_ontologies_into_the	http://www.jucs.org/576_dodero.pdf	\N	\N
129	Computers and Education: Research and Experiences in eLearning Technology		9/8/2005	9/15/2005	jucs	9	11	special	restricted	9/28/2005	yes	1454	1457	4	/jucs_11_9/computers_and_education_research	http://www.jucs.org/_and_education_research/jucs_11_9_1454_1457_preface.pdf	\N	\N
130	Analyzing Module Diversity	package,module,selector namespaces,classboxes,virtual classes,Small-talk,Java,Ruby,C#	5/2/2005	9/23/2005	jucs	10	11	special	restricted	10/28/2005	no	1613	1644	32	/jucs_11_10/analyzing_module_diversity	http://www.jucs.org/jucs_11_10/analyzing_module_diversity/jucs_11_10_1613_1644_bergel.pdf	\N	\N
131	Compositional Construction and Reasoning Techniques for Software		10/18/2005	10/25/2005	jucs	10	11	special	restricted	10/28/2005	yes	1577	1579	3	/jucs_11_10/compositional_construction_and_reasoning	http://www.jucs.org/jucs_11_10/compositional_construction_and_reasoning/jucs_11_10_1577_1579_preface.pdf	\N	\N
132	Coordinating Behavioral Descriptions of Components	coordination,process algebra,modular embedding,expressiveness	5/20/2005	9/23/2005	jucs	10	11	special	restricted	10/28/2005	no	1676	1694	19	/jucs_11_10/coordinating_behavioral_descriptions_of	http://www.jucs.org/jucs_11_10/coordinating_behavioral_descriptions_of/jucs_11_10_1676_1694_amaro.pdf	\N	\N
133	From Algebras to Objects: Generation and Composition	software formal specification,object­orientation,object composition	6/17/2005	9/23/2005	jucs	10	11	special	restricted	10/28/2005	no	1580	1612	33	/jucs_11_10/from_algebras_to_objects	http://www.jucs.org/jucs_11_10/from_algebras_to_objects/jucs_11_10_1580_1612_cruz.pdf	\N	\N
134	A Non-Invasive Approach to Assertive and Autonomous Dynamic Component Composition in the Service-Oriented Paradigm	dynamic component composition,Service Oriented Architecture,Web Services,assertive composition,autonomous composition,intermediate code manipulation,aspect-oriented programming,aspect weaving,.NET,Common Language Runtime	5/10/2005	9/23/2005	jucs	10	11	special	restricted	10/28/2005	no	1645	1675	31	/roach	http://www.jucs.org/jucs_11_10/a_non_invasive_approach/jucs_11_10_1645_1675_cao.pdf	\N	\N
135	Probabilistic Models for Reo Connector Circuits	probabilistic constraint automata,Reo,coordination,composition,Markov decision process,bisimulation	5/13/2005	9/23/2005	jucs	10	11	special/regular	free/restricted	10/28/2005	no	1718	1748	30	/jucs_11_10/probabilistic_models_for_reo	http://www.jucs.org/jucs_11_10/probabilistic_models_for_reo/jucs_11_10_1718_1748_baier.pdf	\N	\N
136	Modular Verification of a Component-Based Actor Language	actor model,reactive systems,Rebeca,component,modular verification	6/20/2005	9/23/2005	jucs	10	11	special	restricted	10/28/2005	no	1695	1717	23	/jucs_11_10/modular_verificatin_of_a	http://www.jucs.org/jucs_11_10/modular_verificatin_of_a/jucs_11_10_1695_1717_sirjani.pdf	\N	\N
137	The Effect of Personality-Aware Computer-Human Interfaces on Learning	Human-Computer Interaction,e-learning,Myers-Briggs Type Indicator,MBTI	3/9/2004	5/4/2004	jucs	1	10	special	restricted	1/28/2004	no	27	37	11	/jucs_10_1/the_effect_of_personality	http://www.jucs.org/jucs_10_1/the_effect_of_personality/Abrahamian_E.pdf	\N	\N
138	Situated Models and Metadata for Learning Management	eLearning,metadata,situated learning	5/3/2004	5/4/2004	jucs	1	10	special	restricted	1/28/2004	no	4	13	10	/jucs_10_1/situated_models_and_metadata	http://www.jucs.org/10_1/situated_models_and_metadata/Allert_H.pdf	\N	\N
139	User Context Aware Delivery of E-Learning Material: Approach and Architecture	e-learning,learning objects,user context-aware retrieval,ontologies	3/9/2004	5/4/2004	jucs	1	10	special	restricted	1/28/2004	no	38	46	9	/jucs_10_1/user_context_aware_delivery	http://www.jucs.org/jucs_10_1/user_context_aware_delivery/Schmidt_A.pdf	\N	\N
140	Intercultural Factors in Web-based Training Systems	user interface design,usage-centered design,knowledge management,Web-based training,interaction patterns,cross-cultural/intercultural factors	3/9/2004	5/4/2004	jucs	1	10	special	restricted	1/28/2004	no	90	104	15	/jucs_10_1/intercultural_factors_in_web	http://www.jucs.org/jucs_10_1/intercultural_factors_in_web/Denman_Maier_E.pdf	\N	\N
141	Discovering Student Models in e-learning Systems	e-learning,learning objects,user context	3/9/2004	5/4/2004	jucs	1	10	special	restricted	1/28/2004	no	47	57	11	/jucs_10_1/discovering_student_models_in	http://www.jucs.org/jucs_10_1/discovering_student_models_in/Esposito_F.pdf	\N	\N
142	Experiences with Adaptive User and Learning Models in eLearning Systems for Higher Education	CSCL,adaptive, eLearning,user modeling,learning models	3/9/2004	5/4/2004	jucs	1	10	special	restricted	1/28/2004	no	58	72	15	/jucs_10_1/experiences_with_adaptive_user	http://www.jucs.org/jucs_10_1/experiences_with_adaptive_user/Flor_T.pdf	\N	\N
143	Game-Based Learning in Universities and Lifelong Learning: "UniGame: Social Skills and Knowledge Training" Game Concept	education,collaborative learning,constructivism,game-based learning,game,motivation	3/5/2004	5/4/2004	jucs	1	10	special	restricted	1/28/2004	no	14	26	13	/jucs_10_1/game_based_learning_in	http://www.jucs.org/jucs_10_1/game_based_learning_in/Pivec_M.pdf	\N	\N
144	The Role of Adaptation and Personalisation in Classroom-Based Learning and in e-Learning	learning,teaching,personalisation	3/9/2004	5/4/2004	jucs	1	10	special	restricted	1/28/2004	no	73	89	17	/jucs_10_1/the_role_of_adaptation	http://www.jucs.org/jucs_10_1/the_role_of_adaptation/Pivec_M_1.pdf	\N	\N
145	Human Issues in Implementing eLearning Technology		3/5/2004	5/4/2004	jucs	1	10	special	restricted	1/28/2004	yes	1	3	3	/jucs_10_1/human_issues_in_implementing	http://www.jucs.org/jucs_10_1/human_issues_in_implementing/Ulbrich_A.pdf	\N	\N
146	A Message-Optimal Distributed Graph Algorithm: Partial Precedence Constrained Scheduling	distributed algorithm,directed graph,scheduling,task,precedence constraints	3/26/2004	5/4/2004	jucs	2	10	regular	restricted	2/28/2004	no	106	119	14	/jucs_10_2/a_message_optimal_distributed	http://www.jucs.org/jucs_10_2/a_message_optimal_distributed/Chaudhuri_P.pdf	\N	\N
147	A Rapid Prototyping Environment for Multi-DSP Systems based on Accurate Performance Prediction	rapid prototyping,scheduling,performance prediction,multi-DSP,embedded systems,data flow	3/27/2004	5/13/2005	jucs	2	10	regular	restricted	2/28/2004	no	120	144	25	/jucs_10_2/a_rapid_prototyping_environment	http://www.jucs.org/jucs_10_2/a_rapid_prototyping_environment/Rinner_B.pdf	\N	\N
148	Securing Web-Based Exams	web-based exam,assessment,security,supervision,fraud prevention	3/31/2004	5/13/2005	jucs	2	10	regular	restricted	2/28/2004	no	145	157	13	/jucs_10_2/securing_web_based_exams	http://www.jucs.org/jucs_10_2/securing_web_based_exams/Sessink_O.pdf	\N	\N
149	Managing Editor's Column		3/31/2004	5/4/2004	jucs	2	10	regular	restricted	2/28/2004	yes	105	9999	9895	/jucs_10_2/editorial	http://www.jucs.org/jucs_10_2/editorial/managing.pdf	\N	\N
150	Facilitating Knowledge Exchange and Decision Making within Learning Networks	learning networks,learning management system,communities of practice,broker	4/22/2004	5/17/2004	jucs	3	10	special	restricted	3/28/2004	no	205	226	22	/jucs_10_3/facilitating_knowledge_exchange_and	http://www.jucs.org/jucs_10_3/facilitating_knowledge_exchange_and/Apostolou_D.pdf	\N	\N
151	Managing the KM Trade-Off: Knowledge Centralization versus Distribution	intellectual capital,knowledge markets,mental models,communities of practice,retrospective rationality,bounded rationality,constructivism,organizational trade-offs	4/6/2004	5/17/2004	jucs	3	10	special	restricted	3/28/2004	no	162	175	14	/jucs_10_3/managing_the_km_trade	http://www.jucs.org/jucs_10_3/managing_the_km_trade/Bonifacio_M.pdf	\N	\N
152	Knowledge Nodes: the Reification of Organizational Communities. The Pizzarotti Case Study	distributed knowledge management,communities,knowledge nodes	4/22/2004	5/17/2004	jucs	3	10	special	restricted	3/28/2004	no	227	234	8	/jucs_10_3/knowledge_nodes_the_reification	http://www.jucs.org/jucs_10_3/knowledge_nodes_the_reification/Cuel_R.pdf	\N	\N
153	OntoShare - An Ontology-based Knowledge Sharing System for virtual Communities of Practice	knowledge sharing community,semantic web	4/22/2004	5/17/2004	jucs	3	10	special	restricted	3/28/2004	no	262	283	22	/jucs_10_3/ontoshare_an_ontology_based	http://www.jucs.org/jucs_10_3/ontoshare_an_ontology_based/Davies_J.pdf	\N	\N
154	Participative Process Introduction: Three Case Studies From the indiGo Project	distributed participative process evolution,process introduction,process improvement,process inspection,eParticipative Process Learning,indigo	4/6/2004	5/17/2004	jucs	3	10	special	restricted	3/28/2004	no	186	204	19	/jucs_10_3/_participative_process_introduction	http://www.jucs.org/oduction/Decker_B.pdf	\N	\N
155	Communities of Practice: An Integrated Technology Perspective	communities of practice,knowledge management,e-Learnin,g,information technology,intranet,extranet,personalization,enterprise content management	4/22/2004	5/17/2004	jucs	3	10	special	restricted	3/28/2004	no	284	293	10	/jucs_10_3/communities_of_practice_an	http://www.jucs.org/jucs_10_3/communities_of_practice_an/Droschl_G.pdf	\N	\N
156	Against Hierarchy and Chaos Knowledge Coproduction in Nets of Experts	communities of practice,nets of experts,case study,Siemens,Volkswagen,Deutsche Telekom,WiKo	4/6/2004	5/17/2004	jucs	3	10	special	restricted	3/28/2004	no	176	185	10	/jucs_10_3/against_hierarchy_and_chaos	http://www.jucs.org/jucs_10_3/against_hierarchy_and_chaos/Fuhr_D.pdf	\N	\N
157	Organic Perspectives of Knowledge Management: Knowledge Evolution through a Cycle of Knowledge Liquidization and Crystallization	knowledge liquidization and crystallization,knowledge management,community of practice,Knowledge Nebula Crystallizer,livingOM,ART-SHTA,organic perspective	4/22/2004	5/17/2004	jucs	3	10	special	restricted	3/28/2004	no	252	261	10	/jucs_10_3/organic_perspectives_of_knowledge	http://www.jucs.org/jucs_10_3/organic_perspectives_of_knowledge/Hori_K.pdf	\N	\N
158	(Virtual) Communities of Practice within Modern Organizations - J.UCS Special Issue		5/6/2004	5/17/2004	jucs	3	10	special	restricted	3/28/2004	yes	158	161	4	/jucs_10_3/virtual_communities_of_practice	http://www.jucs.org/jucs_10_3/virtual_communities_of_practice/Lindstaedt_S_N.pdf	\N	\N
159	Supporting Knowledge Creation and Sharing in Communities Based on Mapping Implicit Knowledge	knowledge Management,communities of practice,knowledge discovery,knowledge visualisation,semantic web	4/22/2004	5/17/2004	jucs	3	10	special	restricted	3/28/2004	no	235	251	17	/jucs_10_3/supporting_knowledge_creation_and	http://www.jucs.org/jucs_10_3/supporting_knowledge_creation_and/Novak_J.pdf	\N	\N
160	Etiquette, Empathy and Trust in Communities of Practice: Stepping-Stones to Social Capital	tacit knowledge,explicit knowledge,social norms,trust,etiquette,social capital,communities of practice,online communities,sociability	4/23/2004	5/17/2004	jucs	3	10	special	restricted	3/28/2004	no	294	302	9	/jucs_10_3/etiquette_empathy_and_trust	http://www.jucs.org/jucs_10_3/etiquette_empathy_and_trust/Preece_J.pdf	\N	\N
161	On Determinism of Evolution-Communication P Systems	Membrane computing,P system,Determinism,Computational completeness	6/4/2004	6/30/2004	jucs	5	10	special	restricted	5/28/2004	no	502	508	7	/jucs_10_5/on_determinism_of_evolution	http://www.jucs.org/jucs_10_5/on_determinism_of_evolution/Alhazov_A.pdf	\N	\N
162	Population P Systems	Membrane computing,Cell bonding,Cell division,Cell differentiation,Turing computability	6/25/2004	6/30/2004	jucs	5	10	special	restricted	5/28/2004	no	509	539	31	/jucs_10_5/population_p_systems	http://www.jucs.org/jucs_10_5/population_p_systems/Bernardini_F.pdf	\N	\N
163	P Systems with Symport/Antiport of Rules	Membrane computing,Communication,Evolution,P system,Symport,Antiport	6/25/2004	6/30/2004	jucs	5	10	special	restricted	5/28/2004	no	540	558	19	/jucs_10_5/p_systems_with_symport	http://www.jucs.org/jucs_10_5/p_systems_with_symport/Cavaliere_M.pdf	\N	\N
164	A Note on Complexity Measures for Probabilistic P Systems	P systems,Entropy,Natural Computing	6/25/2004	6/30/2004	jucs	5	10	special	restricted	5/28/2004	no	559	566	8	/jucs_10_5/a_note_on_complexity	http://www.jucs.org/jucs_10_5/a_note_on_complexity/Cord_n_Franco_A.pdf	\N	\N
165	Finding the Maximum Element Using P Systems	Maximum value,P systems,Natural computing,Membrane computing	6/25/2004	6/30/2004	jucs	5	10	special	restricted	5/28/2004	no	567	580	14	/jucs_10_5/finding_the_maximum_element	http://www.jucs.org/jucs_10_5/finding_the_maximum_element/Fontana_F.pdf	\N	\N
166	On P Systems with Promoters/Inhibitors	P Systems,universality,promoters,inhibitors	6/25/2004	6/30/2004	jucs	5	10	special	restricted	5/28/2004	no	581	599	19	/jucs_10_5/on_p_systems_with	http://www.jucs.org/jucs_10_5/on_p_systems_with/Ionescu_M.pdf	\N	\N
167	Simulating the Fredkin Gate with Energy-Based P Systems	Energy-based P systems,Fredkin gate,conservative logic,reversibility,conservativeness	6/25/2004	6/30/2004	jucs	5	10	special	restricted	5/28/2004	no	600	619	20	/jucs_10_5/simulating_the_fredkin_gate	http://www.jucs.org/jucs_10_5/simulating_the_fredkin_gate/Leporati_A.pdf	\N	\N
168	A Java Simulator for Membrane Computing	P system,Parallelism,Simulation,Java	6/25/2004	6/30/2004	jucs	5	10	special	restricted	5/28/2004	no	620	629	10	/jucs_10_5/a_java_simulator_for	http://www.jucs.org/jucs_10_5/a_java_simulator_for/Nepomuceno_Chamorro_I_A.pdf	\N	\N
169	An Efficient Family of P Systems for Packing Items into Bins	Membrane computing,Recognizer P systems,Complexity classes,Bin Packing problem,CLIPS	6/25/2004	6/30/2004	jucs	5	10	special	restricted	5/28/2004	no	650	670	21	/jucs_10_5/an_efficient_family_of	http://www.jucs.org/jucs_10_5/an_efficient_family_of/P_rez_Jim_nez_M_J.pdf	\N	\N
170	P Systems with Active Membranes and Separation Rules	Natural computing,Membrane computing,Distributed computing	6/25/2004	6/30/2004	jucs	5	10	special	restricted	5/28/2004	no	630	649	20	/jucs_10_5/p_systems_with_active	http://www.jucs.org/jucs_10_5/p_systems_with_active/Pan_L.pdf	\N	\N
171	Second Brainstorming Week on Membrane Computing		6/25/2004	6/30/2004	jucs	5	10	special	restricted	5/28/2004	yes	499	501	3	/jucs_10_5/second_brainstorming_week_on	http://www.jucs.org/jucs_10_5/second_brainstorming_week_on/Paun_G.pdf	\N	\N
172	Knowledge Integration as a Source of Competitive Advantage in Large Croatian Enterprises	knowledge integration,knowledge management,strategic human resource management,competitive advantage	6/29/2004	6/30/2004	jucs	6	10	special	restricted	6/28/2004	no	712	722	11	/jucs_10_6/knowledge_integration_as_a	http://www.jucs.org/jucs_10_6/knowledge_integration_as_a/Alfirevic_N.pdf	\N	\N
173	A Systematic Approach for Knowledge Audit Analysis: Integration of Knowledge Inventory, Mapping and Knowledge Flow Analysis	knowledge audit,knowledge inventory,knowledge map,social network analysis,knowledge flow analysis	6/28/2004	6/30/2004	jucs	6	10	special	restricted	6/28/2004	no	674	682	9	/jucs_10_6/a_systematic_approach_for	http://www.jucs.org/jucs_10_6/a_systematic_approach_for/Choy_S_Y.pdf	\N	\N
174	Semantic-based Approach to Task Assignment of Individual Profiles	skill matching,knowledge elicitation,Description Logics	6/29/2004	6/30/2004	jucs	6	10	special	restricted	6/28/2004	no	723	731	9	/jucs_10_6/semantic_based_approach_to	http://www.jucs.org/jucs_10_6/semantic_based_approach_to/Colucci_S.pdf	\N	\N
175	Facilitating Knowledge Communication through Joint Interactive Visualization	visualization,knowledge communication,knowledge evasion,knowledge refusal,knowledge disavowal,joint interaction	6/29/2004	6/30/2004	jucs	6	10	special	restricted	6/28/2004	no	683	690	8	/jucs_10_6/facilitating_knowledge_communication_through	http://www.jucs.org/jucs_10_6/facilitating_knowledge_communication_through/Eppler_M_J.pdf	\N	\N
176	A Framework for the Successful Introduction of KM Using CBR and Semantic Web Technologies	case-based reasoning,knowledge management,semantic Web	6/29/2004	6/30/2004	jucs	6	10	special	restricted	6/28/2004	no	731	739	9	/jucs_10_6/a_framework_for_the	http://www.jucs.org/jucs_10_6/a_framework_for_the/Hefke_M.pdf	\N	\N
177	Knowledge Management Analysis of the Research & Development & Transference Process at HEROs: a Public University Case	Knowledge Management at Universities,Research and Development Management,Process Analysis	6/29/2004	6/30/2004	jucs	6	10	special	restricted	6/28/2004	no	702	711	10	/jucs_10_6/knowledge_management_analysis_of	http://www.jucs.org/jucs_10_6/knowledge_management_analysis_of/Landeta_Rodr_guez_J.pdf	\N	\N
178	SELaKT - Social Network Analysis as a Method for Expert Localisation and Sustainable Knowledge Transfer	knowledge networks,collaboration,communities of practice,expert localisation,distributed knowledge management,knowledge sharing,social network analysis,sustainability,strategies,implementation,applied research	6/29/2004	6/30/2004	jucs	6	10	special	restricted	6/28/2004	no	691	701	11	/jucs_10_6/selakt_social_network_analysis	http://www.jucs.org/jucs_10_6/selakt_social_network_analysis/Mueller_Prothmann_T.pdf	\N	\N
179	An Investigation into Sharing Metadata: "I'm not thinking what you are thinking"	metadata,knowledge sharing,agreement	6/30/2004	6/30/2004	jucs	6	10	special	restricted	6/28/2004	no	740	748	9	/jucs_10_6/an_investigation_into_sharing	http://www.jucs.org/jucs_10_6/an_investigation_into_sharing/Stumpf_S.pdf	\N	\N
180	Beyond the state-of-the-art of Knowledge Management		6/28/2004	6/30/2004	jucs	6	10	special	restricted	6/28/2004	yes	671	673	3	/jucs_10_6/beyond_the_state_of	http://www.jucs.org/jucs_10_6/beyond_the_state_of/Tochtermann_K.pdf	\N	\N
181	Modelling Lexical Databases with Formal Concept Analysis	Formal Concept Analysis,lexical databases,semantic relations	8/17/2004	9/22/2004	jucs	8	10	special	restricted	8/28/2004	no	967	984	18	/jucs_10_8/modelling_lexical_databases_with	http://www.jucs.org/jucs_10_8/modelling_lexical_databases_with/Priss_U.pdf	\N	\N
182	Breadth First Search Graph Partitions and Concept Lattices	formal concept analysis,Bipartite Graph,Breadth First Search	8/17/2004	9/22/2004	jucs	8	10	special	restricted	8/28/2004	no	934	954	21	/jucs_10_8/breadth_first_search_graph	http://www.jucs.org/jucs_10_8/breadth_first_search_graph/Abello_J.pdf	\N	\N
183	Exploiting the Potential of Concept Lattices for Information Retrieval with CREDO	concept lattices,information retrieval,CREDO,web mining	8/17/2004	9/22/2004	jucs	8	10	special	restricted	8/28/2004	no	985	1013	29	/jucs_10_8/exploiting_the_potential_of	http://www.jucs.org/jucs_10_8/exploiting_the_potential_of/Carpineto_C.pdf	\N	\N
184	Conflict Avoidance in Additive Order Diagrams	lattice diagrams,automatic diagram layout	8/17/2004	9/22/2004	jucs	8	10	special	restricted	8/28/2004	no	955	966	12	/jucs_10_8/conflict_avoidance_in_additive	http://www.jucs.org/jucs_10_8/conflict_avoidance_in_additive/Ganter_B.pdf	\N	\N
185	Formal Concept Analysis: Theory and Applications		8/17/2004	9/22/2004	jucs	8	10	special	restricted	8/28/2004	yes	926	926	1	/jucs_10_8/formal_concept_analysis_theory	http://www.jucs.org/jucs_10_8/formal_concept_analysis_theory/Ganter_B_1.pdf	\N	\N
186	On the Intractability of Computing the Duquenne-Guigues Base	implication base,computational complexity	8/17/2004	9/22/2004	jucs	8	10	special	restricted	8/28/2004	no	927	933	7	/jucs_10_8/on_the_intractability_of	http://www.jucs.org/jucs_10_8/on_the_intractability_of/Kuznetsov_S_O.pdf	\N	\N
187	Galois Lattice Theory for Probabilistic Visual Landmarks	computer vision,visual landmarks,localization,orientation,autonomous mobile robotics,Galois lattices,concept lattices,formal concept analysis.	8/17/2004	9/22/2004	jucs	8	10	special	restricted	8/28/2004	no	1014	1033	20	/jucs_10_8/galois_lattice_theory_for	http://www.jucs.org/jucs_10_8/galois_lattice_theory_for/Zenou_E.pdf	\N	\N
188	Second International Workshop on Verification and Validation of Enterprise Information Systems <br>J.UCS Special Issue		12/3/2004	12/7/2004	jucs	11	10	special	restricted	11/28/2004	yes	1495	1497	3	/jucs_10_11/second_international_workshop_on	http://www.jucs.org/jucs_10_11/second_international_workshop_on/Augusto_J_C.pdf	\N	\N
189	FBT: A Tool for Applying Interval Logic Specifications to On-the-fly Model Checking	specification,temporal logic,interval logic,FIL (Future Interval Logic),GIL (Graphical Interval Logic),automatic verification,on-the-fly model checking,tableau method,Buechi Automata	12/3/2004	12/7/2004	jucs	11	10	special	restricted	11/28/2004	no	1498	1518	21	/jucs_10_11/fbt_a_tool_for	http://www.jucs.org/jucs_10_11/fbt_a_tool_for/Hornos_M_J.pdf	\N	\N
190	Checking Consistency between UML Class and State Models Based on CSP and B	UML,formal methods,Communicating Sequential Processes,B Abstract Mac,hine Notation	12/3/2004	12/7/2004	jucs	11	10	special	restricted	11/28/2004	no	1540	1559	20	/jucs_10_11/checking_consistency_between_uml	http://www.jucs.org/jucs_10_11/checking_consistency_between_uml/Yeung_W_L.pdf	\N	\N
191	Automated Support for Enterprise Information Systems	automated reasoning,formal specification,heuristics,OTTER,set theory,Z	12/3/2004	12/7/2004	jucs	11	10	special	restricted	11/28/2004	no	1519	1539	21	/jucs_10_11/automated_support_for_enterprise	http://www.jucs.org/jucs_10_11/automated_support_for_enterprise/van_der_Poll_J_A.pdf	\N	\N
192	MINCE: A Static Global Variable-Ordering Heuristic for SAT Search and BDD Manipulation	SAT,CNF,BDDs,backtrack search,decision heuristics,variable ordering,formal verification,partitioning	12/20/2004	1/24/2005	jucs	12	10	special	free	12/28/2004	no	1562	1596	35	/jucs_10_12/mince_a_static_global	http://www.jucs.org/jucs_10_12/mince_a_static_global/Aloul_F_A.pdf	\N	\N
193	Using Global Structural Relationships of Signals to Accelerate SAT-based Combinational Equivalence Checking	Boolean Satisfiability (SAT),Static Logic Implications,Combinational Equivalence Checking (CEC),Propositional Formula,Boolean Formula	12/20/2004	1/24/2005	jucs	12	10	special	free	12/28/2004	no	1597	1628	32	/jucs_10_12/using_global_structural_relationships	http://www.jucs.org/jucs_10_12/using_global_structural_relationships/Arora_R.pdf	\N	\N
194	Improving SAT-based Bounded Model Checking by Means of BDD-based Approximate Traversals	binary decision diagrams (BDDs),satisfiability (SAT),bounded model checking (BMC),reachability analysis	10/18/2004	1/24/2005	jucs	12	10	special	free	12/28/2004	no	1693	1730	38	/jucs_10_12/improving_sat_based_bounded	http://www.jucs.org/jucs_10_12/improving_sat_based_bounded/Cabodi_G.pdf	\N	\N
195	Function-Complete Lookahead in Support of Efficient SAT Search Heuristics	Binary Decision Diagrams,Bounded Model Checking,DAG,Satisfiability,State Machines,Satisfiability Decision Heuristics	10/18/2004	1/24/2005	jucs	12	10	special	free	12/28/2004	no	1655	1692	38	/jucs_10_12/function_complete_lookahead_in	http://www.jucs.org/jucs_10_12/function_complete_lookahead_in/Franco_J.pdf	\N	\N
196	A Signal Correlation Guided Circuit-SAT Solver	Boolean satisfiability,Boolean equivalence checking,ATPG	12/20/2004	1/24/2005	jucs	12	10	special	free	12/28/2004	no	1629	1654	26	/jucs_10_12/a_signal_correlation_guided	http://www.jucs.org/jucs_10_12/a_signal_correlation_guided/Lu_F.pdf	\N	\N
197	Tuning SAT for Formal Verification and Testing		1/22/2005	1/24/2005	jucs	12	10	special	free	12/28/2004	yes	1559	1561	3	/jucs_10_12/tuning_sat_for_formal	http://www.jucs.org/jucs_10_12/tuning_sat_for_formal/Velev_M_N.pdf	\N	\N
198	Coupling-based Testing of O-O Programs	object-oriented software,coverage testing	6/7/2004	6/18/2004	jucs	4	10	special	restricted	4/28/2004	no	391	427	37	/jucs_10_4/coupling_based_testing_of	http://www.jucs.org/jucs_10_4/coupling_based_testing_of/Alexander_R_T.pdf	\N	\N
199	A Survey of Multimedia Software Engineering	multimedia systems,components,framework	6/7/2004	6/18/2004	jucs	4	10	special	restricted	4/28/2004	no	473	498	26	/jucs_10_4/a_survey_of_multimedia	http://www.jucs.org/jucs_10_4/a_survey_of_multimedia/Amor_M.pdf	\N	\N
200	Composition Contracts for Service Interaction	architectural connectors,composition,coordination,interaction,service-oriented computing,software architecture,web services	6/7/2004	6/18/2004	jucs	4	10	special	restricted	4/28/2004	no	375	390	16	/jucs_10_4/composition_contracts_for_service	http://www.jucs.org/jucs_10_4/composition_contracts_for_service/Andrade_L_F.pdf	\N	\N
201	Two Experiences in Software Dynamics	data reverse engineering,rewriting rules,data migration,migration patterns	6/7/2004	6/18/2004	jucs	4	10	special	restricted	4/28/2004	no	428	453	26	/jucs_10_4/two_experiences_in_software	http://www.jucs.org/jucs_10_4/two_experiences_in_software/Boronat_A.pdf	\N	\N
202	Breakthrough and Challenges in Software Engineering		6/14/2004	11/11/2004	jucs	4	10	special	restricted	4/28/2004	yes	303	305	3	/jucs_10_4/breakthroughs_and_challenges_in	http://www.jucs.org/jucs_10_4/breakthroughs_and_challenges_in/Corchuelo_R.pdf	\N	\N
203	Portlets as Web Components: an Introduction	portal applications,web services,component-based development,portlets	6/7/2004	6/18/2004	jucs	4	10	special	restricted	4/28/2004	no	454	472	19	/jucs_10_4/portlets_as_web_components	http://www.jucs.org/jucs_10_4/portlets_as_web_components/D_az_O.pdf	\N	\N
204	Methodologies for Developing Multi-Agent Systems	software agents,intelligent agents,multi-agent systems,agent-oriented software engineering,agent-oriented methodologies	6/7/2004	6/18/2004	jucs	4	10	special	restricted	4/28/2004	no	359	374	16	/jucs_10_4/methodologies_for_developing_multi	http://www.jucs.org/jucs_10_4/methodologies_for_developing_multi/G_mez_Sanz_J.pdf	\N	\N
205	Process Construction and Customization	design methods,design,software process	6/7/2004	6/18/2004	jucs	4	10	special	restricted	4/28/2004	no	326	358	33	/jucs_10_4/process_construction_and_customization	http://www.jucs.org/jucs_10_4/process_construction_and_customization/Henderson_Sellers_B.pdf	\N	\N
206	Requirements Negotiation Using Multi-Criteria Preference Analysis	conflict resolution,inconsistency management,requirements negotiation,multi-criteria preference analysis,WinWin	6/7/2004	6/18/2004	jucs	4	10	special	restricted	4/28/2004	no	306	325	20	/jucs_10_4/requirements_negotiation_using_multi	http://www.jucs.org/jucs_10_4/requirements_negotiation_using_multi/In_H_P.pdf	\N	\N
207	ADDS: A Document-Oriented Approach for Application Development	software development approach,domain-specific markup languages,software maintenance,software evolution,modular language processors,XML	10/5/2004	11/4/2004	jucs	9	10	regular	restricted	9/28/2004	no	1302	1324	23	/jucs_10_9/adds_a_document_oriented	http://www.jucs.org/jucs_10_9/adds_a_document_oriented/Sierra_J_L.pdf	\N	\N
208	What we Expect from Digital Libraries	active document,annotation,black list,conceptual search,digital library,e-Learning,Hyperwave,links to the future,portal-systems,repositories of knowledge,searching,visualization,white list	9/1/2004	11/4/2004	jucs	9	10	regular	restricted	9/28/2004	no	1110	1122	13	/jucs_10_9/what_we_expect_from	http://www.jucs.org/jucs_10_9/what_we_expect_from/Dreher_H.pdf	\N	\N
209	Object-Oriented Embedded System Development Based on Synthesis and Reuse of OO-ASIPs	embedded system design,hardware/software synthesis,highlevel synthesis,object_oriented system design,application_specific instruction processors	10/5/2004	11/4/2004	jucs	9	10	regular	restricted	9/28/2004	no	1123	1155	33	/jucs_10_9/object_oriented_embedded_system	http://www.jucs.org/jucs_10_9/object_oriented_embedded_system/Goudarzi_M.pdf	\N	\N
210	Symbolic Approach to the Analysis of Security Protocols	symbolic,bisimulation,protocols,noninterference,process algebra,equivalence-checking,formal methods	10/5/2004	11/4/2004	jucs	9	10	regular	restricted	9/28/2004	no	1156	1198	43	/jucs_10_9/symbolic_approach_to_the	http://www.jucs.org/jucs_10_9/symbolic_approach_to_the/Lafrance_S.pdf	\N	\N
211	Fast Two-Stage Lempel-Ziv Lossless Numeric Telemetry Data Compression Using a Neural Network Predictor	Lempel-Ziv,neural networks,prediction,lossless compression,two-stage	10/5/2004	11/4/2004	jucs	9	10	regular	restricted	9/28/2004	no	1199	1211	13	/jucs_10_9/fast_two_stage_lempel	http://www.jucs.org/jucs_10_9/fast_two_stage_lempel/Logeswaran_R.pdf	\N	\N
212	The Tiling of the Hyperbolic 4D Space by the 120-cell is Combinatoric	cellular automata,hyperbolic plane	10/5/2004	11/4/2004	jucs	9	10	regular	restricted	9/28/2004	no	1212	1238	27	/jucs_10_9/the_tiling_of_the	http://www.jucs.org/of_the/Margenstern_M.pdf	\N	\N
213	Full Hash Table Search using Primitive Roots of the Prime Residue Group Z/p	hash tables,full table scatter storage techniques,collision strategy,cyclic group mod p,primitive roots of the prime residue group mod p	10/5/2004	11/4/2004	jucs	9	10	regular	restricted	9/28/2004	no	1239	1249	11	/jucs_10_9/full_hash_table_search	http://www.jucs.org/jucs_10_9/full_hash_table_search/Muehlbacher_J_R.pdf	\N	\N
214	Rewriting Tissue P Systems	Tissue P systems,rewriting tissue P systems,computational universality,matrix grammars	10/5/2004	11/4/2004	jucs	9	10	regular	restricted	9/28/2004	no	1250	1271	22	/jucs_10_9/rewriting_tissue_p_systems	http://www.jucs.org/jucs_10_9/rewriting_tissue_p_systems/Mutyam_M.pdf	\N	\N
215	A Formal Model of Forth Control Words in the Pi-Calculus	Forth,picalculus,operational semantics	10/5/2004	11/4/2004	jucs	9	10	regular	restricted	9/28/2004	no	1272	1293	22	/jucs_10_9/a_formal_model_of	http://www.jucs.org/jucs_10_9/a_formal_model_of/Power_J_F.pdf	\N	\N
216	On the Decomposition of Boolean Functions via Boolean Equations	Boolean function,Boolean decomposition,Boolean equation	10/5/2004	11/4/2004	jucs	9	10	regular	restricted	9/28/2004	no	1294	1301	8	/jucs_10_9/on_the_decomposition_of	http://www.jucs.org/jucs_10_9/on_the_decomposition_of/Rudeanu_S.pdf	\N	\N
217	Geometric Retrieval for Grid Points in the RAM Model	Multi-Dimensional Data Structures,Indexing,Spatial Data,Grid Model,File Systems	10/5/2004	5/6/2005	jucs	9	10	regular	restricted	9/28/2004	no	1325	1353	29	/jucs_10_9/geometric_retrieval_for_grid	http://www.jucs.org/jucs_10_9/geometric_retrieval_for_grid/Sioutas_S.pdf	\N	\N
218	Incremental Maintenance of Data Warehouses Based on Past Temporal Logic Operators	temporal data warehouse,temporal databases,temporal relational algebra,temporal logic,self-maintenance	10/9/2004	11/4/2004	jucs	9	10	regular	restricted	9/28/2004	no	1035	1064	30	/jucs_10_9/incremental_maintenance_of_data	http://www.jucs.org/jucs_10_9/incremental_maintenance_of_data/de_Amo_S.pdf	\N	\N
219	X-Global: a System for the "Almost Automatic" and Semantic Integration of XML Sources at Various Flexibility Levels	Information Source Integration,Interschema Property,XML	10/5/2004	11/4/2004	jucs	9	10	regular	restricted	9/28/2004	no	1065	1109	45	/tem	http://www.jucs.org/jucs_10_9/x_global_a_system/de_Meo_P.pdf	\N	\N
220	Managing Editor's Column		10/6/2004	11/4/2004	jucs	9	10	regular	restricted	9/28/2004	yes	1034	1034	1	/jucs_10_9/editorial	http://www.jucs.org/jucs_10_9/editorial/managing.pdf	\N	\N
221	Coroutines in Lua	coroutines,control structures,generators,Lua language	8/1/2004	8/25/2004	jucs	7	10	special	restricted	7/28/2004	no	910	925	16	/jucs_10_7/coroutines_in_lua	http://www.jucs.org/jucs_10_7/coroutines_in_lua/de_Moura_A_L.pdf	\N	\N
222	A Relational Model for Component Interconnection	coordination models,relations,coalgebra	8/1/2004	8/25/2004	jucs	7	10	special	restricted	7/28/2004	no	808	823	16	/jucs_10_7/a_relational_model_for	http://www.jucs.org/jucs_10_7/a_relational_model_for/Barbosa_M_A.pdf	\N	\N
223	A Modular Rewriting Semantics for CML	rewriting logic,semantics of programming languages,modularity,Concurrent ML	8/1/2004	8/25/2004	jucs	7	10	special	restricted	7/28/2004	no	789	807	19	/jucs_10_7/a_modular_rewriting_semantics	http://www.jucs.org/jucs_10_7/a_modular_rewriting_semantics/Chalub_F.pdf	\N	\N
224	Implementing Coordinated Error Recovery for Distributed Object-Oriented Systems with AspectJ	aspect-oriented programming,exception handling,coordinated atomic actions,separation of concerns,distributed programming	7/26/2004	8/25/2004	jucs	7	10	special	restricted	7/28/2004	no	843	858	16	/jucs_10_7/implementing_coordinated_error_recovery	http://www.jucs.org/jucs_10_7/implementing_coordinated_error_recovery/Filho_F_C.pdf	\N	\N
225	8th Brazilian Symposium on Programming Languages - J.UCS Special Issue		8/1/2004	12/8/2004	jucs	7	10	special	restricted	7/28/2004	yes	749	750	2	/jucs_10_7/brazilian_symposium_on	http://www.jucs.org/jucs_10_7/brazilian_symposium_on/Lins_R_D.pdf	\N	\N
226	Partial Categorical Multi-Combinators and Church-Rosser Theorems	functional programming,categorical combinators,explicit substitutions	7/26/2004	8/25/2004	jucs	7	10	special	restricted	7/28/2004	no	769	788	20	/jucs_10_7/partial_categorical_multi_combinators	http://www.jucs.org/jucs_10_7/partial_categorical_multi_combinators/Lins_R_D_1.pdf	\N	\N
227	LuaInterface: Scripting the .NET CLR with Lua	scripting,language interoperability,reflection	8/1/2004	8/25/2004	jucs	7	10	special	restricted	7/28/2004	no	892	909	18	/jucs_10_7/luainterface_scripting_the_.net	http://www.jucs.org/jucs_10_7/luainterface_scripting_the_.net/Mascarenhas_F.pdf	\N	\N
228	Tactics for Remote Method Invocation	middleware,tactics definition language,distributed programming	8/1/2004	8/25/2004	jucs	7	10	special	restricted	7/28/2004	no	824	842	19	/jucs_10_7/tactics_for_remote_method	http://www.jucs.org/jucs_10_7/tactics_for_remote_method/Pereira_F_M_Q.pdf	\N	\N
229	Total Functional Programming	functional programming	8/6/2004	8/25/2004	jucs	7	10	special	restricted	7/28/2004	no	751	768	18	/jucs_10_7/total_functional_programming	http://www.jucs.org/jucs_10_7/total_functional_programming/jucs_10_07_0751_0768_turner.pdf	\N	\N
230	Snippets: Support for Drag-and-Drop Programming in the Redwood Environment	snippets,software development,programming environment,visual programming,design tool,drag-and-drop,Redwood	8/1/2004	8/25/2004	jucs	7	10	special	restricted	7/28/2004	no	859	871	13	/jucs_10_7/snippets_support_for_drag	http://www.jucs.org/jucs_10_7/snippets_support_for_drag/Westphal_B_T.pdf	\N	\N
231	MetaJ: An Extensible Environment for Metaprogramming in Java	metaprogramming,metaprogramming tools,refactoring,program transformation,generative programming,Java,object-oriented frameworks	8/1/2004	8/25/2004	jucs	7	10	special	restricted	7/28/2004	no	872	891	20	/jucs_10_7/metaj_an_extensible_environment	http://www.jucs.org/jucs_10_7/metaj_an_extensible_environment/de_Oliveira_A_A.pdf	\N	\N
232	Synchronization Can Improve Reactive Systems Control and Modularity	Reactive systems,Action systems,Modular design,Concurrency	11/12/2004	11/21/2004	jucs	10	10	special	restricted	10/28/2004	no	1429	1468	40	/jucs_10_10/synchronization_can_improve_reactive	http://www.jucs.org/jucs_10_10/synchronization_can_improve_reactive/Cerschi_Seceleanu_C.pdf	\N	\N
233	Architectural Abstraction as Transformation of Poset Labelled Graphs	Architecture,Refinement,Abstraction,Graphs	10/21/2004	11/21/2004	jucs	10	10	special	restricted	10/28/2004	no	1408	1428	21	/jucs_10_10/architectural_abstraction_as_transformation	http://www.jucs.org/jucs_10_10/architectural_abstraction_as_transformation/Denford_M.pdf	\N	\N
234	A MOF-Based Metamodeling Environment	Model Driven Architecture,Model-Integrated Computing,graph transformations	10/20/2004	11/21/2004	jucs	10	10	special	restricted	10/28/2004	no	1357	1382	26	/jucs_10_10/a_mof_based_metamodeling	http://www.jucs.org/jucs_10_10/a_mof_based_metamodeling/Emerson_M_J.pdf	\N	\N
235	Tools for Parametric Verification. A Comparison on a Case Study	parametric verification,protocol,timed model-checking	10/21/2004	12/8/2004	jucs	10	10	special	restricted	10/28/2004	no	1469	1494	26	/jucs_10_10/tools_for_parametric_verification	http://www.jucs.org/jucs_10_10/tools_for_parametric_verification/Matousek_P.pdf	\N	\N
236	Formal Specification of Computer-Based Systems		11/15/2004	11/21/2004	jucs	10	10	special	restricted	10/28/2004	yes	1354	1356	3	/jucs_10_10/formal_specification_of_computer	http://www.jucs.org/jucs_10_10/formal_specification_of_computer/Sveda_M.pdf	\N	\N
237	Platform Modeling and Model Transformations for Analysis	model-based development,model transformations,models of computation,graph transformations,software verification	10/20/2004	11/21/2004	jucs	10	10	special	restricted	10/28/2004	no	1383	1407	25	/jucs_10_10/platform_modeling_and_model	http://www.jucs.org/jucs_10_10/platform_modeling_and_model/Szemethy_T.pdf	\N	\N
238	J.UCS Special Issue on Tools for System Design and Verification		4/6/2003	4/8/2003	jucs	2	9	special	restricted	2/28/2003	yes	86	87	2	/jucs_9_2/tools_for_system_design	http://www.jucs.org/jucs_9_2/tools_for_system_design/Berghammer_R.pdf	\N	\N
239	HOL-Z 2.0: A Proof Environment for Z-Specifications	theorem proving,refinement,Z	3/13/2003	4/7/2003	jucs	2	9	special	restricted	2/28/2003	no	152	172	21	/jucs_9_2/hol_z_2	http://www.jucs.org/jucs_9_2/hol_z_2/Brucker_A_D.pdf	\N	\N
240	Checking Object System Designs Incrementally	multi-object logic,model checking,modelling and design,object system,temporal logic,verification	4/6/2003	4/7/2003	jucs	2	9	special	restricted	2/28/2003	no	106	119	14	/jucs_9_2/checking_object_system_designs	http://www.jucs.org/jucs_9_2/checking_object_system_designs/Ehrich_H_D.pdf	\N	\N
241	Tool Support for the Interactive Derivation of Formally Correct Functional Programs	constructive program development,equational reasoning,functional programming,heapsort,non-deterministic specification,program transformation,<,i,>,Ultra,<,/i,>,unfold-fold	4/6/2003	4/7/2003	jucs	2	9	special	restricted	2/28/2003	no	173	188	16	/jucs_9_2/tool_support_for_the	http://www.jucs.org/jucs_9_2/tool_support_for_the/Guttmann_W.pdf	\N	\N
242	Optimized Temporal Logic Compilation	verification,simulation,system-Level,temporal logic,emulation	4/6/2003	4/7/2003	jucs	2	9	special	restricted	2/28/2003	no	120	137	18	/jucs_9_2/optimized_temporal_logic_compilation	http://www.jucs.org/jucs_9_2/optimized_temporal_logic_compilation/Krebs_A.pdf	\N	\N
243	A Case Study in Verification of UML Statecharts: the PROFIsafe Protocol	reliability,verification	4/6/2003	4/7/2003	jucs	2	9	special	restricted	2/28/2003	no	138	151	14	/jucs_9_2/a_case_study_in	http://www.jucs.org/jucs_9_2/a_case_study_in/Malik_R.pdf	\N	\N
244	Moby/RT: A Tool for Specification and Verification of Real-Time Systems	real-time,specification,formal verification,requirements capture,Constraint Diagrams,PLC-Automata	3/13/2003	4/7/2003	jucs	2	9	special	restricted	2/28/2003	no	88	105	18	/jucs_9_2/mobyrt_a_tool_for	http://www.jucs.org/jucs_9_2/mobyrt_a_tool_for/Olderog_E_R.pdf	\N	\N
245	Using Program Checking to Ensure the Correctness of Compiler Implementations	compiler,implementation correctness,program checking,certificates,compiler architecture,compiler generators,code generation	4/14/2003	4/29/2003	jucs	3	9	special	restricted	3/28/2003	no	191	222	32	/jucs_9_3/using_program_checking_to	http://www.jucs.org/jucs_9_3/using_program_checking_to/Glesner_S.pdf	\N	\N
246	J.UCS Special Issue on Compiler Optimization meets Compiler Verification (COCV 2002)		4/23/2003	4/29/2003	jucs	3	9	special	restricted	3/28/2003	yes	189	190	2	/jucs_9_3/compiler_optimization_meets_compiler	http://www.jucs.org/jucs_9_3/compiler_optimization_meets_compiler/Knoop_J.pdf	\N	\N
247	Alias Verification for Fortran Code Optimization	alias,dummy aliasing,verification,optimization	4/14/2003	4/29/2003	jucs	3	9	special	restricted	3/28/2003	no	270	297	28	/jucs_9_3/alias_verification_for_fortran	http://www.jucs.org/jucs_9_3/alias_verification_for_fortran/Nguyen_T_V_N.pdf	\N	\N
248	An Automatic Verification Technique for Loop and Data Reuse Transformations based on Geometric Modeling of Programs	transformation verification,program equivalence,program transformations,restructuring compilers,geometric modeling	4/14/2003	4/29/2003	jucs	3	9	special	restricted	3/28/2003	no	248	269	22	/jucs_9_3/an_automatic_verification_technique	http://www.jucs.org/jucs_9_3/an_automatic_verification_technique/Shashidhar_K_C.pdf	\N	\N
249	VOC: A Methodology for the Translation Validation of OptimizingCompilers	translation validation,optimizing compilers,SGI Pro-64,voc-64,global optimizations,verification conditions,permutation rules	4/23/2003	4/29/2003	jucs	3	9	special	restricted	3/28/2003	no	223	247	25	/jucs_9_3/voc_a_methodology_for	http://www.jucs.org/jucs_9_3/voc_a_methodology_for/Zuck_L.pdf	\N	\N
250	A Cross-Disciplinary Bibliography on Visual Languages for Information Sharing and Archiving	visual languages,visual communication,constructed languages,sign languages,interactive maps,computer-supported communication,information archiving,information retrieval,language independent communication	5/30/2003	6/13/2003	jucs	4	9	special	free	4/28/2003	no	369	396	28	/jucs_9_4/a_cross_disciplinary_bibliography	http://www.jucs.org/jucs_9_4/a_cross_disciplinary_bibliography/Camhy_D_G.pdf	\N	\N
251	J. UCS Special Issue on Dynamic Symbolic Languages		5/28/2003	6/13/2003	jucs	4	9	special	free	4/28/2003	yes	298	299	2	/jucs_9_4/dynamic_symbolic_languages	http://www.jucs.org/jucs_9_4/dynamic_symbolic_languages/Maurer_H.pdf	\N	\N
252	Foundations of MIRACLE: Multimedia Information Repository, A Computer-supported Language Effort	visual languages,visual communication,constructed languages,computer-supported communication,information archiving,information retrieval,language independent communication,converging technology,multimedia	4/15/2003	6/13/2003	jucs	4	9	special	free	4/28/2003	no	309	348	40	/jucs_9_4/foundations_of_miracle_multimedia	http://www.jucs.org/jucs_9_4/foundations_of_miracle_multimedia/Maurer_H_1.pdf	\N	\N
253	The Future of PCs and Implications on Society	wearable PC,display technology,future computers,societal implications	4/15/2003	6/13/2003	jucs	4	9	special	free	4/28/2003	no	300	308	9	/jucs_9_4/the_future_of_pcs	http://www.jucs.org/jucs_9_4/the_future_of_pcs/Maurer_H_2.pdf	\N	\N
254	Applications of MIRACLE: Working With Dynamic Visual Information	visual languages,visual communication,interactive maps,computer-supported communication,information archiving,information retrieval,multimedia,dynamic maps,abstract movies	5/30/2003	6/13/2003	jucs	4	9	special	free	4/28/2003	no	349	365	17	/jucs_9_4/applications_of_miracle_working	http://www.jucs.org/jucs_9_4/applications_of_miracle_working/Stubenrauch_R.pdf	\N	\N
255	Fibonacci Type Coding for the Regular Rectangular Tilings of the Hyperbolic Plane	cellular automata,tiltings,hyperbolic plane	6/22/2003	6/25/2003	jucs	5	9	regular	restricted	5/28/2003	no	398	422	25	/jucs_9_5/fibonacci_type_coding_for	http://www.jucs.org/jucs_9_5/fibonacci_type_coding_for/Margenstern_M.pdf	\N	\N
256	Cyclical Structure Converter (CSC): a System for Handling the Interaction of Structured and Semi-structured Data Sources	information source integration,interschema property,cooperative information systems,semi-structured information sources	6/22/2003	6/25/2003	jucs	5	9	regular	restricted	5/28/2003	no	423	446	24	/jucs_9_5/cyclical_structure_converter_csc	http://www.jucs.org/jucs_9_5/cyclical_structure_converter_csc/Mbale_J.pdf	\N	\N
257	Managing Editor's Column		6/22/2003	6/25/2003	jucs	5	9	regular	restricted	5/28/2003	yes	397	397	1	/jucs_9_5/editorial	http://www.jucs.org/jucs_9_5/editorial/managing_editor_s_column.pdf	\N	\N
258	Unified Access to Heterogeneous Audiovisual Archives	FAETHON,audiovisual archive,MPEG-4,MPEG-7,thesaurus,search engine,semantic query,personalization,user profile	6/23/2003	7/1/2003	jucs	6	9	special	restricted	6/28/2003	no	510	519	10	/jucs_9_6/unified_access_to_heterogeneous	http://www.jucs.org/jucs_9_6/unified_access_to_heterogeneous/Avrithis_Y.pdf	\N	\N
259	Automatic Discovery and Aggregation of Compound Names for the Use in Knowledge Representations	corpora,semantic relations,topic maps,text mining,knowledge management,named entity extraction	6/23/2003	7/1/2003	jucs	6	9	special	restricted	6/28/2003	no	530	541	12	/jucs_9_6/automatic_discovery_and_aggregation	http://www.jucs.org/jucs_9_6/automatic_discovery_and_aggregation/Biemann_C.pdf	\N	\N
260	The Richness of Diversity in Knowledge Creation: An Interdisciplinary Overview	distributed knowledge management,evolutionary theory,theory of complexity,communites of practice,cognitivism,constructivism,semantic heterogeneity,structuration theory	6/22/2003	7/1/2003	jucs	6	9	special	restricted	6/28/2003	no	491	500	10	/jucs_9_6/the_richness_of_diversity	http://www.jucs.org/jucs_9_6/the_richness_of_diversity/Bonifacio_M.pdf	\N	\N
261	Converging Knowledge Management, Training and e-learning: Scenarios to Make it Work	knowledge management,training,e-learning,scenarios	6/23/2003	7/1/2003	jucs	6	9	special	restricted	6/28/2003	no	571	578	8	/jucs_9_6/converging_knowledge_management_training	http://www.jucs.org/jucs_9_6/converging_knowledge_management_training/Efimova_L.pdf	\N	\N
262	Filters in the Strategy Formulation Process	strategy process,filters,weak signals	6/22/2003	7/1/2003	jucs	6	9	special	restricted	6/28/2003	no	481	490	10	/jucs_9_6/filters_in_the_strategy	http://www.jucs.org/jucs_9_6/filters_in_the_strategy/Ilmola_L.pdf	\N	\N
263	Knowledge Management for Computational Problem Solving	algorithmic research,knowledge management,problem-centred,collaborative knowledge management architecture,knowledge flow measurement,openCPS	6/23/2003	7/1/2003	jucs	6	9	special	restricted	6/28/2003	no	563	570	8	/jucs_9_6/knowledge_management_for_computational	http://www.jucs.org/jucs_9_6/knowledge_management_for_computational/Lee_D_T.pdf	\N	\N
264	Managing Operation Knowledge for the Metal Industry	Knowledge management system,ontology,KAON,metal industry	6/22/2003	7/1/2003	jucs	6	9	special	restricted	6/28/2003	no	472	480	9	/jucs_9_6/managing_operation_knowledge_for	http://www.jucs.org/jucs_9_6/managing_operation_knowledge_for/Li_S_T.pdf	\N	\N
265	Process-oriented Knowledge Structuring	knowledge management,knowledge structure,visualization,process context,browsing,business process,knowledge base,knowledge bearer,knowledge carrier,knowledge domain,knowledge map,knowledge navigator,post-structuring,pre-structuring,process assistant,process modeling tool,key word based search,topic map engine	6/23/2003	7/1/2003	jucs	6	9	special	restricted	6/28/2003	no	542	550	9	/jucs_9_6/process_oriented_knowledge_structuring	http://www.jucs.org/jucs_9_6/process_oriented_knowledge_structuring/Mertins_K.pdf	\N	\N
266	The Benefits of Knowledge Management - Results of the German Award "Knowledge Manager 2002"	knowledge management,balanced scorecard,measurement of benefits	6/22/2003	7/1/2003	jucs	6	9	special	restricted	6/28/2003	no	463	471	9	/jucs_9_6/the_benefits_of_knowledge	http://www.jucs.org/jucs_9_6/the_benefits_of_knowledge/North_K.pdf	\N	\N
267	The post-Nonaka Knowledge Management	third generation knowledge management,productivity,knowledge worker,scientific management,SECI,ASHEN,Cynefin,on demand workplace,knowledge management optimization factors,KM factors	6/22/2003	7/1/2003	jucs	6	9	special	restricted	6/28/2003	no	451	462	12	/jucs_9_6/the_post_nonaka_knowledge	http://www.jucs.org/jucs_9_6/the_post_nonaka_knowledge/Schuett_P.pdf	\N	\N
268	Towards the Semantic Grid: Putting Knowledge to Work in Design Optimisation	knowledge engineering,ontology,XML,knowledge base,JESS,production rules,workflow planning	6/23/2003	7/1/2003	jucs	6	9	special	restricted	6/28/2003	no	551	562	12	/jucs_9_6/towards_the_semantic_grid	http://www.jucs.org/jucs_9_6/towards_the_semantic_grid/Tao_F.pdf	\N	\N
269	J.UCS Special Issue:<br>I-Know 03 - Hot Spots in Knowledge Management		6/30/2003	7/1/2003	jucs	6	9	special	restricted	6/28/2003	yes	447	450	4	/jucs_9_6/hot_spots_in_knowledge	http://www.jucs.org/jucs_9_6/hot_spots_in_knowledge/Tochtermann_K.pdf	\N	\N
270	SCBS Social Capital Benchmarking System - Profiting from Social Capital when Building Network Organisations	social capital,intellectual capital,clusters,benchmarking,resources and capabilities,knowledge management	6/22/2003	7/1/2003	jucs	6	9	special	restricted	6/28/2003	no	501	509	9	/jucs_9_6/scbs_social_capital_benchmarking	http://www.jucs.org/jucs_9_6/scbs_social_capital_benchmarking/Viedma_J_M.pdf	\N	\N
271	Pruning-based Identification of Domain Ontologies	ontologies,pruning,knowledge management,structural computing	6/22/2003	7/1/2003	jucs	6	9	special	restricted	6/28/2003	no	520	529	10	/jucs_9_6/pruning_based_identification_of	http://www.jucs.org/jucs_9_6/pruning_based_identification_of/Volz_R.pdf	\N	\N
272	Skill and Competence Management as a Base of an Integrated Personnel Development (IPD) - A Pilot Project in the Putzmeister, Inc./Germany	personnel development,skill management,skill management system,competence management,pilot project,knowledge management system	1/14/2004	2/12/2004	jucs	12	9	special	restricted	12/28/2003	no	1381	1387	7	/jucs_9_12/skill_and_competence_management	http://www.jucs.org/jucs_9_12/skill_and_competence_management/Beck_S.pdf	\N	\N
273	Individual Knowledge as a Bridge between Human and Customer Capital	individual knowledge,explicit and collective,customer capital,intuition processes,interpretation,integration	1/15/2004	2/12/2004	jucs	12	9	special	restricted	12/28/2003	no	1469	1486	18	/jucs_9_12/individual_knowledge_as_a	http://www.jucs.org/jucs_9_12/individual_knowledge_as_a/Cegarra_Navarro_J_G.pdf	\N	\N
274	A Formal Approach to Ontology-Based Semantic Match of Skills Descriptions	knowledge representation,skill management,matchmaking,ontologies	1/15/2004	2/12/2004	jucs	12	9	special	restricted	12/28/2003	no	1437	1454	18	/jucs_9_12/a_formal_approach_to	http://www.jucs.org/jucs_9_12/a_formal_approach_to/Colucci_S.pdf	\N	\N
275	A Tool Kit for Measurement of Organisational Learning: Methodological Requirements and an Illustrative Example	organisational learning,measurement,personal construct theory,role construct repertory test	1/15/2004	2/12/2004	jucs	12	9	special	restricted	12/28/2003	no	1487	1499	13	/jucs_9_12/a_tool_kit_for	http://www.jucs.org/jucs_9_12/a_tool_kit_for/Fuglseth_A_M.pdf	\N	\N
276	A Practical Knowledge-based Approach to Skill Management and Personal Development	skills,skill database,skill management,skill updating,project planning,human resource planning	1/14/2004	2/12/2004	jucs	12	9	special	restricted	12/28/2003	no	1398	1409	12	/jucs_9_12/a_practical_knowledge_based	http://www.jucs.org/jucs_9_12/a_practical_knowledge_based/Hiermann_W.pdf	\N	\N
277	Applying Competence Prerequisite Structures for eLearning and Skill Management	skill management,eLearning,personalised hypermedia	1/15/2004	2/22/2004	jucs	12	9	special	restricted	12/28/2003	no	1428	1436	9	/jucs_9_12/applying_competence_prerequisite_structures	http://www.jucs.org/jucs_9_12/applying_competence_prerequisite_structures/Hockemeyer_C.pdf	\N	\N
278	Identifying Employee Competencies in Dynamic Work Domains: Methodological Considerations and a Case Study	skills management,competency management,knowledge space theory,competence-performance approach,human resource development,repertory grid technique,case study	1/15/2004	2/12/2004	jucs	12	9	special	restricted	12/28/2003	no	1500	1518	19	/jucs_9_12/identifying_employee_competencies_in	http://www.jucs.org/jucs_9_12/identifying_employee_competencies_in/Ley_T.pdf	\N	\N
279	Skills Management - Managing Competencies in the Knowledge-based Economy - J.UCS Special Issue		1/16/2004	2/12/2004	jucs	12	9	special	restricted	12/28/2003	yes	1370	1371	2	/jucs_9_12/skills_management_managing_competencies	http://www.jucs.org/jucs_9_12/skills_management_managing_competencies/Ley_T_1.pdf	\N	\N
280	Transparency and Transfer of Individual Competencies - A Concept of Integrative Competence Management	knowledge management,skill management,competence management,resource based view,competence based view,competence profiling,competence transfer	1/13/2004	2/12/2004	jucs	12	9	special	restricted	12/28/2003	no	1372	1380	9	/jucs_9_12/transparency_and_transfer_of	http://www.jucs.org/jucs_9_12/transparency_and_transfer_of/Reinhardt_K.pdf	\N	\N
281	Skill Assessment in Problem Solving and Simulated Learning Environments	skill assessment,problem solving,simulated learning environment,knowledge structure	1/29/2004	2/12/2004	jucs	12	9	special	restricted	12/28/2003	no	1455	200	-1254	/jucs_9_12/skill_assessment_in_problem	http://www.jucs.org/jucs_9_12/skill_assessment_in_problem/Stefanutti_L.pdf	\N	\N
282	Bad Management and its Consequences in a Problematic European Union Member	skills management,exports,Portugal,training,education	1/15/2004	2/12/2004	jucs	12	9	special	restricted	12/28/2003	no	1519	1532	14	/jucs_9_12/bad_management_and_its	http://www.jucs.org/jucs_9_12/bad_management_and_its/Tom_E.pdf	\N	\N
283	Sharing Knowledge on Knowledge - The eXact Peripheral Expertise Awareness System	groupware,knowledge management,expertise,awareness	1/14/2004	2/12/2004	jucs	12	9	special	restricted	12/28/2003	no	1388	1397	10	/jucs_9_12/sharing_knowledge_on_knowledge	http://www.jucs.org/jucs_9_12/sharing_knowledge_on_knowledge/Won_M.pdf	\N	\N
284	Organisational Memory Information Systems An example of a Group Memory System for the Management of Group Competencies	competence management,ontologies,knowledge management,knowledge-intensive organisations,organisational memory,group memory	1/14/2004	2/12/2004	jucs	12	9	special	restricted	12/28/2003	no	1410	1427	18	/jucs_9_12/organisational_memory_information_systems	http://www.jucs.org/jucs_9_12/organisational_memory_information_systems/de_Vasconcelos_J_B.pdf	\N	\N
285	Monitoring Temporal Logic Specifications Combined with Time Series Constraints	Temporal Logic,Run-time Execution Monitoring,Rapid Prototyping,Execution-based Model Checking,Real-time Systems	11/24/2003	12/16/2003	jucs	11	9	special	restricted	11/28/2003	no	1261	1276	16	/jucs_9_11/monitoring_temporal_logic_specification	http://www.jucs.org/jucs_9_11/monitoring_temporal_logic_specification/Drusinsky_D.pdf	\N	\N
286	Formal Specifications of Computer-Based Systems - J.UCS Special Issue		11/25/2003	12/16/2003	jucs	11	9	special	restricted	11/28/2003	yes	1258	1260	3	/jucs_9_11/formal_specifications_of_computer	http://www.jucs.org/jucs_9_11/formal_specifications_of_computer/Dvorak_V.pdf	\N	\N
287	On the Use of Graph Transformation in the Formal Specification of Model Interpreters	graph grammars,graph transformations,model-integrated computing,domain-specific modeling languages,model-driven architecture,formal specifications	11/24/2003	12/16/2003	jucs	11	9	special	restricted	11/28/2003	no	1296	1321	26	/jucs_9_11/on_the_use_of	http://www.jucs.org/jucs_9_11/on_the_use_of/Karsai_G.pdf	\N	\N
288	Defining a Formal Coalgebraic Semantics for The Rosetta Specification Language	coalgebra,state-based,system behavior,algebraic specification,system level design language,formal semantics,denotational semantics	11/24/2003	12/16/2003	jucs	11	9	special	restricted	11/28/2003	no	1322	1349	28	/jucs_9_11/defining_a_formal_coalgebraic	http://www.jucs.org/jucs_9_11/defining_a_formal_coalgebraic/Kong_C.pdf	\N	\N
289	An Information Flow Method to Detect Denial of Service Vulnerabilities	denial of service,protocols,admissible interference,bisimulation,equivalence-checking	11/24/2003	12/16/2003	jucs	11	9	special	restricted	11/28/2003	no	1350	1369	20	/jucs_9_11/an_information_flow_method	http://www.jucs.org/jucs_9_11/an_information_flow_method/Lafrance_S.pdf	\N	\N
290	Automatically Generated CSP Specifications	CSP,model,formal specification,UML,translator,grammar	11/26/2003	12/16/2003	jucs	11	9	special	restricted	11/28/2003	no	1277	1295	19	/jucs_9_11/automatically_generated_csp_specifications	http://www.jucs.org/jucs_9_11/automatically_generated_csp_specifications/Scuglik_F.pdf	\N	\N
291	Implementation of an Embedded Hardware Description Language Using Haskell	domain-specific languages,embedded languages,hardware description	9/18/2003	10/2/2003	jucs	8	9	special	restricted	8/28/2003	no	795	812	18	/jucs_9_8/implementation_of_an_embedded	http://www.jucs.org/jucs_9_8/implementation_of_an_embedded/Alves_N_M_M.pdf	\N	\N
292	Towards a Calculus of State-based Software Components	software components,coalgebra,semantics	9/19/2003	10/2/2003	jucs	8	9	special	restricted	8/28/2003	no	891	909	19	/jucs_9_8/towards_a_calculus_of	http://www.jucs.org/jucs_9_8/towards_a_calculus_of/Barbosa_L_S.pdf	\N	\N
293	Object-Oriented Action Semantics Specifications	formal semantics,action semantics,object-oriented specification	9/19/2003	10/2/2003	jucs	8	9	special	restricted	8/28/2003	no	910	934	25	/jucs_9_8/object_oriented_action_semantics	http://www.jucs.org/jucs_9_8/object_oriented_action_semantics/Carvilhe_C.pdf	\N	\N
294	Developing Adaptive J2ME Applications Using AspectJ	aspect-Oriented programming,separation of concerns,AOP applications,software architecture,adaptability	9/19/2003	10/10/2003	jucs	8	9	special	restricted	8/28/2003	no	935	955	21	/jucs_9_8/developing_adaptive_j2me_applications	http://www.jucs.org/jucs_9_8/developing_adaptive_j2me_applications/Dantas_de_Souza_A_D.pdf	\N	\N
295	Distributed Typed Concurrent Objects: a Programming Language for Distributed Computations with Mobile Resources	process-calculus,distributed computing,mobile resources	9/18/2003	10/2/2003	jucs	8	9	special	restricted	8/28/2003	no	745	760	16	/jucs_9_8/distributed_typed_concurrent_objects	http://www.jucs.org/jucs_9_8/distributed_typed_concurrent_objects/Figueira_A_R.pdf	\N	\N
296	7th Brasilian Symposium on Programming Languages <br>J.UCS Special Issue		9/23/2003	10/15/2003	jucs	8	9	special	restricted	8/28/2003	yes	729	729	1	/jucs_9_8/7th_brasilian_symposium_on	http://www.jucs.org/jucs_9_8/7th_brasilian_symposium_on/Ierusalimschy_R.pdf	\N	\N
297	Constant Propagation on Predicated Code	constant propagation,predicated code,IA-4,predicated SSA-form,predicated value graph,data-flow analysis,optimization	9/19/2003	10/2/2003	jucs	8	9	special	restricted	8/28/2003	no	829	850	22	/jucs_9_8/constant_propagation_on_predicated	http://www.jucs.org/jucs_9_8/constant_propagation_on_predicated/Knoop_J.pdf	\N	\N
298	LuaTS - A Reactive Event-Driven Tuple Space	distributed systems,tuple spaces,event-oriented programming	9/18/2003	10/2/2003	jucs	8	9	special	restricted	8/28/2003	no	730	744	15	/jucs_9_8/luats_a_reactive_event	http://www.jucs.org/jucs_9_8/luats_a_reactive_event/Leal_M_A.pdf	\N	\N
299	Lazy Cyclic Reference Counting	garbage collection,reference counting,cycles,memory management	9/18/2003	1/14/2004	jucs	8	9	special	restricted	8/28/2003	no	813	828	16	/jucs_9_8/lazy_cyclic_reference_counting	http://www.jucs.org/jucs_9_8/lazy_cyclic_reference_counting/Lins_R_D.pdf	\N	\N
300	Aspect Weaving Strategies	aspect-oriented programming,object-oriented programming	9/26/2003	10/2/2003	jucs	8	9	special	restricted	8/28/2003	no	970	983	14	/jucs_9_8/aspect_weaving_strategies	http://www.jucs.org/jucs_9_8/aspect_weaving_strategies/Piveta_E_K.pdf	\N	\N
301	XOCL - an XML Language for Specifying Logical Constraints in Object Oriented Models	OCL,UML,XML,Meta-Modelling,XMI,XMLShema	9/26/2003	10/2/2003	jucs	8	9	special	restricted	8/28/2003	no	956	969	14	/jucs_9_8/xocl_an_xml_language	http://www.jucs.org/jucs_9_8/xocl_an_xml_language/Ramalho_F.pdf	\N	\N
302	Asynchronous Remote Method Invocation in Java	distributed programming,asynchronous remote method invocation	9/18/2003	10/2/2003	jucs	8	9	special	restricted	8/28/2003	no	761	775	15	/jucs_9_8/asynchronous_remote_method_invocation	http://www.jucs.org/jucs_9_8/asynchronous_remote_method_invocation/Taveira_W_F.pdf	\N	\N
303	Practical Type Inference for Polymorphic Recursion: an Implementation in Haskell	programming languages,type inference,polymorphic recursion	9/19/2003	10/2/2003	jucs	8	9	special	restricted	8/28/2003	no	873	890	18	/jucs_9_8/practical_type_inference_for	http://www.jucs.org/jucs_9_8/practical_type_inference_for/Vasconcellos_C.pdf	\N	\N
304	Dependently Typed Pattern Matching	dependent types,pattern matching,DML	9/19/2003	10/2/2003	jucs	8	9	special	restricted	8/28/2003	no	851	872	22	/jucs_9_8/dependently_typed_pattern_matching	http://www.jucs.org/jucs_9_8/dependently_typed_pattern_matching/Xi_H.pdf	\N	\N
305	Haskell#: Parallel Programming Made Simple and Efficient	fuctional programming,Petri Nets,parallelism,languages	9/18/2003	10/2/2003	jucs	8	9	special	restricted	8/28/2003	no	776	794	19	/jucs_9_8/haskell_parallel_programming_made	http://www.jucs.org/jucs_9_8/haskell_parallel_programming_made/de_Carvalho_Junior_F_H.pdf	\N	\N
306	Structural Case-Based Reasoning and Ontology-Based Knowledge Management: A Perfect Match?	Knowledge Management,Case-based Reasoning,Ontology,XML,Semantic Web	8/17/2003	9/9/2003	jucs	7	9	special	restricted	7/28/2003	no	608	626	19	/jucs_9_7/structural_case_based_reasoning	http://www.jucs.org/jucs_9_7/structural_case_based_reasoning/Bergmann_R.pdf	\N	\N
307	The Strong Effects of the Soft Factors of Knowledge Management	knowledge management,corporate culture,leadership	8/16/2003	9/9/2003	jucs	7	9	special	restricted	7/28/2003	no	581	591	11	/jucs_9_7/the_strong_effects_of	http://www.jucs.org/jucs_9_7/the_strong_effects_of/Bohinc_T.pdf	\N	\N
308	Organizing the Knowledge Used in Software Maintenance	ontology,software maintenance,knowledge management	8/17/2003	9/9/2003	jucs	7	9	special	restricted	7/28/2003	no	641	658	18	/jucs_9_7/organizing_the_knowledge_used	http://www.jucs.org/jucs_9_7/organizing_the_knowledge_used/Dias_M_G_B.pdf	\N	\N
309	Experience Base Schema Building Blocks of the PLEASERS Library	experience base schemata,schema building blocks,repository schema reuse,knowledge ,&, experience management	8/17/2003	9/9/2003	jucs	7	9	special	restricted	7/28/2003	no	659	669	11	/jucs_9_7/experience_base_schema_building	http://www.jucs.org/jucs_9_7/experience_base_schema_building/Feldmann_R_L.pdf	\N	\N
310	Case-Based Reuse of Software Examplets	software reuse,casebased reasoning,retrieval	8/17/2003	9/9/2003	jucs	7	9	special	restricted	7/28/2003	no	627	640	14	/jucs_9_7/case_based_reuse_of	http://www.jucs.org/jucs_9_7/case_based_reuse_of/Grabert_M.pdf	\N	\N
311	Effective Integration of Knowledge Management into the Business Starts with a Top-down Knowledge Strategy	knowledge strategy,KM strategy,integration of KM into business,diagnostics and measurements for KM,cost-benefit check for KM projects	8/17/2003	9/9/2003	jucs	7	9	special	restricted	7/28/2003	no	719	728	10	/jucs_9_7/effective_integration_of_knowledge	http://www.jucs.org/jucs_9_7/effective_integration_of_knowledge/Hofer_Alfeis_J.pdf	\N	\N
312	Defining Culture-Bound User Characteristics as a Starting-Point for the Design of Adaptive Learning Systems	academic style,adaptivity,cultural dimensions,discourse structures,evaluation,HCI-usability,learning style,learning software,user modeling	8/17/2003	9/9/2003	jucs	7	9	special	restricted	7/28/2003	no	596	607	12	/jucs_9_7/defining_culture_bound_user	http://www.jucs.org/jucs_9_7/defining_culture_bound_user/Kamentz_E.pdf	\N	\N
313	A Note on Culture-sensitive Knowledge Management in OE-sales Area of Robert Bosch GmbH	decentral knowledge management,knowledge culture,knowledge culture index,Bosch	8/16/2003	9/9/2003	jucs	7	9	special	restricted	7/28/2003	no	592	595	4	/jucs_9_7/a_note_on_culture	http://www.jucs.org/jucs_9_7/a_note_on_culture/Kuhn_M.pdf	\N	\N
314	SemanticMiner - Ontology-Based Knowledge Retrieval	information retrieval,knowledge management,knowledge representation,ontology,logic	8/17/2003	9/9/2003	jucs	7	9	special	restricted	7/28/2003	no	682	696	15	/jucs_9_7/semantic_miner_ontology_based	http://www.jucs.org/jucs_9_7/semantic_miner_ontology_based/Moench_E.pdf	\N	\N
315	Professional Knowledge Management - Experiences and Visions - J.UCS Special Issue		8/16/2003	9/9/2003	jucs	7	9	special	restricted	7/28/2003	yes	579	580	2	/jucs_9_7/professional_knowledge_management_experiences	http://www.jucs.org/jucs_9_7/professional_knowledge_management_experiences/Reimer_U.pdf	\N	\N
316	On the Role of the Librarian Agent in Ontology-based Knowledge Management Systems	information retrieval,ontology,query refinement	8/17/2003	9/9/2003	jucs	7	9	special	restricted	7/28/2003	no	697	718	22	/jucs_9_7/on_the_role_of	http://www.jucs.org/jucs_9_7/on_the_role_of/Stojanovic_N.pdf	\N	\N
317	Managing Organizational Risk Knowledge	risks management,knowledge management,risks planning	8/17/2003	9/9/2003	jucs	7	9	special	restricted	7/28/2003	no	670	681	12	/jucs_9_7/managing_organizational_risk_knowledge	http://www.jucs.org/jucs_9_7/managing_organizational_risk_knowledge/de_Landa_Farias_L.pdf	\N	\N
318	A Multiply Hierarchical Automaton Semantics for the IWIM Coordination Model	coordination,IWIM,automata,fibration	3/4/2003	3/7/2003	jucs	1	9	regular	restricted	1/28/2003	no	2	33	32	/jucs_9_1/a_multiply_hierarchical_automaton	http://www.jucs.org/jucs_9_1/a_multiply_hierarchical_automaton/Banach_R.pdf	\N	\N
319	Relativizing Function Classes	polynomial-time hierarchy,function classes,oracle separations	3/5/2003	3/7/2003	jucs	1	9	regular	restricted	1/28/2003	no	34	50	17	/jucs_9_1/relativizing_function_classes	http://www.jucs.org/jucs_9_1/relativizing_function_classes/Glasser_C.pdf	\N	\N
320	Experimental Studies within the Software Engineering Process for Intelligent Assistance in a GUI	intelligent help,intelligent user interface,object-oriented software engineering,user modelling,experimental studies	3/5/2003	3/7/2003	jucs	1	9	regular	restricted	1/28/2003	no	51	85	35	/jucs_9_1/experimental_studies_within_the	http://www.jucs.org/irvou_M.pdf	\N	\N
321	Managing Editor's Column		3/4/2003	3/7/2003	jucs	1	9	regular	restricted	1/28/2003	yes	1	1	1	/jucs_9_1/editorial	http://www.jucs.org/jucs_9_1/editorial/managing.pdf	\N	\N
322	Action Vectors: Modeling Spatial Relations between Objects and Routes	navigation system,elliptical route descriptions,perspective systems,human spatial cognition	10/24/2003	10/25/2003	jucs	9	9	special	restricted	9/28/2003	no	1046	1072	27	/jucs_9_9/action_vectors_modeling_spatial	http://www.jucs.org/jucs_9_9/action_vectors_modeling_spatial/Araki_J.pdf	\N	\N
323	Direct Granularity Conversions among Temporal Constraints	temporal constraints,time granularity,temporal abstraction	10/8/2003	10/25/2003	jucs	9	9	special	restricted	9/28/2003	no	1123	1136	14	/jucs_9_9/direct_granularity_conversions_among	http://www.jucs.org/jucs_9_9/direct_granularity_conversions_among/Bettini_C.pdf	\N	\N
324	Fuzziness and Uncertainty in Temporal Reasoning	Allen temporal relations,fuzzy relation,approximate reasoning,fuzzy interval,necessity measure,possibility theory	10/8/2003	10/25/2003	jucs	9	9	special	restricted	9/28/2003	no	1168	1194	27	/jucs_9_9/fuzziness_and_uncertainty_in	http://www.jucs.org/jucs_9_9/fuzziness_and_uncertainty_in/Dubois_D.pdf	\N	\N
325	Abstract Representation of Object and Structural Symmetries Detection	qualitative reasoning,spatial reasoning,shape recognition,spatial representation,medial axis transform	10/8/2003	10/25/2003	jucs	9	9	special	restricted	9/28/2003	no	1008	1029	22	/jucs_9_9/abstract_representation_of_object	http://www.jucs.org/jucs_9_9/abstract_representation_of_object/Dugat_V.pdf	\N	\N
326	Propositional Interval Neighborhood Temporal Logics	interval temporal logic,axiomatic systems,tableau systems	10/15/2003	10/25/2003	jucs	9	9	special	restricted	9/28/2003	no	1137	1167	31	/jucs_9_9/propositional_interval_neighborhood_temporal	http://www.jucs.org/jucs_9_9/propositional_interval_neighborhood_temporal/Goranko_V.pdf	\N	\N
327	Spatial and Temporal Reasoning <br>J.UCS Special Issue		10/15/2003	10/25/2003	jucs	9	9	special	restricted	9/28/2003	yes	984	985	2	/jucs_9_9/spatial_and_temporal_reasoning	http://www.jucs.org/jucs_9_9/spatial_and_temporal_reasoning/Guesgen_H_W.pdf	\N	\N
328	Modeling and Comparing Farm Maps using Graphs and Case-based Reasoning	case-based reasoning,hierarchical classification,graphs,description logics,spatial structure analysis,agronomy	10/8/2003	10/25/2003	jucs	9	9	special	restricted	9/28/2003	no	1073	1095	23	/jucs_9_9/modeling_and_comparing_farm	http://www.jucs.org/jucs_9_9/modeling_and_comparing_farm/Le_Ber_F.pdf	\N	\N
329	Modeling Motion by the Integration of Topology and Time	qualitative reasoning,temporal reasoning,spatial reasoning,constraint logic programming,autonomous mobile robot navigation,integration	10/8/2003	10/25/2003	jucs	9	9	special	restricted	9/28/2003	no	1096	1122	27	/jucs_9_9/modeling_motion_by_the	http://www.jucs.org/jucs_9_9/modeling_motion_by_the/Museros_L.pdf	\N	\N
330	An Applied Calculus for Spatial Accessibility Reasoning	qualitative spatial reasoning,molecular biology,spatial accessibility,Bayesian reasoning	10/6/2003	10/25/2003	jucs	9	9	special	restricted	9/28/2003	no	986	1007	22	/jucs_9_9/an_applied_calculus_for	http://www.jucs.org/jucs_9_9/an_applied_calculus_for/Pool_M.pdf	\N	\N
331	Reasoning about Propagation of Properties over Regions	qualitative spatial reasoning,RCC,GIS,semantic data	10/8/2003	10/25/2003	jucs	9	9	special	restricted	9/28/2003	no	1030	1045	16	/jucs_9_9/reasoning_about_propagation_of	http://www.jucs.org/pagation_of/Takahashi_K.pdf	\N	\N
332	What is the Value of <i>Taxicab</i>(6)?	Hardy-Ramanujan Number,Taxicab Number,sampling	10/15/2003	11/4/2003	jucs	10	9	regular	restricted	10/28/2003	no	1196	1203	8	/jucs_9_10/what_is_the_value	http://www.jucs.org/jucs_9_10/what_is_the_value/Calude_C_S.pdf	\N	\N
333	On Identification in ZZ<sup>2</sup> Using Translates of Given Patterns	identifying code,square lattice,multiprocessor architecture	10/15/2003	11/4/2003	jucs	10	9	regular	restricted	10/28/2003	no	1204	1219	16	/jucs_9_10/on_identification_in_zz2	http://www.jucs.org/jucs_9_10/on_identification_in_zz2/Honkala_I.pdf	\N	\N
334	An Inoteroperability Testing Approach to Wireless Applications Protocols	formal testing,compliance,interoperability,WAP protocol	10/15/2003	11/4/2003	jucs	10	9	regular	restricted	10/28/2003	no	1220	1243	24	/jucs_9_10/an_inoteroperability_testing_approach	http://www.jucs.org/jucs_9_10/an_inoteroperability_testing_approach/Kon_O.pdf	\N	\N
335	Why it is Difficult to Introduce e-Learning into Schools And Some New Solutions	e-Learning,WBT,managed learning,constructionist learning	11/3/2003	11/4/2003	jucs	10	9	regular	restricted	10/28/2003	no	1244	1257	14	/jucs_9_10/why_it_is_difficult	http://www.jucs.org/jucs_9_10/why_it_is_difficult/Lennon_J.pdf	\N	\N
336	Managing Editor's Column		11/3/2003	11/4/2003	jucs	10	9	regular	restricted	10/28/2003	yes	1195	1195	1	/jucs_9_10/editorial	http://www.jucs.org/jucs_9_10/editorial/managing.pdf	\N	\N
337	The Origins and the Development of the ASM Method for High Level System Design and Analysis	system design,specification methods,system analysis,abstract state machines,models of computation	2/14/2002	8/26/2002	jucs	1	8	regular	free	1/28/2002	no	2	74	73	/jucs_8_1/the_origins_and_the	http://www.jucs.org/jucs_8_1/the_origins_and_the/Boerger_E.pdf	\N	\N
338	An Implicit Recursive Language for the Polynomial Time-space Complexity Classes	time-space classes,implicit computational complexity,predicative recursion	2/6/2002	8/26/2002	jucs	1	8	regular	free	1/28/2002	no	75	84	10	/jucs_8_1/an_implicit_recursive_language	http://www.jucs.org/jucs_8_1/an_implicit_recursive_language/Covino_E.pdf	\N	\N
339	On a New Powerful Model for Knowledge Management and its Applications	Knowledge Management,Information Systems,Data Bases,Document Management,Intelligent Agents	2/6/2002	8/26/2002	jucs	1	8	regular	free	1/28/2002	no	85	96	12	/jucs_8_1/on_a_new_powerful	http://www.jucs.org/jucs_8_1/on_a_new_powerful/Maurer_H.pdf	\N	\N
340	On Second Generation Distributed Component Systems	Distributed Object System,Distributed Component System,Componentware,Java,Network Transparency Aspects,Robust Globally Unique Handles,Distributed Relations,Middleware,Dinopolis	2/6/2002	8/26/2002	jucs	1	8	regular	free	1/28/2002	no	97	116	20	/jucs_8_1/on_second_generation_distributed	http://www.jucs.org/jucs_8_1/on_second_generation_distributed/Schmaranz_K.pdf	\N	\N
341	Managing Editor's Column		2/6/2002	8/26/2002	jucs	1	8	regular	free	1/28/2002	yes	1	1	1	/jucs_8_1/editorial	http://www.jucs.org/jucs_8_1/editorial/managing.pdf	\N	\N
342	Membrane Computing: The Power of (Rule) Creation	molecular computing,membrane computing,Chomsky hierarchy,rewriting,splicing	4/8/2002	8/26/2002	jucs	3	8	regular	restricted	3/28/2002	no	369	381	13	/jucs_8_3/membrane_computing_the_power	http://www.jucs.org/jucs_8_3/membrane_computing_the_power/Arroyo_F.pdf	\N	\N
343	Some Notes on Fine Computability	Computable analysis,Walsh analysis	4/1/2002	8/26/2002	jucs	3	8	regular	restricted	3/28/2002	no	382	395	14	/jucs_8_3/some_notes_on_fine	http://www.jucs.org/jucs_8_3/some_notes_on_fine/Brattka_V.pdf	\N	\N
344	Is Democracy Possible in the Internet?	Cyber Ethics,e-Democracy,Freedom of Speech,Internet Legislation	4/10/2002	8/26/2002	jucs	3	8	regular	restricted	3/28/2002	no	396	407	12	/jucs_8_3/is_democracy_possible_in	http://www.jucs.org/jucs_8_3/is_democracy_possible_in/Shearer_J.pdf	\N	\N
345	Managing Editor's Column		4/10/2002	8/26/2002	jucs	3	8	regular	restricted	3/28/2002	yes	368	368	1	/jucs_8_3/editorial	http://www.jucs.org/jucs_8_3/editorial/managing.pdf	\N	\N
346	The New Mobility of Our Society Caused by Telecommunications	mobility,telecommunication,Internet,information society,information technology	6/25/2002	8/26/2002	jucs	5	8	special	restricted	5/28/2002	no	456	481	26	/jucs_8_5/the_new_mobility_of	http://www.jucs.org/jucs_8_5/the_new_mobility_of/Guenther_J.pdf	\N	\N
347	Bibliometric Analysis and Visualisation of Intellectual Capital	intellectual capital report,relational capital,knowledge map,network	6/26/2002	8/26/2002	jucs	5	8	special	restricted	5/28/2002	no	516	525	10	/jucs_8_5/bibliometric_analysis_and_visualisation	http://www.jucs.org/jucs_8_5/bibliometric_analysis_and_visualisation/Kasztler_A.pdf	\N	\N
348	The Role of Interaction Histories in Mental Model Building and Knowledge Sharing in the Legal Domain	search histories,information retrieval,legal informatics	6/26/2002	8/26/2002	jucs	5	8	special	restricted	5/28/2002	no	557	566	10	/jucs_8_5/the_role_of_interaction	http://www.jucs.org/jucs_8_5/the_role_of_interaction/Komlodi_A.pdf	\N	\N
349	Knowledge and Intellectual Capital Management Processes: Grounding Knowledge and Understanding of Organisational Learning	knowledge management,dynamic capabilities,organisational learning,intellectual capital,absorptive capacity,prior knowledge,situated learning,knowledge interchanges	6/26/2002	8/26/2002	jucs	5	8	special	restricted	5/28/2002	no	526	535	10	/jucs_8_5/knowledge_and_intellectual_capital	http://www.jucs.org/jucs_8_5/knowledge_and_intellectual_capital/Liyanage_S.pdf	\N	\N
350	Knowledge on Demand: Knowledge and Expert Discovery	knowledge management,knowledge acquisition,natural language,distributed collaboration	6/26/2002	8/26/2002	jucs	5	8	special	restricted	5/28/2002	no	491	505	15	/jucs_8_5/knowledge_on_demand_knowledge	http://www.jucs.org/jucs_8_5/knowledge_on_demand_knowledge/Maybury_M_T.pdf	\N	\N
351	Knowledge Transfer in Recycling Networks: Fostering Sustainable Development	knowledge transfer,knowledge taxonomies,company networks,knowledge networks,recycling agency,sustainable development	6/26/2002	8/26/2002	jucs	5	8	special	restricted	5/28/2002	no	546	556	11	/jucs_8_5/knowledge_transfer_in_recycling	http://www.jucs.org/jucs_8_5/knowledge_transfer_in_recycling/Milchrahm_E.pdf	\N	\N
352	Ontology-Based Skills Management: Goals, Opportunities and Challenges	skills management,ontologies,RDF	6/26/2002	8/26/2002	jucs	5	8	special	restricted	5/28/2002	no	506	515	10	/jucs_8_5/onlogogy_based_skills_management	http://www.jucs.org/jucs_8_5/onlogogy_based_skills_management/Reich_J_R.pdf	\N	\N
353	Fostering Knowledge Communication: Concept And Implementation	knowledge management,knowledge transfer,knowledge tools	6/26/2002	8/26/2002	jucs	5	8	special	restricted	5/28/2002	no	536	545	10	/jucs_8_5/fostering_knowledge_communication_concept	http://www.jucs.org/jucs_8_5/fostering_knowledge_communication_concept/Reinhardt_R.pdf	\N	\N
354	The Knowledge-Attention-Gap: Do We Underestimate the Problem of Information Overload in Knowledge Management	knowledge management,information overload,document-explosion,intelligent agents,positive ignorance	6/25/2002	8/26/2002	jucs	5	8	special	restricted	5/28/2002	no	482	490	9	/jucs_8_5/the_knowledge_attention_gap	http://www.jucs.org/jucs_8_5/the_knowledge_attention_gap/Schneider_U.pdf	\N	\N
355	J.UCS Special Issue: I-Know 02 - People-Oriented Knowledge Management		7/1/2002	4/5/2005	jucs	5	8	special	restricted	5/28/2002	yes	453	455	3	/jucs_8_5/people_oriented_knowledge_management	http://www.jucs.org/jucs_8_5/people_oriented_knowledge_management/Tochtermann_K.pdf	\N	\N
356	Efficient Content-Based and Metadata Retrieval in Image Database	image database,image data model,image data repository model,multi-criteria queries,similarity-based operations	7/3/2002	8/26/2002	jucs	6	8	special	restricted	6/28/2002	no	613	622	10	/jucs_8_6/efficient_content_based_and	http://www.jucs.org/jucs_8_6/efficient_content_based_and/Atnafu_S.pdf	\N	\N
357	Topic Map Generation Using Text Mining	topic maps,text mining,corpora,semantic relations,knowledge management	7/3/2002	8/26/2002	jucs	6	8	special	restricted	6/28/2002	no	623	633	11	/jucs_8_6/topic_map_generation_using	http://www.jucs.org/jucs_8_6/topic_map_generation_using/Boehm_K.pdf	\N	\N
358	Knowledge Nodes: the Building Blocks of a Distributed Approach to Knowledge Management	distributed knowledge management,knowledge nodes,context,epistemology	7/4/2002	8/26/2002	jucs	6	8	special	restricted	6/28/2002	no	652	661	10	/jucs_8_6/knowledge_nodes_the_building	http://www.jucs.org/jucs_8_6/knowledge_nodes_the_building/Bonifacio_M.pdf	\N	\N
359	Instance Cooperative Memory to Improve Query Expansion in Information Retrieval Systems	cooperative memory relevance feedback,information retrieval,query expansion,user modeling,instance based learning	6/30/2002	8/26/2002	jucs	6	8	special	restricted	6/28/2002	no	591	601	11	/jucs_8_6/instance_cooperative_memory_to	http://www.jucs.org/jucs_8_6/instance_cooperative_memory_to/J_ribi_L.pdf	\N	\N
360	Usage-Centered Interface Design for Knowledge Management Software	user interface design,usage-centered design,knowledge management,interaction patterns,call center	7/3/2002	8/26/2002	jucs	6	8	special	restricted	6/28/2002	no	634	643	10	/jucs_8_6/usage_centered_interface_design	http://www.jucs.org/jucs_8_6/usage_centered_interface_design/Karner_H.pdf	\N	\N
361	Automated Retrieval of Information in the Internet by Using Thesauri and Gazetteers as Knowledge Sources	information retrieval,Internet,Thesaurus,Gazetteer	6/30/2002	8/26/2002	jucs	6	8	special	restricted	6/28/2002	no	581	590	10	/jucs_8_6/automated_retrieval_of_information	http://www.jucs.org/jucs_8_6/automated_retrieval_of_information/Riekert_W_F.pdf	\N	\N
362	What to Expect from Software Experience Exploitation	process improvement,systematic learning from experience	6/30/2002	8/26/2002	jucs	6	8	special	restricted	6/28/2002	no	570	580	11	/jucs_8_6/what_to_expect_from	http://www.jucs.org/jucs_8_6/what_to_expect_from/Schneider_K.pdf	\N	\N
363	Shark - a System for Management, Synchronization and Exchange of Knowledge in Mobile User Groups	knowledge management,information systems,knowledge work processes	7/3/2002	8/26/2002	jucs	6	8	special	restricted	6/28/2002	no	644	651	8	/jucs_8_6/shark_a_system_for	http://www.jucs.org/jucs_8_6/shark_a_system_for/Schwotzer_T.pdf	\N	\N
364	Managing User Focused Access to Distributed Knowledge	knowledge portal,information integration,ontology	7/4/2002	8/26/2002	jucs	6	8	special	restricted	6/28/2002	no	662	672	11	/jucs_8_6/managing_user_focused_access	http://www.jucs.org/jucs_8_6/managing_user_focused_access/Studer_R.pdf	\N	\N
365	J.UCS Special Issue: I-Know 02 - Technology-Oriented Knowledge Management		7/4/2002	4/5/2005	jucs	6	8	special	restricted	6/28/2002	yes	567	569	3	/jucs_8_6/technology_oriented_knowledge_management	http://www.jucs.org/jucs_8_6/technology_oriented_knowledge_management/Tochtermann_K.pdf	\N	\N
366	Extracting and Visualizing Knowledge from Film and Video Archives	digital video library,visualization,metadata extraction,video summarization,video collage	6/30/2002	8/26/2002	jucs	6	8	special	restricted	6/28/2002	no	602	612	11	/jucs_8_6/extracting_and_visualizing_knowledge	http://www.jucs.org/jucs_8_6/extracting_and_visualizing_knowledge/Wactlar_H_D.pdf	\N	\N
367	A Framework for Semantics of UML Sequence Diagrams in PVS	formal semantics,UML,PVS,formal methods,object-orientation	8/26/2002	9/6/2002	jucs	7	8	regular	restricted	7/28/2002	no	674	697	24	/jucs_8_7/a_framework_for_semantics	http://www.jucs.org/jucs_8_7/a_framework_for_semantics/Aredo_D_B.pdf	\N	\N
368	Bounded Flooding Routing Algorithm for Provisioning the Globally Optimal Route in a Hierarchical ATM Network	ATM,hierarchical network management,hierarchical QoS routing,inter-domain network management system,ATM VP optimal route provision	8/12/2002	9/6/2002	jucs	7	8	regular	restricted	7/28/2002	no	698	721	24	/jucs_8_7/bounded_flooding_routing_algorithm	http://www.jucs.org/jucs_8_7/bounded_flooding_routing_algorithm/Hong_D_W_K.pdf	\N	\N
369	Heyting Algebras and Formal Languages	lattices,automata,formal languages	8/12/2002	9/6/2002	jucs	7	8	regular	restricted	7/28/2002	no	722	736	15	/jucs_8_7/heyting_algebras_and_formal	http://www.jucs.org/jucs_8_7/heyting_algebras_and_formal/Kuich_W.pdf	\N	\N
370	Managing Editor's Column		8/26/2002	9/6/2002	jucs	7	8	regular	restricted	7/28/2002	yes	673	673	1	/jucs_8_7/editorial	http://www.jucs.org/jucs_8_7/editorial/managing.pdf	\N	\N
371	Co-operative and Interactive Distance Learning: Application of Team-Oriented and Selective Learning Strategies in a European Bank	computer mediated communication,Web based training,computer supported learning strategies	10/17/2002	10/30/2002	jucs	9	8	regular	restricted	9/28/2002	no	834	847	14	/_interactive	http://www.jucs.org/jucs_8_9/co_operative_and_interactive/Hasebrook_J_P.pdf	\N	\N
372	Webs, Grids and Knowledge Spaces: Programmes, Projects and Prospects	semantic web,grid computing,knowledge technologies,European research funding	10/3/2002	10/30/2002	jucs	9	8	regular	restricted	9/28/2002	no	848	868	21	/jucs_8_9/webs_grids_and_knowledge	http://www.jucs.org/jucs_8_9/webs_grids_and_knowledge/Stork_H_G.pdf	\N	\N
373	Managing Editor's Column		10/21/2002	10/30/2002	jucs	9	8	regular	restricted	9/28/2002	yes	833	833	1	/jucs_8_9/editorial	http://www.jucs.org/jucs_8_9/editorial/managing.pdf	\N	\N
374	Extentions of Affine Arithmetic: Application to Unconstrained Global Optimization	affine arithmetic,interval arithmetic,inclusion functions,global optimization,branch and bound algorithm	12/27/2002	1/10/2003	jucs	11	8	regular	restricted	11/28/2002	no	992	1015	24	/jucs_8_11/extentions_of_affine_arithmetic	http://www.jucs.org/jucs_8_11/extentions_of_affine_arithmetic/Messine_F.pdf	\N	\N
375	Finding Plagiarisms among a Set of Programs with JPlag	plagiarism,similarity,search,token,string tiling	12/27/2002	1/10/2003	jucs	11	8	regular	restricted	11/28/2002	no	1016	1038	23	/jucs_8_11/finding_plagiarisms_among_a	http://www.jucs.org/jucs_8_11/finding_plagiarisms_among_a/Prechelt_L.pdf	\N	\N
376	Managing Editor's Column		1/3/2003	1/10/2003	jucs	11	8	regular	restricted	11/28/2002	yes	991	991	1	/jucs_8_11/editorial	http://www.jucs.org/jucs_8_11/editorial/managing.pdf	\N	\N
377	On the Simplification of HD0L Power Series	Formal power series,Lindenmayer systems,D0L power series	1/29/2003	2/12/2003	jucs	12	8	regular	restricted	12/28/2002	no	1040	1046	7	/jucs_8_12/on_the_simplification_of	http://www.jucs.org/jucs_8_12/on_the_simplification_of/Honkala_J.pdf	\N	\N
378	On the Semiautomatic Generation of WordNet Type Synsets and Clusters	WordNet,e-set,synset,synset id,cluster	1/29/2003	2/12/2003	jucs	12	8	regular	restricted	12/28/2002	no	1047	1064	18	/jucs_8_12/on_the_semiautomatic_generation	http://www.jucs.org/jucs_8_12/on_the_semiautomatic_generation/Hristea_F.pdf	\N	\N
379	Managing Editor's Column		2/10/2003	2/12/2003	jucs	12	8	regular	restricted	12/28/2002	yes	1039	1039	1	/jucs_8_12/editorial	http://www.jucs.org/jucs_8_12/editorial/managing.pdf	\N	\N
380	An Architecture for a Three-Tier Path-Finder	route finding,A* search,island search,search control rules	9/17/2002	10/30/2002	jucs	8	8	special	restricted	8/28/2002	no	739	750	12	/jucs_8_8/an_architecture_for_a	http://www.jucs.org/jucs_8_8/an_architecture_for_a/Barley_M.pdf	\N	\N
381	J.UCS Special Issue on Spatial and Temporal Reasoning		9/18/2002	10/27/2003	jucs	8	8	special	restricted	8/28/2002	yes	737	738	2	/jucs_8_8/spatial_and_temporal_reasoning	http://www.jucs.org/jucs_8_8/spatial_and_temporal_reasoning/Guesgen_H_W.pdf	\N	\N
382	The Design of an Object-based System for Representing and Classifying Spatial Structures and Relations	Object-based knowledge representation,topological relations,classification,relation reification,landscape analysi,s	9/17/2002	10/30/2002	jucs	8	8	special	restricted	8/28/2002	no	751	773	23	/jucs_8_8/the_design_of_an	http://www.jucs.org/jucs_8_8/the_design_of_an/Le_Ber_F.pdf	\N	\N
383	Spatial-reasoning for Agents in Multiple Dimensions	multi-dimensional spatial reasoning,reasoning with disjunction,qualitative reasoning,multi-agent reasoning	9/17/2002	10/30/2002	jucs	8	8	special	restricted	8/28/2002	no	774	791	18	/s_8_8/spatial_reasoning_for_agents	http://www.jucs.org/jucs_8_8/spatial_reasoning_for_agents/Mitra_D.pdf	\N	\N
384	Reasoning with Intervals on Granules	time,granularity,intervals	9/17/2002	10/30/2002	jucs	8	8	special	restricted	8/28/2002	no	793	808	16	/jucs_8_8/reasoning_with_intervals_on	http://www.jucs.org/jucs_8_8/reasoning_with_intervals_on/Schwer_S_R.pdf	\N	\N
385	Scheduling Tasks to a Team of Autonomous Mobile Service Robots in Indoor Enviroments	Job scheduling,autonomous mobile service robots,robot teams human machine interface (HMI),NP-hard problems,XML,telerobotics	9/17/2002	10/30/2002	jucs	8	8	special	restricted	8/28/2002	no	808	832	25	/jucs_8_8/scheduling_tasks_to_a	http://www.jucs.org/jucs_8_8/scheduling_tasks_to_a/Surmann_H.pdf	\N	\N
386	Mental Models to Represent Dynamics - Using the Example "factorial"	mental model,presentation of dynamics,animation	11/14/2002	12/5/2002	jucs	10	8	special	restricted	2002--1-28	no	957	964	8	/jucs_8_10/mental_models_to_represent	http://www.jucs.org/jucs_8_10/mental_models_to_represent/Dittrich_G.pdf	\N	\N
387	An Object-oriented Approach to Design, Specification, and Implementation of Hyperlink Structures Based on Usual Software Development	hypermedia,software engineering,systems development,methodologies,object-oriented languages	11/14/2002	12/5/2002	jucs	10	8	special	restricted	2002--1-28	no	892	912	21	/bject_oriented_approach	http://www.jucs.org/jucs_8_10/an_object_oriented_approach/Fronk_A.pdf	\N	\N
388	The TrailTRECer Framework: Applying Open Hypermedia Concepts to Trails	open hypermedia,trails,trail-based system,navigation support	11/14/2002	12/5/2002	jucs	10	8	special	restricted	2002--1-28	no	913	923	11	/jucs_8_10/the_trailtrecer_framework_applying	http://www.jucs.org/jucs_8_10/the_trailtrecer_framework_applying/Gams_E.pdf	\N	\N
389	Research in Structural Computing	structural computing,open hypermedia,hypermedia architectures	11/14/2002	12/5/2002	jucs	10	8	special	restricted	2002--1-28	no	871	880	10	/jucs_8_10/research_in_structural_computing	http://www.jucs.org/jucs_8_10/research_in_structural_computing/Hicks_D_L.pdf	\N	\N
390	XML and MPEG-7 for Interactive Annotation and Retrieval using Semantic Meta-data	MPEG-7,content-based Multimedia Retrieval,Hypermedia systems,Web-based services,XML,Semantic Web,Multimedia	11/14/2002	3/14/2003	jucs	10	8	special	restricted	2002--1-28	no	965	984	20	/jucs_8_10/xml_and_mpeg_7	http://www.jucs.org/jucs_8_10/xml_and_mpeg_7/Lux_M.pdf	\N	\N
391	Design for All as a Challenge for Hypermedia Engineering	hypermedia engineering,functional programming,design techniques	11/14/2002	12/5/2002	jucs	10	8	special	restricted	2002--1-28	no	881	891	11	/jucs_8_10/design_for_all_as	http://www.jucs.org/jucs_8_10/design_for_all_as/Mattick_V.pdf	\N	\N
392	Components of a Model of Context-Sensitive Hypertexts	hypertext authoring,context modelling,coherence relations,systemic functional linguistics	11/14/2002	12/5/2002	jucs	10	8	special	restricted	2002--1-28	no	924	943	20	/jucs_8_10/components_of_a_model	http://www.jucs.org/jucs_8_10/components_of_a_model/Mehler_A.pdf	\N	\N
393	Software for a Multimedia Encyclopedia	information retrieval,software development,natural language processing	11/14/2002	12/5/2002	jucs	10	8	special	restricted	2002--1-28	no	985	990	6	/jucs_8_10/software_for_a_multimedia	http://www.jucs.org/jucs_8_10/software_for_a_multimedia/Muelner_H.pdf	\N	\N
394	J.UCS Special Issue: Hypermedia - State of the Art 2002		11/29/2002	4/5/2005	jucs	10	8	special	restricted	2002--1-28	yes	869	870	2	/jucs_8_10/hypermedia_state_of_the	http://www.jucs.org/jucs_8_10/hypermedia_state_of_the/Tochtermann_K.pdf	\N	\N
395	Towards an XML-based Implementation of Structured Hypermedia Documents	hypermedia,document structuring,XML-based document notation	11/14/2002	12/5/2002	jucs	10	8	special	restricted	2002--1-28	no	944	956	13	/jucs_8_10/towards_an_xlm_based	http://www.jucs.org/jucs_8_10/towards_an_xlm_based/Westbomke_J.pdf	\N	\N
396	HWOES: A Hyperwave Online Employment Service	e-commerce,online employment services,interactive negotiations	5/31/2002	8/26/2002	jucs	4	8	regular	restricted	4/28/2002	no	409	422	14	/jucs_8_4/hwoes_a_hyperwave_online	http://www.jucs.org/jucs_8_4/hwoes_a_hyperwave_online/Lennon_J.pdf	\N	\N
397	Modelling Agents as Observable Sources	multi-agent systems,coordination patterns,formal models	5/3/2002	8/26/2002	jucs	4	8	regular	restricted	4/28/2002	no	423	451	29	/jucs_8_4/modelling_agents_as_observable	http://www.jucs.org/jucs_8_4/modelling_agents_as_observable/Viroli_M.pdf	\N	\N
398	Managing Editor's Column		5/3/2002	8/26/2002	jucs	4	8	regular	restricted	4/28/2002	yes	408	408	1	/jucs_8_4/editorial	http://www.jucs.org/jucs_8_4/editorial/managing.pdf	\N	\N
399	On the Computational Complexity of Synchronized Context-Free Languages	formal languages,synchronized grammars,decision problems,computational complexity	2/26/2002	8/26/2002	jucs	2	8	special	restricted	2/28/2002	no	119	140	22	/jucs_8_2/on_the_computational_complexity	http://www.jucs.org/jucs_8_2/on_the_computational_complexity/Bordihn_H.pdf	\N	\N
400	Additive Distances and Quasi_Distances Between Words	some words	2/25/2002	8/26/2002	jucs	2	8	special	restricted	2/28/2002	no	141	152	12	/jucs_8_2/additive_distances_and_quasi	http://www.jucs.org/jucs_8_2/additive_distances_and_quasi/Calude_C_S.pdf	\N	\N
401	Advances and Trends in Automata and Formal Languages A Collection of Papers in Honour of the 60th Birthday of Helmut Juergensen - J.UCS Special Issue		3/4/2002	8/26/2002	jucs	2	8	special	restricted	2/28/2002	yes	117	118	2	/jucs_8_2/advances_and_trends_in	http://www.jucs.org/jucs_8_2/advances_and_trends_in/Calude_C_S_1.pdf	\N	\N
402	Finding Median Partitions Using Information-Theoretical-Based Genetic Algorithms	categorical attributes,clustering,genetic algorithm,median partition,partitioning,Shannon entropy,Gini index	2/25/2002	8/26/2002	jucs	2	8	special	restricted	2/28/2002	no	153	172	20	/jucs_8_2/finding_median_partitions_using	http://www.jucs.org/jucs_8_2/finding_median_partitions_using/Cristofor_D.pdf	\N	\N
403	On Quasi-Products of Tree Automata	tree automata,products,complete sets	2/26/2002	8/26/2002	jucs	2	8	special	restricted	2/28/2002	no	184	192	9	/jucs_8_2/on_quasi_products_of	http://www.jucs.org/jucs_8_2/on_quasi_products_of/G_cseg_F.pdf	\N	\N
404	Descriptional Complexity of Machines with Limited Resources	descriptional complexity,nondeterminism,ambiguity,formal languages,finite automata,pushdown automata,parsers,cellular automata,software reliability	3/4/2002	8/26/2002	jucs	2	8	special	restricted	2/28/2002	no	193	234	42	/jucs_8_2/descriptional_complexity_of_machines	http://www.jucs.org/jucs_8_2/descriptional_complexity_of_machines/Goldstine_J.pdf	\N	\N
405	Simply Normal Numbers to Different Bases	randomness,invariance properties	2/26/2002	8/26/2002	jucs	2	8	special	restricted	2/28/2002	no	235	242	8	/jucs_8_2/simply_normal_numbers_to	http://www.jucs.org/jucs_8_2/simply_normal_numbers_to/Hertling_P.pdf	\N	\N
406	Word Operation Closure and Primitivity of Languages	Word operation,primitivity,closure,right residual,base,dense	2/26/2002	8/26/2002	jucs	2	8	special	restricted	2/28/2002	no	243	256	14	/jucs_8_2/word_operation_closure_and	http://www.jucs.org/jucs_8_2/word_operation_closure_and/Hsiao_H_K.pdf	\N	\N
407	Shuffle Decomposition of Regular Languages	regular language,shuffle product,shuffle decomposition,<,img src="shuffle_decomposition_of_regular/images/img1.gif",>,(nX)	2/26/2002	8/26/2002	jucs	2	8	special	restricted	2/28/2002	no	257	259	3	/jucs_8_2/shuffle_decomposition_of_regular	http://www.jucs.org/pdf	\N	\N
408	Some Remarks on Codes Defined by Petri Nets	Petri nets,codes,formal languages	2/25/2002	8/26/2002	jucs	2	8	special	restricted	2/28/2002	no	260	269	10	/jucs_8_2/some_remarks_on_codes	http://www.jucs.org/jucs_8_2/some_remarks_on_codes/Ito_M_1.pdf	\N	\N
409	Synchronization and Stability of Finite Automata	finite automata,synchronization	3/1/2002	8/26/2002	jucs	2	8	special	restricted	2/28/2002	no	270	277	8	/jucs_8_2/synchronization_and_stability_of	http://www.jucs.org/jucs_8_2/synchronization_and_stability_of/Kari_J.pdf	\N	\N
410	Error-Correction, and Finite-Delay Decodability	channel,decidability,decoding delay,error-correction,error-detection,regular language,transducer,unique decodability	3/1/2002	8/26/2002	jucs	2	8	special	restricted	2/28/2002	no	278	291	14	/jucs_8_2/error_correction_and_finite	http://www.jucs.org/jucs_8_2/error_correction_and_finite/Konstantinidis_S.pdf	\N	\N
411	Bridging Two Hierarchies of Infinite Words	ultimately periodic infinite,uniformly recurrent,disjunctive,random infinite words	3/3/2002	8/26/2002	jucs	2	8	special	restricted	2/28/2002	no	292	296	5	/jucs_8_2/bridging_two_hierarchies_of	http://www.jucs.org/jucs_8_2/bridging_two_hierarchies_of/Marcus_S.pdf	\N	\N
412	Tiling the Hyperbolic Plane with a Single Pentagonal Tile	Hyperbolic plane,tilings	3/3/2002	8/26/2002	jucs	2	8	special	restricted	2/28/2002	no	297	316	20	/jucs_8_2/tiling_the_hyperbolic_plane	http://www.jucs.org/jucs_8_2/tiling_the_hyperbolic_plane/Margenstern_M.pdf	\N	\N
413	On the Power of P Systems with Symport Rules	molecular computing,membrane computing,symport,antiport,computational universality	3/3/2002	8/26/2002	jucs	2	8	special	restricted	2/28/2002	no	317	331	15	/jucs_8_2/on_the_power_of	http://www.jucs.org/e_C.pdf	\N	\N
414	Generation of Constants and Synchronization of Finite Automata	synchronization of finite automata,functions over a finite domain,functional compositions,complexity of compositions	2/25/2002	8/26/2002	jucs	2	8	special	restricted	2/28/2002	no	332	347	16	/jucs_8_2/generation_of_constants_and	http://www.jucs.org/jucs_8_2/generation_of_constants_and/Salomaa_A.pdf	\N	\N
415	How Large is the Set of Disjunctive Sequences?	ω-languages,nowhere dense sets,entropy,subword complexity	3/3/2002	8/26/2002	jucs	2	8	special	restricted	2/28/2002	no	348	362	15	/jucs_8_2/how_large_is_the	http://www.jucs.org/e_is_the/Staiger_L.pdf	\N	\N
416	A Fast and Simple Algorithm for Constructing Minimal Acyclic Deterministic Finite Automata	minimal acyclic deterministic finite automata,automata construction algorithms	3/4/2002	8/26/2002	jucs	2	8	special	restricted	2/28/2002	no	363	367	5	/jucs_8_2/a_fast_and_simple	http://www.jucs.org/jucs_8_2/a_fast_and_simple/Watson_B_W.pdf	\N	\N
417	Rationally Additive Semirings	semiring,complete semiring,iteration semiring,fixed point,power series	3/3/2002	8/26/2002	jucs	2	8	special	restricted	2/28/2002	no	173	183	11	/jucs_8_2/rationally_additive_semirings	http://www.jucs.org/jucs_8_2/rationally_additive_semirings/_sik_Z.pdf	\N	\N
418	DisCo Toolset - The New Generation	tools,reactive systems,formal specification,real time,animation,TLA	1/10/2001	8/26/2002	jucs	1	7	special	restricted	1/28/2001	no	3	18	16	/jucs_7_1/disco_toolset_the_new	http://www.jucs.org/jucs_7_1/disco_toolset_the_new/Aaltonen_T.pdf	\N	\N
419	The Korrigan Environment	computer-aided software engineering,software libraries	1/11/2001	8/26/2002	jucs	1	7	special	restricted	1/28/2001	no	19	36	18	/jucs_7_1/the_korrigan_environment	http://www.jucs.org/jucs_7_1/the_korrigan_environment/Choppy_Ch.pdf	\N	\N
420	Fred: An Approach to Generating Real, Correct, Reusable Programs from Proofs	program synthesis,proofs as programs,reusable software	1/19/2001	8/26/2002	jucs	1	7	special	restricted	1/28/2001	no	71	88	18	/jucs_7_1/fred_an_approach_to	http://www.jucs.org/jucs_7_1/fred_an_approach_to/Crossley_J.pdf	\N	\N
421	Declarative Term Graph Attribution for Program Generation	program generation,term graph attribution,declarative attribute grammars,graph traversals	1/18/2001	8/26/2002	jucs	1	7	special	restricted	1/28/2001	no	54	70	17	/jucs_7_1/declarative_term_graph_attribution	http://www.jucs.org/jucs_7_1/declarative_term_graph_attribution/Kahl_W.pdf	\N	\N
422	J.UCS Special Issue on Tools for System Design and Verification		1/19/2001	8/26/2002	jucs	1	7	special	restricted	1/28/2001	yes	1	2	2	/jucs_7_1/tools_for_system_design	http://www.jucs.org/jucs_7_1/tools_for_system_design/Reif_W.pdf	\N	\N
423	RAVEN: Real-Time Analyzing and Verification Environment	formal verification,model checking,analysis,real-time systems	1/19/2001	8/26/2002	jucs	1	7	special	restricted	1/28/2001	no	89	104	16	/jucs_7_1/raven_real_time_analyzing	http://www.jucs.org/jucs_7_1/raven_real_time_analyzing/Ruf_J.pdf	\N	\N
424	An Open Software Architecture for the Verification of Industrial Controllers	model checking,formal verification,logic controller,process control event diagram,tool development	1/11/2001	8/26/2002	jucs	1	7	special	restricted	1/28/2001	no	37	53	17	/jucs_7_1/an_open_software_architecture	http://www.jucs.org/jucs_7_1/an_open_software_architecture/Treseler_H.pdf	\N	\N
425	A Practical Extension Mechanism for Decision Procedures: the Case Study of Universal Presburger Arithmetic	affnization,augmentation,formal verification,decision procedures,lemma speculation,universal arithmetic over integers,universal Presburger Arithmetic over integers	3/4/2001	8/26/2002	jucs	2	7	special	restricted	2/28/2001	no	124	140	17	/jucs_7_2/a_practical_extension_mechanism	http://www.jucs.org/jucs_7_2/a_practical_extension_mechanism/Armando_A.pdf	\N	\N
426	Verification of Parameterized Protocols	parameterized systems,verification,abstraction,model checking,WS1S	3/4/2001	8/26/2002	jucs	2	7	special	restricted	2/28/2001	no	141	158	18	/jucs_7_2/verification_of_parameterized_protocols	http://www.jucs.org/jucs_7_2/verification_of_parameterized_protocols/Baukus_K.pdf	\N	\N
427	Modeling Sequences within the RelView System	relational algebra,relational modelling and programming,formal program derivation,equivalence classes,RelView system	3/1/2001	8/26/2002	jucs	2	7	special	restricted	2/28/2001	no	107	123	17	/jucs_7_2/modeling_sequences_within_the	http://www.jucs.org/jucs_7_2/modeling_sequences_within_the/Berghammer_R.pdf	\N	\N
428	Diagram Refinements for the Design of Reactive Systems	refinement,abstraction,verification,temporal logic,TLA,diagrams	3/4/2001	8/26/2002	jucs	2	7	special	restricted	2/28/2001	no	159	174	16	/jucs_7_2/diagram_refinements_for_the	http://www.jucs.org/jucs_7_2/diagram_refinements_for_the/Cansell_D.pdf	\N	\N
429	Correctness of Efficient Real-Time Model Checking	model checking,interactive theorem proving,structured algebraic specifications,correctness proofs,program verification,optimization techniques,invariants,temporal logic	3/4/2001	8/26/2002	jucs	2	7	special	restricted	2/28/2001	no	194	209	16	/jucs_7_2/correctness_of_efficient_real	http://www.jucs.org/jucs_7_2/correctness_of_efficient_real/Reif_W.pdf	\N	\N
430	J.UCS Special Issue on Tools for System Design and Verification - Part 2		3/4/2001	8/26/2002	jucs	2	7	special	restricted	2/28/2001	yes	105	106	2	/jucs_7_2/tools_for_system_design	http://www.jucs.org/jucs_7_2/tools_for_system_design/Reif_W_1.pdf	\N	\N
431	The Coalgebraic Class Specification Language CCSL	coalgebra,specification,binary methods,modal logic	3/4/2001	8/26/2002	jucs	2	7	special	restricted	2/28/2001	no	175	193	19	/jucs_7_2/the_coalgebraic_class_specification	http://www.jucs.org/jucs_7_2/the_coalgebraic_class_specification/Rothe_J.pdf	\N	\N
432	Development and Evaluation of Web-based In-Service Training System for Improving the ICT Leadership of Schoolteachers	distance education,teacher training system,Web-based learning,teacher education,training program assessment	4/5/2001	8/26/2002	jucs	3	7	regular	restricted	3/28/2001	no	211	225	15	/jucs_7_3/development_and_evaluation_of	http://www.jucs.org/jucs_7_3/development_and_evaluation_of/Akahori_K.pdf	\N	\N
433	Agent-oriented Support Environment in Web-based Collaborative Learning	Collaborative learning environment,coordinator,learning situation,learner,personal learning history	4/7/2001	8/26/2002	jucs	3	7	regular	restricted	3/28/2001	no	226	239	14	/jucs_7_3/agent_oriented_support_environment	http://www.jucs.org/jucs_7_3/agent_oriented_support_environment/Kojiri_T.pdf	\N	\N
434	A Synchronous EFL Writing Environment for the Internet	Computer Assisted Language Learning (CALL),learner corpus,voice transmission,co-editing	3/27/2001	8/26/2002	jucs	3	7	regular	restricted	3/28/2001	no	240	253	14	/jucs_7_3/a_synchronous_efl_writing	http://www.jucs.org/jucs_7_3/a_synchronous_efl_writing/Kuo_C_H.pdf	\N	\N
435	Towards a Systematic Study of Representational Guidance for Collaborative Learing Discourse	collaborative learning,representational bias,visual languages	4/7/2001	8/26/2002	jucs	3	7	regular	restricted	3/28/2001	no	254	277	24	/jucs_7_3/towards_a_systematic_study	http://www.jucs.org/jucs_7_3/towards_a_systematic_study/Suthers_D_D.pdf	\N	\N
436	An Online Writing Platform for Language Teachers	EFL writin,g,CALL,corpus linguistics,web-based learning environments	3/27/2001	8/26/2002	jucs	3	7	regular	restricted	3/28/2001	no	278	289	12	/ting_platform	http://www.jucs.org/jucs_7_3/an_online_writing_platform/Wible_D.pdf	\N	\N
437	Managing Editor's Column		4/14/2001	8/26/2002	jucs	3	7	regular	restricted	3/28/2001	yes	210	210	1	/jucs_7_3/editorial	http://www.jucs.org/jucs_7_3/editorial/managing.pdf	\N	\N
438	The Message-Minimizing Load Redistribution Problem	parallel processors,high performance computing,load balancing	5/4/2001	8/26/2002	jucs	4	7	regular	restricted	4/28/2001	no	291	306	16	/jucs_7_4/the_message_minimizing_load	http://www.jucs.org/jucs_7_4/the_message_minimizing_load/Haglin_D_J.pdf	\N	\N
439	Computational Complexity of the Place/Transition-Net Symmetry Reduction Method	Petri nets,symmetry,computational complexity	5/4/2001	8/26/2002	jucs	4	7	regular	restricted	4/28/2001	no	307	326	20	/jucs_7_4/computational_complexity_of_the	http://www.jucs.org/jucs_7_4/computational_complexity_of_the/Junttila_T_A.pdf	\N	\N
440	Can Knowledge Management Help in Poverty-stricken Countries and Crisis Situations	knowledge management,databases,environmental issues,poverty,third world,information systems	5/17/2001	8/26/2002	jucs	4	7	regular	restricted	4/28/2001	no	327	334	8	/jucs_7_4/can_knowledge_management_help	http://www.jucs.org/jucs_7_4/can_knowledge_management_help/Lennon_J.pdf	\N	\N
441	Managing Editor's Column		5/4/2001	8/26/2002	jucs	4	7	regular	restricted	4/28/2001	yes	290	290	1	/jucs_7_4/editorial	http://www.jucs.org/jucs_7_4/editorial/managing.pdf	\N	\N
442	Computational Geometry - Some Easy Questions and their Recent Solutions	computational geometry,combinatorial geometry,point set data base,minimum-weight triangulation,polygonal skeleton	5/14/2001	8/26/2002	jucs	5	7	special	restricted	5/28/2001	no	338	354	17	/jucs_7_5/computational_geometry_some_easy	http://www.jucs.org/jucs_7_5/computational_geometry_some_easy/Aurenhammer_F.pdf	\N	\N
443	Telecommunication Services and Service Management Challenges	service management,network management,IP services,telecommunications	6/2/2001	8/26/2002	jucs	5	7	special	restricted	5/28/2001	no	355	365	11	/jucs_7_5/telecommunication_services_and_service	http://www.jucs.org/jucs_7_5/telecommunication_services_and_service/Buford_J.pdf	\N	\N
444	Glimpses into the Future of Computer Science Education	education,curriculum,breadth in computer science,women in computer science	5/15/2001	8/26/2002	jucs	5	7	special	restricted	5/28/2001	no	366	378	13	/jucs_7_5/glimpses_into_the_future	http://www.jucs.org/jucs_7_5/glimpses_into_the_future/Domik_G.pdf	\N	\N
445	180 Wrapped Tubes	Surface reconstruction,geometric design,differential geometry	5/19/2001	8/26/2002	jucs	5	7	special	restricted	5/28/2001	no	379	399	21	/jucs_7_5/180_wrapped_tubes	http://www.jucs.org/jucs_7_5/180_wrapped_tubes/Edelsbrunner_H.pdf	\N	\N
446	Graphics Content in Digital Libraries: Old Problems, Recent Solutions, Future Demands	digital libraries,digital documents,3D graphics,graphical information,electronic documents,computer graphics,pattern recognition	5/19/2001	8/26/2002	jucs	5	7	special	restricted	5/28/2001	no	400	409	10	/jucs_7_5/graphics_content_in_digital	http://www.jucs.org/jucs_7_5/graphics_content_in_digital/Fellner_D_W.pdf	\N	\N
447	Issues in Compiling	compilers,software/program verification,reusable software,program transformation,program synthesis	5/19/2001	8/26/2002	jucs	5	7	special	restricted	5/28/2001	no	410	419	10	/jucs_7_5/issues_in_compiling	http://www.jucs.org/jucs_7_5/issues_in_compiling/Goos_G.pdf	\N	\N
448	Future of Computer Science: J.UCS Special Issue Dedicated to Professor Hermann Maurer		5/19/2001	8/26/2002	jucs	5	7	special	restricted	5/28/2001	yes	335	337	3	/jucs_7_5/future_of_computer_science	http://www.jucs.org/jucs_7_5/future_of_computer_science/Kappe_F.pdf	\N	\N
449	Animations for Teaching Purposes: Now and Tomorrow	algorithm animation,animation system,annotation capturing,education,multimedia authoring,presentation recording	5/15/2001	8/26/2002	jucs	5	7	special	restricted	5/28/2001	no	420	433	14	/jucs_7_5/animation_for_teaching_purposes	http://www.jucs.org/jucs_7_5/animation_for_teaching_purposes/Lauer_T.pdf	\N	\N
450	Algorithms and Experiments: The New (and Old) Methodology	algorithm engineering,cache-aware algorithms,efficiency,experimental algorithmics,external memory algorithms,implementation,methodology	5/15/2001	8/26/2002	jucs	5	7	special	restricted	5/28/2001	no	434	446	13	/jucs_7_5/algorithms_and_experiments_the	http://www.jucs.org/jucs_7_5/algorithms_and_experiments_the/Moret_B_M_E.pdf	\N	\N
451	Will Internet Ever Be Secure ?	Internet security	5/15/2001	8/26/2002	jucs	5	7	special	restricted	5/28/2001	no	447	456	10	/jucs_7_5/will_internet_ever_be	http://www.jucs.org/jucs_7_5/will_internet_ever_be/Posch_R.pdf	\N	\N
452	MPEG and its Relevance for Content-based Multimedia Retrieval	content-based search and retrieval,MPEG,knowledge management,databases	6/25/2001	8/26/2002	jucs	6	7	special	restricted	6/28/2001	no	530	547	18	/jucs_7_6/mpeg_and_its_relevance	http://www.jucs.org/jucs_7_6/mpeg_and_its_relevance/Haas_W.pdf	\N	\N
453	Learning in the Learning Organization	multimedia information Systems,office automation,social and behavioral science	6/21/2001	8/26/2002	jucs	6	7	special	restricted	6/28/2001	no	472	487	16	/jucs_7_6/learning_in_the_learning	http://www.jucs.org/jucs_7_6/learning_in_the_learning/Hasebrook_J.pdf	\N	\N
454	Sustainability and Jobs in the Knowledge Economy	information society,knowledge economy,sustainable development,European Union	6/21/2001	8/26/2002	jucs	6	7	special	restricted	6/28/2001	no	498	506	9	/jucs_7_6/sustainability_and_jobs_in	http://www.jucs.org/jucs_7_6/sustainability_and_jobs_in/Johnston_P.pdf	\N	\N
455	Mastering the Human Barriers in Knowledge Management		6/21/2001	8/26/2002	jucs	6	7	special	restricted	6/28/2001	no	488	497	10	/jucs_7_6/mastering_the_human_barriers	http://www.jucs.org/jucs_7_6/mastering_the_human_barriers/Lugger_K_M.pdf	\N	\N
456	Knowledge Management in Superorganisms	human resources,IT systems,knowledge management,non-explicit knowledge,organizations,superorganisms	6/21/2001	8/26/2002	jucs	6	7	special	restricted	6/28/2001	no	507	516	10	/jucs_7_6/knowledge_management_in_superorganisms	http://www.jucs.org/jucs_7_6/knowledge_management_in_superorganisms/Radermacher_F_J.pdf	\N	\N
457	Discovering Knowledge Through Visual Analysis	Information visualization,knowledge management,digital content and media,digital libraries,visual paradigms,higher-order interaction,human-computer interaction	6/25/2001	8/26/2002	jucs	6	7	special	restricted	6/28/2001	no	517	529	13	/jucs_7_6/discovering_knowledge_through_visual	http://www.jucs.org/jucs_7_6/discovering_knowledge_through_visual/Thomas_J.pdf	\N	\N
458	J.UCS Special Issue: I-Know 01 - International Conference on Knowledge Management, Part 1		6/25/2001	4/5/2005	jucs	6	7	special	restricted	6/28/2001	yes	456	457	2	/jucs_7_6/i_know_international_conference	http://www.jucs.org/jucs_7_6/i_know_international_conference/Tochtermann_K.pdf	\N	\N
459	Knowledge Management and Collaborative Virtual Environments	knowl,edge management,computer supported collaborative work,collaborative virtual environments,information capture	6/21/2001	8/26/2002	jucs	6	7	special	restricted	6/28/2001	no	458	471	14	/jucs_7_6/knowledge_management_and_collaborative	http://www.jucs.org/jucs_7_6/knowledge_management_and_collaborative/Tomek_I.pdf	\N	\N
460	Metadata Standards: What, Who & Why	metadata,learning technology standardization	7/11/2001	8/26/2002	jucs	7	7	regular	restricted	7/28/2001	no	591	601	11	/jucs_7_7/metadata_standards_what_who	http://www.jucs.org/jucs_7_7/metadata_standards_what_who/Duval_E.pdf	\N	\N
461	Personal Digital Libraries and Knowledge Management	personalization,information systems,knowledge management,digital libraries	6/27/2001	8/26/2002	jucs	7	7	regular	restricted	7/28/2001	no	550	565	16	/jucs_7_7/personal_digital_libraries_and	http://www.jucs.org/jucs_7_7/personal_digital_libraries_and/Hicks_D.pdf	\N	\N
462	SEAL-II - The Soft Spot between Richly Structured and Unstructured Knowledge	knowledge portal,ontology	7/10/2001	8/26/2002	jucs	7	7	regular	restricted	7/28/2001	no	566	590	25	/jucs_7_7/seal_ii_the_soft	http://www.jucs.org/7_7/seal_ii_the_soft/Hotho_A.pdf	\N	\N
463	A Guided Tour through the Siemens Business Services Knowledge Management Framework	information systems,knowledge management	7/11/2001	8/26/2002	jucs	7	7	regular	restricted	7/28/2001	no	610	622	13	/jucs_7_7/a_guided_tour_through	http://www.jucs.org/jucs_7_7/a_guided_tour_through/Ramhorst_D.pdf	\N	\N
464	New Learning of Adults in the Information and Knowledge Society	new learning,eLearning,knowledge management,self learning,cognitive creativity	7/16/2001	8/26/2002	jucs	7	7	regular	restricted	7/28/2001	no	623	628	6	/jucs_7_7/new_learning_of_adults	http://www.jucs.org/jucs_7_7/new_learning_of_adults/Schinagl_W.pdf	\N	\N
465	Knowledge Management More Effort - More Success?	knowledge management	7/11/2001	8/26/2002	jucs	7	7	regular	restricted	7/28/2001	no	602	609	8	/jucs_7_7/knowledge_management_more_effort	http://www.jucs.org/jucs_7_7/knowledge_management_more_effort/Tillian_B.pdf	\N	\N
466	J.UCS Special Issue: I-Know 01 - International Conference on Knowledge Management, Part 2		7/11/2001	8/26/2002	jucs	7	7	regular	restricted	7/28/2001	yes	548	549	2	/jucs_7_7/i_know_international_conference	http://www.jucs.org/jucs_7_7/i_know_international_conference/Tochtermann_K.pdf	\N	\N
467	Formal Aspects of Software Engineering - J.UCS Special Issue in Honor of Professor Peter Lucas		9/28/2001	8/26/2002	jucs	8	7	special	restricted	8/28/2001	yes	629	630	2	/jucs_7_8/formal_aspects_of_software	http://www.jucs.org/jucs_7_8/formal_aspects_of_software/Aichernig_B_K.pdf	\N	\N
468	Test-Design through Abstraction - A Systematic Approach Based on the Refinement Calculus	testing,test-case generation,formal methods,refinement calculus	9/26/2001	8/26/2002	jucs	8	7	special	restricted	8/28/2001	no	710	735	26	/jucs_7_8/test_design_through_abstraction	http://www.jucs.org/jucs_7_8/test_design_through_abstraction/Aichernig_B_K_1.pdf	\N	\N
469	On Teaching Software Engineering based on Formal Techniques - Thoughts about and Plans for - A Different Software Engineering Text Book	software engineering,formal methods	9/21/2001	8/26/2002	jucs	8	7	special	restricted	8/28/2001	no	641	667	27	/jucs_7_8/on_teaching_software_engineering	http://www.jucs.org/jucs_7_8/on_teaching_software_engineering/Bj_rner_D.pdf	\N	\N
470	The Transition from VDL to VDM	formal methods,language definition,VDL,VDM,operational semantics,denotational semantics	9/19/2001	8/26/2002	jucs	8	7	special	restricted	8/28/2001	no	631	640	10	/jucs_7_8/the_transition_from_VDL	http://www.jucs.org/jucs_7_8/the_transition_from_VDL/Jones_C_B.pdf	\N	\N
471	Ten Years of Historical Development "Bootstrapping" VDMTools	formal methods,software engineering,VDM,tool support	8/25/2001	8/26/2002	jucs	8	7	special	restricted	8/28/2001	no	692	709	18	/jucs_7_8/ten_years_of_historical	http://www.jucs.org/en_years_of_historical/Larsen_P_G.pdf	\N	\N
472	An Eclectic View of the Irish School of Constructive Mathematics, from [Lucas 1978] to [Mac an Airchinnigh 2001]	constructive mathematics,intuitionistic logic,modelling,topos theory,VDM	9/25/2001	8/26/2002	jucs	8	7	special	restricted	8/28/2001	no	668	691	24	/jucs_7_8/an_eclectic_view_of	http://www.jucs.org/jucs_7_8/an_eclectic_view_of/Mac_an_Airchinnigh_M.pdf	\N	\N
473	"Bagatelle in C arranged for VDM SoLo"	reverse engineering,denotational semantics,slicing,algebra of programming	9/26/2001	8/26/2002	jucs	8	7	special	restricted	8/28/2001	no	754	781	28	/jucs_7_8/bagatelle_in_c_arranged	http://www.jucs.org/jucs_7_8/bagatelle_in_c_arranged/Oliveira_J_N.pdf	\N	\N
474	Data Distribution Specification for High Performance Computing	parallel architectures,distributed memory,high performance computing,data distribution	9/26/2001	8/26/2002	jucs	8	7	special	restricted	8/28/2001	no	736	753	18	/jucs_7_8/data_distribution_specification_for	http://www.jucs.org/jucs_7_8/data_distribution_specification_for/Zima_H_P.pdf	\N	\N
475	Towards a Virtual University	computers in education,virtual delivery of courses,multimedia course materials,mixed mode teaching,virtual university	11/26/2001	8/26/2002	jucs	10	7	regular	free	10/28/2001	no	870	885	16	/jucs_7_10/towards_a_virtual_university	http://www.jucs.org/jucs_7_10/towards_a_virtual_university/Datta_A.pdf	\N	\N
476	Three Variants of the DT0L Sequence Equivalence Problem	Lindenmayer system,equivalence problem,decidability	11/26/2001	8/26/2002	jucs	10	7	regular	free	10/28/2001	no	886	892	7	/jucs_7_10/three_variants_of_the	http://www.jucs.org/jucs_7_10/three_variants_of_the/Honkala_J.pdf	\N	\N
477	How Do Frequency and Duration of Messaging Affect Impression Development in Computer-Mediated Communication?	frequency of messaging,duration of messaging,impression development,nonverbal cues,computer-mediated communication,social-emotion-oriented model,social inform,ation processing model	11/26/2001	8/26/2002	jucs	10	7	regular	free	10/28/2001	no	893	914	22	/jucs_7_10/how_do_frequency_and	http://www.jucs.org/jucs_7_10/how_do_frequency_and/Liu_Y.pdf	\N	\N
478	Managing Editor s Column		11/23/2001	8/26/2002	jucs	10	7	regular	free	10/28/2001	yes	869	869	1	/jucs_7_10/editorial	http://www.jucs.org/jucs_7_10/editorial/managing.pdf	\N	\N
479	Abstract State Machines 2001: New Developments and Applications - J.UCS Special Issue		12/14/2001	8/26/2002	jucs	11	7	special	restricted	11/28/2001	yes	914	916	3	/jucs_7_11/abstract_state_machines_2001	http://www.jucs.org/jucs_7_11/abstract_state_machines_2001/Boerger_E.pdf	\N	\N
480	A Neural Abstract Machine	neural networks,neural abstract machine,abstract state machines,distributed computation	12/13/2001	8/26/2002	jucs	11	7	special	restricted	11/28/2001	no	1006	1023	18	/jucs_7_11/a_neural_abstract_machine	http://www.jucs.org/jucs_7_11/a_neural_abstract_machine/Boerger_E_1.pdf	\N	\N
481	Formal Definition of SDL-2000 - Compiling and Running SDL Specifications as ASM Models	SDL,Specification and Description Language,ASM,Abstract State Machines,FDT,Formal Description Technique,Formal Semantics	11/27/2001	8/26/2002	jucs	11	7	special	restricted	11/28/2001	no	1024	1049	26	/jucs_7_11/formal_definition_of_sdl	http://www.jucs.org/jucs_7_11/formal_definition_of_sdl/Eschbach_R.pdf	\N	\N
482	ASM-Based Testing: Coverage Criteria and Automatic Test Sequence	testing,test sequence generation,formal methods,Abstract State Machines	12/12/2001	8/26/2002	jucs	11	7	special	restricted	11/28/2001	no	1050	1067	18	/jucs_7_11/asm_based_testing_coverage	http://www.jucs.org/jucs_7_11/asm_based_testing_coverage/Gargantini_A.pdf	\N	\N
483	Partial Updates: Exploration	Abstract state machine,AsmL,ASM thesis,partial updates,submachines,synchronous parallelism,updates	12/12/2001	8/26/2002	jucs	11	7	special	restricted	11/28/2001	no	917	951	35	/jucs_7_11/partial_updates_exploration	http://www.jucs.org/jucs_7_11/partial_updates_exploration/Gurevich_Y.pdf	\N	\N
484	Verification of ASM Refinements Using Generalized Forward Simulation	refine,ment,forward simulation,data refinement,commuting diagrams,Abstract State Machines,transition systems,I/O-Automata,dynamic logic,correctness proofs,interactive theorem proving,compiler cerification	12/12/2001	8/26/2002	jucs	11	7	special	restricted	11/28/2001	no	952	979	28	/jucs_7_11/verification_of_asm_refinements	http://www.jucs.org/jucs_7_11/verification_of_asm_refinements/Schellhorn_G.pdf	\N	\N
485	Compiling Abstract State Machines to C++	abstract state machines,ASM-Workbench,FALKO	12/12/2001	8/26/2002	jucs	11	7	special	restricted	11/28/2001	no	1068	1087	20	/jucs_7_11/compiling_abstract_state_machine	http://www.jucs.org/jucs_7_11/compiling_abstract_state_machine/Schmid_J.pdf	\N	\N
486	A Logic for Abstract State Machines	Abstract State Machines,dynamic logic,modal logic,logical foundations of specification languages	12/13/2001	8/26/2002	jucs	11	7	special	restricted	11/28/2001	no	980	1005	26	/jucs_7_11/a_logic_for_abstract	http://www.jucs.org/jucs_7_11/a_logic_for_abstract/Staerk_R_F.pdf	\N	\N
487	An Abstract State Machine Specification and Verification of the Location Consistency Memory Model and Cache Protocol	requirements/specifications,multiprocessors,shared memory,cache memories	12/13/2001	8/26/2002	jucs	11	7	special	restricted	11/28/2001	no	1088	1112	25	/jucs_7_11/an_abstract_state_machine	http://www.jucs.org/jucs_7_11/an_abstract_state_machine/Wallace_C.pdf	\N	\N
488	A Generic NP-hardness Proof for a Variant of Graph Coloring	NP-completeness,computational complexity,graphs,education	1/18/2002	8/26/2002	jucs	12	7	regular	restricted	12/28/2001	no	1114	1124	11	/jucs_7_12/a_generic_np_hardness	http://www.jucs.org/jucs_7_12/a_generic_np_hardness/Bodlaender_H_L.pdf	\N	\N
489	Transclusions in the 21st Century	transclusion,Hyperwave Information Server	1/8/2002	8/26/2002	jucs	12	7	regular	restricted	12/28/2001	no	1125	1136	12	/jucs_7_12/transclusions_in_the_21st	http://www.jucs.org/jucs_7_12/transclusions_in_the_21st/Krottmaier_H.pdf	\N	\N
490	Managing Editor's Column		1/18/2002	8/26/2002	jucs	12	7	regular	restricted	12/28/2001	yes	1113	1113	1	/jucs_7_12/editorial	http://www.jucs.org/jucs_7_12/editorial/managing.pdf	\N	\N
491	Codifiable Languages and the Parikh Matrix Mapping	the Parikh mapping,the Parikh matrix mapping,injectivity	11/5/2001	8/26/2002	jucs	9	7	regular	restricted	9/28/2001	no	783	793	11	/jucs_7_9/codifiable_languages_and_the	http://www.jucs.org/jucs_7_9/codifiable_languages_and_the/Atanasiu_A.pdf	\N	\N
492	Efficient Measure Learning	learning theory	11/5/2001	8/26/2002	jucs	9	7	regular	restricted	9/28/2001	no	794	815	22	/jucs_7_9/efficient_measure_learning	http://www.jucs.org/jucs_7_9/efficient_measure_learning/Fontani_S.pdf	\N	\N
493	Determinism, Nondeterminism, Alternation, and Counting	theory of computation,computational complexity,alternating Turing machines,counting classes	11/5/2001	8/26/2002	jucs	9	7	regular	restricted	9/28/2001	no	816	825	10	/jucs_7_9/determinism_nondeterminism_alternation_and	http://www.jucs.org/jucs_7_9/determinism_nondeterminism_alternation_and/Gupta_S.pdf	\N	\N
494	More Than WORDs - Collaborative Tailoring of a Word Processor	Tailoring,CSCW,Groupware	11/5/2001	8/26/2002	jucs	9	7	regular	restricted	9/28/2001	no	826	847	22	/jucs_7_9/more_than_words_collaborative	http://www.jucs.org/jucs_7_9/more_than_words_collaborative/Kahler_H.pdf	\N	\N
495	On Speculation Control in Simultaneous Multithreaded Processors	simultaneous multithreading,SMT,multimedia extension,MPEG-2 video decompression,speculation control	11/5/2001	8/26/2002	jucs	9	7	regular	restricted	9/28/2001	no	848	868	21	/jucs_7_9/on_speculation_control_in	http://www.jucs.org/jucs_7_9/on_speculation_control_in/Sigmund_U.pdf	\N	\N
496	Managing Editor's Column		11/6/2001	8/26/2002	jucs	9	7	regular	restricted	9/28/2001	yes	782	782	1	/jucs_7_9/editorial	http://www.jucs.org/jucs_7_9/editorial/editorial.pdf	\N	\N
497	Potential-Function_Based Analysis of an Off-Line Heap Construction Algorithm	heap construction,matching routing model,off-line/on-line algorithms,packet routing,potential functions	3/7/2000	8/26/2002	jucs	2	6	regular	restricted	2/28/2000	no	240	255	16	/jucs_6_2/potential_functions_based_analysis	http://www.jucs.org/jucs_6_2/potential_functions_based_analysis/Roberts_A.pdf	\N	\N
498	The Price of Routing in FPGAs	FPGA,reconfigurable computing,routing resources,hardware complexity	3/6/2000	8/26/2002	jucs	2	6	regular	restricted	2/28/2000	no	227	239	13	/jucs_6_2/the_price_of_routing	http://www.jucs.org/jucs_6_2/the_price_of_routing/de_Dinechin_F.pdf	\N	\N
499	Managing Editor's Column		3/8/2000	8/26/2002	jucs	2	6	regular	restricted	2/28/2000	yes	226	226	1	/jucs_6_2/editorial	http://www.jucs.org/jucs_6_2/editorial/managing.pdf	\N	\N
500	The Information Society as a Complex System	complexity,information society	3/29/2000	8/26/2002	jucs	3	6	special	restricted	3/28/2000	no	272	288	17	/jucs_6_3/the_information_society_as	http://www.jucs.org/jucs_6_3/the_information_society_as/Antoniou_I.pdf	\N	\N
501	Wonders of the Invisible Workplace: IT and Process Reinvention	management of computing and information systems,information systems,computers and society,computers and education	3/25/2000	8/26/2002	jucs	3	6	special	restricted	3/28/2000	no	256	271	16	/jucs_6_3/wonders_of_the_invisible	http://www.jucs.org/jucs_6_3/wonders_of_the_invisible/Carlson_P_A.pdf	\N	\N
502	Electronic Submission, Managing and Approval of Grant Proposals at the German Research Foundation based on Standard Internet and Office Tools		3/25/2000	8/26/2002	jucs	3	6	special	restricted	3/28/2000	no	356	366	11	/jucs_6_3/electronic_submission_managing_and	http://www.jucs.org/_and/Fellner_D_W.pdf	\N	\N
503	Integrated Applications of Electronic Structure Computations in the Undergraduate Chemistry Curriculum	academic Computing,chemistry,electronic structure computations,undergraduate chemistry curriculum	3/25/2000	8/26/2002	jucs	3	6	special	restricted	3/28/2000	no	345	355	11	/jucs_6_3/integrated_applications_of_electronic	http://www.jucs.org/jucs_6_3/integrated_applications_of_electronic/Hessley_R_K.pdf	\N	\N
504	Perceptions about Internet Use by Teaching Faculty at Small Christian Colleges and Universities		3/25/2000	8/26/2002	jucs	3	6	special	restricted	3/28/2000	no	367	404	38	/jucs_6_3/perceptions_about_internet_use	http://www.jucs.org/jucs_6_3/perceptions_about_internet_use/Lennertz_J.pdf	\N	\N
505	Methodologies and Tools For Continuous Improvement of Systems	accreditation,assessment,business reengineering,collaborative work,consciousness models,continuous improvement,education,embedded system,hierarchy theory,knowledge engineering,life cycle,management,methodology,operations support system (OSS),portfolio,productivity,reverse engineering,software engineering,system engineering,tools,use case	3/25/2000	8/26/2002	jucs	3	6	special	restricted	3/28/2000	no	289	323	35	/jucs_6_3/methodologies_and_tools_for	http://www.jucs.org/jucs_6_3/methodologies_and_tools_for/Schindel_W_D.pdf	\N	\N
506	Coffein: Construction and Presentation of Design Knowledge	visual language,knowledge construction,multi-expert system,scientific visualization,knowledge based sysem,life-long-learning,information systems	3/29/2000	8/26/2002	jucs	3	6	special	restricted	3/28/2000	no	324	344	21	/jucs_6_3/coffein_construction_and_presentation	http://www.jucs.org/jucs_6_3/coffein_construction_and_presentation/Thies_S.pdf	\N	\N
507	A New Approach to Communicating X-Machines Systems	communicating X-machine systems,concurrent processes,communication using channels	5/25/2000	8/26/2002	jucs	5	6	regular	restricted	5/28/2000	no	490	502	13	/jucs_6_5/a_new_approach_to	http://www.jucs.org/jucs_6_5/a_new_approach_to/Georgescu_H.pdf	\N	\N
508	Treeworld: A Conceptual Model for Large-Scale Hypermedia	conceptual model,navigation,world wide web,large-scale hypermedia,3-d glasses,search,relevance structuring,hierarchy,focus + context,visualisation,teleportation,Treeworld	5/19/2000	8/26/2002	jucs	5	6	regular	restricted	5/28/2000	no	503	516	14	/jucs_6_5/treeworld_a_conceptual_model	http://www.jucs.org/world_a_conceptual_model/Skillicorn_D_B.pdf	\N	\N
509	Knowledge Management and Environmental Informatics	knowledge management,information systems,data bases,environmetal data,visualization	5/19/2000	8/26/2002	jucs	5	6	regular	restricted	5/28/2000	no	517	536	20	/jucs_6_5/knowledge_management_and_environmental	http://www.jucs.org/jucs_6_5/knowledge_management_and_environmental/Tochtermann_K.pdf	\N	\N
510	Managing Editor's Column		5/25/2000	8/26/2002	jucs	5	6	regular	restricted	5/28/2000	yes	489	489	1	/jucs_6_5/editorial	http://www.jucs.org/jucs_6_5/editorial/editorial.pdf	\N	\N
511	Performance of RDBMS-WWW Interfaces under Heavy Workload	WWW,RDBMS,gateway,SQL,CGI,Server API,Java,performance	6/20/2000	8/26/2002	jucs	6	6	regular	restricted	6/28/2000	no	538	559	22	/jucs_6_6/performance_of_rdbms_www	http://www.jucs.org/jucs_6_6/performance_of_rdbms_www/Hadjiefthymiades_S.pdf	\N	\N
512	Invariant Patterns in Crystal Lattices: Implications for Protein Folding Algorithms	Protein folding,lattice models,HP model,approximation algorithm	6/20/2000	8/26/2002	jucs	6	6	regular	restricted	6/28/2000	no	560	579	20	/jucs_6_6/invariant_patterns_in_crystal	http://www.jucs.org/jucs_6_6/invariant_patterns_in_crystal/Hart_W_E.pdf	\N	\N
513	Managing Editor's Column		6/9/2000	8/26/2002	jucs	6	6	regular	restricted	6/28/2000	yes	537	537	1	/jucs_6_6/editorial	http://www.jucs.org/jucs_6_6/editorial/managing.pdf	\N	\N
514	Capturing Requirements by Abstract State Machines: The Light Control Case Study	requirements,ASM,light control,case study,refinement	7/20/2000	8/26/2002	jucs	7	6	special	restricted	7/28/2000	no	597	620	24	/jucs_6_7/capturing_requirements_by_abstract	http://www.jucs.org/jucs_6_7/capturing_requirements_by_abstract/Boerger_E.pdf	\N	\N
515	J.UCS Special Issue on Requirements Engineering - The Light Control Case Study		7/18/2000	8/26/2002	jucs	7	6	special	restricted	7/28/2000	yes	580	581	2	/jucs_6_7/requirements_engineering_the_light	http://www.jucs.org/jucs_6_7/requirements_engineering_the_light/Boerger_E_1.pdf	\N	\N
516	The Light Control Case Study: A Synopsis	requirements engineering,building automation,classification	7/20/2000	8/26/2002	jucs	7	6	special	restricted	7/28/2000	no	582	585	4	/jucs_6_7/the_light_control_case	http://www.jucs.org/jucs_6_7/the_light_control_case/Boerger_E_2.pdf	\N	\N
517	Applying the SCR Requirements Method to the Light Control Case Study	software,software engineering,requirements,specifications,tools and techniques,formal verification	8/1/2000	8/26/2002	jucs	7	6	special	restricted	7/28/2000	no	650	678	29	/jucs_6_7/applying_the_scr_requirements	http://www.jucs.org/jucs_6_7/applying_the_scr_requirements/Heitmeyer_C.pdf	\N	\N
518	Application of the FOREST Approach to the Light Control Case Study	formal requirements specification,problem specification,real-time temporal logic,object-orientation	7/20/2000	8/26/2002	jucs	7	6	special	restricted	7/28/2000	no	679	703	25	/jucs_6_7/application_of_the_forest	http://www.jucs.org/jucs_6_7/application_of_the_forest/Kronenburg_M.pdf	\N	\N
519	The Light Control Case Study: Problem Description	requirements engineering,building automation,problem description	7/31/2000	8/26/2002	jucs	7	6	special	restricted	7/28/2000	no	586	596	11	/jucs_6_7/light_control_problem_description	http://www.jucs.org/jucs_6_7/light_control_problem_description/Queins_S.pdf	\N	\N
520	Incremental Development of Real-Time Requirements: The Light Control Case Study	requirements engineering,formal specification,refinement,embedded systems,real-time systems	7/20/2000	8/26/2002	jucs	7	6	special	restricted	7/28/2000	no	704	730	27	/jucs_6_7/incremental_development_of_real	http://www.jucs.org/jucs_6_7/incremental_development_of_real/Smith_G.pdf	\N	\N
521	Requirements Capture and Evaluation in Nimbus: The Light-Control Case Study	light control system,specification-based prototyping,formal requirements modeling,state-based specification languages,requirements execution and simulation	7/19/2000	8/26/2002	jucs	7	6	special	restricted	7/28/2000	no	731	757	27	/jucs_6_7/requirements_capture_and_evaluation	http://www.jucs.org/jucs_6_7/requirements_capture_and_evaluation/Thompson_J_M.pdf	\N	\N
522	Analyzing the Light Control System with PVS	requirements engineering,specification,PVS	7/17/2000	8/26/2002	jucs	7	6	special	restricted	7/28/2000	no	621	649	29	/jucs_6_7/analyzing_the_light_control	http://www.jucs.org/jucs_6_7/analyzing_the_light_control/de_Groot_A.pdf	\N	\N
523	Efficient Identification of Classes of P-Time Functions	learning theory	8/29/2000	8/26/2002	jucs	8	6	regular	restricted	8/28/2000	no	759	780	22	/jucs_6_8/efficient_identification_of_classes	http://www.jucs.org/jucs_6_8/efficient_identification_of_classes/Fontani_S.pdf	\N	\N
524	Syntax, Parsing and Production of Natural Language in a Framework of Information Compression by Multiple Alignment, Unification and Search	natural language,syntax,par,sing,production,multiple alignment,unification,information compression,MML,MDL	9/4/2000	8/26/2002	jucs	8	6	regular	restricted	8/28/2000	no	781	829	49	/jucs_6_8/syntax_parsing_and_production	http://www.jucs.org/jucs_6_8/syntax_parsing_and_production/Wolff_J_G.pdf	\N	\N
525	The kth-Order Nonhomomorphicity of S-Boxes	Boolean Functions,cryptanalysis,cryptography,nonhomomorphicity,S-boxes	8/23/2000	8/26/2002	jucs	8	6	regular	restricted	8/28/2000	no	830	848	19	/jucs_6_8/the_kth_order_nonhomomorphicity	http://www.jucs.org/jucs_6_8/the_kth_order_nonhomomorphicity/Zheng_Y.pdf	\N	\N
526	Managing Editor's Column		8/29/2000	8/26/2002	jucs	8	6	regular	restricted	8/28/2000	yes	758	758	1	/jucs_6_8/editorial	http://www.jucs.org/jucs_6_8/editorial/managing.pdf	\N	\N
527	Compiler Generated Multithreading to Alleviate Memory Latency	data locality,multithreading,run-time data relocation,compiler optimization,cache optimization,prefetching,tiling	10/28/2000	8/26/2002	jucs	10	6	special	restricted	2000--1-28	no	968	993	26	/jucs_6_10/compiler_generated_multithreading_to	http://www.jucs.org/jucs_6_10/compiler_generated_multithreading_to/Beyls_K_E.pdf	\N	\N
528	On Dynamic Speculative Thread Partitioning and the MEM-Slicing Algorithm	analysis and design aids,control structure performance,architectures,multiprocessor	10/28/2000	8/26/2002	jucs	10	6	special	restricted	2000--1-28	no	908	927	20	/jucs_6_10/on_dynamic_speculative_thread	http://www.jucs.org/jucs_6_10/on_dynamic_speculative_thread/Codrescu_L.pdf	\N	\N
529	Data Driven Network Of Workstations (D<sup%gt;2</SUP>NOW)	multithreading,NOW,distributed shared memory	10/28/2000	8/26/2002	jucs	10	6	special	restricted	2000--1-28	no	1015	1033	19	/jucs_6_10/data_driven_network_of	http://www.jucs.org/jucs_6_10/data_driven_network_of/Evripidou_P.pdf	\N	\N
530	Performance of Switch Blocking on Multithreaded Architectures	algorithms,performance,theory-barriers,blocking,competitive analysis,locks,producer_consumer synchronization,spinning,waiting time	10/28/2000	8/26/2002	jucs	10	6	special	restricted	2000--1-28	no	928	947	20	/jucs_6_10/performance_of_switch_blocking	http://www.jucs.org/jucs_6_10/performance_of_switch_blocking/Gopinath_K.pdf	\N	\N
531	Execution and Cache Performance of the Scheduled Dataflow Architecture	multithreaded architectures,dataflow architectures,superscalars,decoupled architectures,memory latency	10/28/2000	8/26/2002	jucs	10	6	special	restricted	2000--1-28	no	948	967	20	/nce	http://www.jucs.org/jucs_6_10/execution_and_cache_performance/Kavi_K.pdf	\N	\N
532	J.UCS Special Issue on Multithreaded Processors and Chip-Multiprocessors		10/28/2000	8/26/2002	jucs	10	6	special	restricted	2000--1-28	yes	906	907	2	/jucs_6_10/j_ucs_special_issue	http://www.jucs.org/jucs_6_10/j_ucs_special_issue/Keller_J.pdf	\N	\N
533	On the Thread Scheduling Problem	scheduling,memory latency,multi-threaded architecture,complexity	10/28/2000	8/26/2002	jucs	10	6	special	restricted	2000--1-28	no	994	1014	21	/jucs_6_10/on_the_thread_scheduling	http://www.jucs.org/jucs_6_10/on_the_thread_scheduling/Li_W_N.pdf	\N	\N
534	MSparc: Multithreading in Real-Time Architectures	MSparc,multithreading,real-time systems,rapid prototyping	10/28/2000	8/26/2002	jucs	10	6	special	restricted	2000--1-28	no	1034	1051	18	/jucs_6_10/msparc_multithreading_in_real	http://www.jucs.org/jucs_6_10/msparc_multithreading_in_real/Metzner_A.pdf	\N	\N
535	Grammar Systems with Negated Conditions in their Cooperation Protocols	formal languages,grammar systems,programmed grammars,regulated rewriting	1/4/2001	8/26/2002	jucs	12	6	regular	restricted	12/28/2000	no	1165	1184	20	/jucs_6_12/grammar_systems_with_negated	http://www.jucs.org/jucs_6_12/grammar_systems_with_negated/Bordihn_H.pdf	\N	\N
536	Incompleteness in Linear Time	incompleteness,linear time,computational complexity	1/4/2001	8/26/2002	jucs	12	6	regular	restricted	12/28/2000	no	1185	1196	12	/jucs_6_12/incompleteness_in_linear_time	http://www.jucs.org/jucs_6_12/incompleteness_in_linear_time/Caporaso_S.pdf	\N	\N
537	Active Documents: Concept, Implementation and Applications	eLearning,WBT,web based teaching,knowledge management	1/17/2001	8/26/2002	jucs	12	6	regular	restricted	12/28/2000	no	1197	1202	6	/jucs_6_12/active_documents_concept_implementation	http://www.jucs.org/jucs_6_12/active_documents_concept_implementation/Heinrich_E.pdf	\N	\N
538	Some Elements of Z Specification Style: Structuring Techniques	formal specification,Z notation,specification structure	1/11/2001	8/26/2002	jucs	12	6	regular	restricted	12/28/2000	no	1203	1225	23	/jucs_6_12/some_elements_of_z	http://www.jucs.org/jucs_6_12/some_elements_of_z/MacDonald_A.pdf	\N	\N
539	New Tools for Cellular Automata in the Hyperbolic Plane	hyperbolic plane,tessellations,cellular automata	1/22/2001	8/26/2002	jucs	12	6	regular	restricted	12/28/2000	no	1226	1252	27	/jucs_6_12/new_tools_for_cellular	http://www.jucs.org/jucs_6_12/new_tools_for_cellular/Margenstern_M.pdf	\N	\N
540	Managing Editor's Column		1/22/2001	8/26/2002	jucs	12	6	regular	restricted	12/28/2000	yes	1164	1164	1	/jucs_6_12/editorial	http://www.jucs.org/jucs_6_12/editorial/editorial.pdf	\N	\N
541	Uniquely Parsable Accepting Grammar Systems		10/9/2000	8/26/2002	jucs	9	6	regular	restricted	9/28/2000	no	850	860	11	/jucs_6_9/uniquely_parsable_accepting_grammar	http://www.jucs.org/jucs_6_9/uniquely_parsable_accepting_grammar/Mart_n_Vide_C.pdf	\N	\N
542	Uncertainty Propagation in Heterogeneous Algebras for Approximate Quantified Constraint Solving	constraints,uncertainty,interval computation,computational logic	10/9/2000	8/26/2002	jucs	9	6	regular	restricted	9/28/2000	no	861	880	20	/jucs_6_9/uncertainty_propagation_in_heterogeneous	http://www.jucs.org/jucs_6_9/uncertainty_propagation_in_heterogeneous/Ratschan_S.pdf	\N	\N
543	Nonlinear Computation with Switching Map Systems	switching map systems,Smale's horseshoe,baker's map,Henon map	10/9/2000	8/26/2002	jucs	9	6	regular	restricted	9/28/2000	no	881	905	25	/jucs_6_9/nonlinear_computation_with_switching	http://www.jucs.org/jucs_6_9/nonlinear_computation_with_switching/Sato_Y.pdf	\N	\N
544	Managing Editor's Column		10/9/2000	8/26/2002	jucs	9	6	regular	restricted	9/28/2000	yes	849	849	1	/jucs_6_9/editorial	http://www.jucs.org/jucs_6_9/editorial/managing.pdf	\N	\N
545	Modeling Information System Behavior with Dynamic Relations Nets	Petri nets,constraints,dynamic behavior,code generation,information systems.	11/27/2000	8/26/2002	jucs	11	6	special	restricted	11/28/2000	no	1109	1130	22	/jucs_6_11/modeling_information_system_behavior	http://www.jucs.org/jucs_6_11/modeling_information_system_behavior/Allain_L.pdf	\N	\N
546	Use of E-LOTOS in Adding Formality to UML	UML,E-LOTOS,formal modelling,inconsistent specifications	11/26/2000	8/26/2002	jucs	11	6	special	restricted	11/28/2000	no	1071	1087	17	/jucs_6_11/use_of_e_lotos	http://www.jucs.org/jucs_6_11/use_of_e_lotos/Clark_R.pdf	\N	\N
547	J.UCS Special Issue on Formal Specifications of Computer-Based Systems		12/19/2000	8/26/2002	jucs	11	6	special	restricted	11/28/2000	yes	1052	1053	2	/jucs_6_11/j_ucs_special_issue	http://www.jucs.org/jucs_6_11/j_ucs_special_issue/Dvorak_V.pdf	\N	\N
548	Towards Two-Level Formal Modeling of Computer-Based Systems		11/30/2000	8/26/2002	jucs	11	6	special	restricted	11/28/2000	no	1131	1144	14	/jucs_6_11/towards_two_level_formal	http://www.jucs.org/jucs_6_11/towards_two_level_formal/Karsai_G.pdf	\N	\N
549	A Survey of Formal Methods Applied to Leader Election in IEEE 1394	formal methods,comparative case study,standards,networks,leader election protocol,concurrency	11/28/2000	8/26/2002	jucs	11	6	special	restricted	11/28/2000	no	1145	1163	19	/jucs_6_11/a_survey_of_formal	http://www.jucs.org/jucs_6_11/a_survey_of_formal/Maharaj_S.pdf	\N	\N
550	Nondeterministic Admissible Interference	specification techniques,program verification,security models,information flow properties,confidentiality,noninterference,intransitive noninterferen,ce	11/30/2000	8/26/2002	jucs	11	6	special	restricted	11/28/2000	no	1054	1070	17	/jucs_6_11/nondeterministic_admissible_interference	http://www.jucs.org/jucs_6_11/nondeterministic_admissible_interference/Mullins_J.pdf	\N	\N
551	An Outline of PVS Semantics for UML Statecharts	open distributed systems,formal methods,object-orientation,UML,PVS,specification	11/26/2000	8/26/2002	jucs	11	6	special	restricted	11/28/2000	no	1088	1108	21	/jucs_6_11/an_outline_of_pvs	http://www.jucs.org/jucs_6_11/an_outline_of_pvs/Traor_I.pdf	\N	\N
552	Formal Specification from an Observation-Oriented Perspective	formal specification,invariants,pre- and post-conditions,agent-oriented modelling,dependency,heapsort	4/18/2000	8/26/2002	jucs	4	6	special	restricted	4/28/2000	no	407	421	15	/jucs_6_4/formal_specification_from_an	http://www.jucs.org/jucs_6_4/formal_specification_from_an/Beynon_M.pdf	\N	\N
553	J.UCS Special Issue on BCTCS		4/27/2000	8/26/2002	jucs	4	6	special	restricted	4/28/2000	yes	405	406	2	/jucs_6_4/special_issue_on_bctcs	http://www.jucs.org/jucs_6_4/special_issue_on_bctcs/Dunne_P_E.pdf	\N	\N
554	Using Genetic Algorithms to Solve the Motion Planning Problem	motion planning,path optimisation,complex geometries	4/10/2000	8/26/2002	jucs	4	6	special	restricted	4/28/2000	no	422	432	11	/jucs_6_4/using_genetic_algorithms_to	http://www.jucs.org/jucs_6_4/using_genetic_algorithms_to/Eldershaw_C.pdf	\N	\N
555	Functional Reading of Logic Programs	logic programming,functional embedding,program transformation,algebraic methods	4/26/2000	8/26/2002	jucs	4	6	special	restricted	4/28/2000	no	433	446	14	/jucs_6_4/functional_reading_of_logic	http://www.jucs.org/jucs_6_4/functional_reading_of_logic/Seres_S.pdf	\N	\N
556	Region-Based Discrete Geometry	discrete geometry,regions,mereotopology,convexity	4/26/2000	8/26/2002	jucs	4	6	special	restricted	4/28/2000	no	447	459	13	/jucs_6_4/region_based_discrete_geometry	http://www.jucs.org/jucs_6_4/region_based_discrete_geometry/Smyth_M_B.pdf	\N	\N
557	Specifying and Verifying Real-Time Systems using Second-Order Algebraic Methods: A Case Study of the Railroad Crossing Controller	real-time systems,algebraic specification methods,formal verification	4/26/2000	8/26/2002	jucs	4	6	special	restricted	4/28/2000	no	460	473	14	/jucs_6_4/specifying_and_verifying_real	http://www.jucs.org/s_6_4/specifying_and_verifying_real/Steggles_L_J.pdf	\N	\N
558	Ensuring Termination in ESFP	functional programming,termination analysis,abstract interpretation	4/26/2000	8/26/2002	jucs	4	6	special	restricted	4/28/2000	no	474	488	15	/jucs_6_4/ensuring_termination_in_esfp	http://www.jucs.org/jucs_6_4/ensuring_termination_in_esfp/Telford_A.pdf	\N	\N
559	Automata, Logic, and Computability: J.UCS Special Issue Dedicated to Professor Sergiu Rudeanu Festschrift		1/24/2000	8/26/2002	jucs	1	6	special	restricted	1/28/2000	yes	1	2	2	/jucs_6_1/automata_logic_and_computability	http://www.jucs.org/jucs_6_1/automata_logic_and_computability/Calude_C_S.pdf	\N	\N
560	Weak Inclusion Systems: Part Two	category theory,logic	12/6/1999	8/26/2002	jucs	1	6	special	restricted	1/28/2000	no	5	21	17	/jucs_6_1/weak_inclusion_system_part	http://www.jucs.org/jucs_6_1/weak_inclusion_system_part/Cazanescu_V_E.pdf	\N	\N
561	The Lattice Structure of Pseudo_Wajsberg Algebras	Wajsberg algebra,MV algebra,pseudo-Wajsberg algebra,pseudo-MV algebra,lattice,residuated monoid,Boolean center	12/7/1999	8/26/2002	jucs	1	6	special	restricted	1/28/2000	no	22	38	17	/jucs_6_1/the_lattice_structure_of	http://www.jucs.org/jucs_6_1/the_lattice_structure_of/Ceterchi_R.pdf	\N	\N
562	A Pi-Calculus Machine	abstract machine,concurrent processes,<,img src="a_pi_calculus_machine/images/img1.gif",>,-calculus,multiset semantics,nets,graphical representation of processes	12/7/1999	8/26/2002	jucs	1	6	special	restricted	1/28/2000	no	39	59	21	/jucs_6_1/a_pi_calculus_machine	http://www.jucs.org/u_G.pdf	\N	\N
563	Galois Connections and Data Mining	Galois connection,closure,extended closure,support,frequent set of items	12/7/1999	8/26/2002	jucs	1	6	special	restricted	1/28/2000	no	60	73	14	/jucs_6_1/galois_connections_and_data	http://www.jucs.org/jucs_6_1/galois_connections_and_data/Cristofor_D.pdf	\N	\N
564	Behavioural Coherence in Object-Oriented Algebraic Specification	behavioural equivalence,hidden algebra,behavioural coherence	12/7/1999	8/26/2002	jucs	1	6	special	restricted	1/28/2000	no	74	96	23	/jucs_6_1/behavioural_coherence_in_object	http://www.jucs.org/jucs_6_1/behavioural_coherence_in_object/Diaconescu_R.pdf	\N	\N
565	Monotone, Horn and Quadratic Pseudo-Boolean Functions	pseudo-Boolean functions,Set functions,Boolean functions,Truth functions,Horn functions,Binary optimization	1/23/2000	8/26/2002	jucs	1	6	special	restricted	1/28/2000	no	97	104	8	/jucs_6_1/monotone_horn_and_quadratic	http://www.jucs.org/jucs_6_1/monotone_horn_and_quadratic/Foldes_S.pdf	\N	\N
566	A Representation Theorem for Monadic Pavelka Algebras	Pavelka algebra,monadic Pavelka algebra,MV-algebra,monadic V-algebra	12/7/1999	8/26/2002	jucs	1	6	special	restricted	1/28/2000	no	105	111	7	/jucs_6_1/a_representation_theorem_for	http://www.jucs.org/jucs_6_1/a_representation_theorem_for/Georgescu_G.pdf	\N	\N
567	Mixed Relations as Enriched Semiringal Categories	parallel programs,mixed relations,network algebra,(enriched) semiringal category,abstract data type	12/9/1999	8/26/2002	jucs	1	6	special	restricted	1/28/2000	no	112	129	18	/jucs_6_1/mixed_relations_as_enriched	http://www.jucs.org/jucs_6_1/mixed_relations_as_enriched/Grosu_R.pdf	\N	\N
568	Free-Extendible Prefix-Free Sets and an Extension of the Kraft-Chaitin Theorem	Prefix-free set,Kraft's inequality	12/20/1999	8/26/2002	jucs	1	6	special	restricted	1/28/2000	no	130	135	6	/jucs_6_1/free_extendible_prefix_free	http://www.jucs.org/jucs_6_1/free_extendible_prefix_free/Grozea_C.pdf	\N	\N
569	The Automorphism Group of a Hypercube	automorphism group,hypercube,permutation graph	1/23/2000	8/26/2002	jucs	1	6	special	restricted	1/28/2000	no	136	138	3	/jucs_6_1/the_automorphism_group_of	http://www.jucs.org/jucs_6_1/the_automorphism_group_of/Harary_F.pdf	\N	\N
570	Connections Between MVn Algebras and n-valued Lukasiewicz-Moisil Algebras - IV	n-valued Lukasiewicz-Moisil algebra,MVn algebra	1/23/2000	8/26/2002	jucs	1	6	special	restricted	1/28/2000	no	139	154	16	/jucs_6_1/connection_between_mvn_algebras	http://www.jucs.org/jucs_6_1/connection_between_mvn_algebras/Iorgulescu_A.pdf	\N	\N
571	A Canonical Model Construction for Substructural Logics	substructural logics,linear logic,relevant logics,strict implication,Kripke-type semantics,canonical model	1/19/2000	8/26/2002	jucs	1	6	special	restricted	1/28/2000	no	155	168	14	/jucs_6_1/a_canonical_model_construction	http://www.jucs.org/jucs_6_1/a_canonical_model_construction/Ishihara_H.pdf	\N	\N
572	Computational Complementarity and Shift Spaces	complementarity principles,finite automata,sofic shifts,graphs	1/20/2000	8/26/2002	jucs	1	6	special	restricted	1/28/2000	no	169	177	9	/jucs_6_1/computational_complementarity_and_shift	http://www.jucs.org/jucs_6_1/computational_complementarity_and_shift/Lipponen_M.pdf	\N	\N
573	Under the Sign of Boole	Boolean logic,thought,language and algebra	12/6/1999	8/26/2002	jucs	1	6	special	restricted	1/28/2000	no	3	4	2	/jucs_6_1/under_the_sign_of	http://www.jucs.org/jucs_6_1/under_the_sign_of/Marcus_S.pdf	\N	\N
574	Simulating H Systems by P Systems	H systems,splicing rule,universal models of computation	1/20/2000	8/26/2002	jucs	1	6	special	restricted	1/28/2000	no	178	193	16	/jucs_6_1/simulating_h_systems_by	http://www.jucs.org/jucs_6_1/simulating_h_systems_by/Paun_G.pdf	\N	\N
575	On Equational Craig Interpolation		1/20/2000	8/26/2002	jucs	1	6	special	restricted	1/28/2000	no	194	200	7	/jucs_6_1/on_equational_craig_interpolation	http://www.jucs.org/jucs_6_1/on_equational_craig_interpolation/Rosu_G.pdf	\N	\N
576	Notes on Partially-Ordered Structures in Computer Science: I. PA-Ordered Semirings and Some Related Structures	semiring,quasi-order,s-order	1/23/2000	8/26/2002	jucs	1	6	special	restricted	1/28/2000	no	201	211	11	/jucs_6_1/notes_on_partially_ordered	http://www.jucs.org/jucs_6_1/notes_on_partially_ordered/Vaida_D.pdf	\N	\N
577	Extractors for the Real World	Random bits,source of randomness,extractors,hash functions	1/23/2000	8/26/2002	jucs	1	6	special	restricted	1/28/2000	no	212	225	14	/jucs_6_1/extractors_for_the_real	http://www.jucs.org/jucs_6_1/extractors_for_the_real/Xue_K.pdf	\N	\N
578	On the Power of Membrane Computing		2/27/1999	8/26/2002	jucs	2	5	regular	restricted	2/28/1999	no	33	49	17	/jucs_5_2/on_the_power_of	http://www.jucs.org/jucs_5_2/on_the_power_of/Dassow_J.pdf	\N	\N
579	Managing Editor's Column		2/27/1999	8/26/2002	jucs	2	5	regular	restricted	2/28/1999	yes	32	32	1	/jucs_5_2/editorial	http://www.jucs.org/jucs_5_2/editorial/managing.pdf	\N	\N
580	Integrating Deduction Techniques in a Software Reuse Application		3/8/1999	8/26/2002	jucs	3	5	special	restricted	3/28/1999	no	52	72	21	/jucs_5_3/integrating_deduction_techniques_in	http://www.jucs.org/jucs_5_3/integrating_deduction_techniques_in/Baar_T.pdf	\N	\N
581	Integrating Tps and Omega		3/3/1999	8/26/2002	jucs	3	5	special	restricted	3/28/1999	no	188	207	20	/jucs_5_3/integrating_tps_and_omega	http://www.jucs.org/jucs_5_3/integrating_tps_and_omega/Benzmueller_C.pdf	\N	\N
582	Agent-Oriented Integration of Distributed Mathematical Services		3/15/1999	8/26/2002	jucs	3	5	special	restricted	3/28/1999	no	156	187	32	/jucs_5_3/agent_oriented_integration_of	http://www.jucs.org/jucs_5_3/agent_oriented_integration_of/Franke_A.pdf	\N	\N
583	J.UCS Special Issue on Integration of Deduction Systems		3/15/1999	8/26/2002	jucs	3	5	special	restricted	3/28/1999	yes	50	51	2	/jucs_5_3/j_ucs_special_issue	http://www.jucs.org/jucs_5_3/j_ucs_special_issue/Haehnle_R.pdf	\N	\N
584	Connection-Based Theorem Proving in Classical and Non-Classical Logics		3/9/1999	8/26/2002	jucs	3	5	special	restricted	3/28/1999	no	88	112	25	/jucs_5_3/connection_based_theorem_proving	http://www.jucs.org/jucs_5_3/connection_based_theorem_proving/Kreitz_C.pdf	\N	\N
585	Interactive Verification Environments for Object-Oriented Programs	integration of verification systems,program verification,object-oriented programming	4/12/1999	8/26/2002	jucs	3	5	special	restricted	3/28/1999	no	208	225	18	/jucs_5_3/interactive_verification_environments_for	http://www.jucs.org/jucs_5_3/interactive_verification_environments_for/Meyer_J.pdf	\N	\N
586	A Generic Tableau Prover and its Integration with Isabelle		3/2/1999	8/26/2002	jucs	3	5	special	restricted	3/28/1999	no	73	87	15	/jucs_5_3/a_generic_tableau_prover	http://www.jucs.org/jucs_5_3/a_generic_tableau_prover/Paulson_L_C.pdf	\N	\N
587	Proof Transformations from Search-Oriented into Interaction-Oriented Tableau Calculi	automated deduction,tableau calculi,proof transformation,proof presentation,proof search	3/15/1999	8/26/2002	jucs	3	5	special	restricted	3/28/1999	no	113	134	22	/jucs_5_3/proof_transformations_from_search	http://www.jucs.org/jucs_5_3/proof_transformations_from_search/Stenz_G.pdf	\N	\N
588	Loop-Detection in Hyper-Tableaux by Powerful Model Generation	hyper-tableau,loop-detection,terms with exponents,computer algebra systems,model generation.	3/9/1999	8/26/2002	jucs	3	5	special	restricted	3/28/1999	no	135	155	21	/jucs_5_3/loop_detection_in_hyper	http://www.jucs.org/jucs_5_3/loop_detection_in_hyper/Stolzenburg_F.pdf	\N	\N
589	Generalized Weighted Finite Automata Based Image Compression	image-data compression,nite automata,WFA,fractal-image compression	4/30/1999	8/26/2002	jucs	4	5	regular	restricted	4/28/1999	no	227	242	16	/jucs_5_4/generalized_weighted_finite_automata	http://www.jucs.org/jucs_5_4/generalized_weighted_finite_automata/Culik_II_K.pdf	\N	\N
590	Automatic Data Restructuring	non-first normal form databases,data restructuring,instantiated forms,hierarchical structures,solution of a set of instantiated forms	4/30/1999	8/26/2002	jucs	4	5	regular	restricted	4/28/1999	no	243	286	44	/jucs_5_4/automatic_data_restructuring	http://www.jucs.org/jucs_5_4/automatic_data_restructuring/Ginsburg_S.pdf	\N	\N
591	Managing Editor's Column		4/30/1999	8/26/2002	jucs	4	5	regular	restricted	4/28/1999	yes	226	226	1	/jucs_5_4/editorial	http://www.jucs.org/jucs_5_4/editorial/managing.pdf	\N	\N
592	The Average Case Performance of an Algorithm for Demand-Driven Evaluation of Boolean Formulae	simulation,logic design,average-case analysis of algorithms	6/28/1999	8/26/2002	jucs	5	5	regular	restricted	1999--1-28	no	288	306	19	/jucs_5_5/the_average_case_performance	http://www.jucs.org/undefined	\N	\N
593	Group Theoretical Aspects of Reversible Logic Gates	reversible computing,group theory,permutations	6/18/1999	8/26/2002	jucs	5	5	regular	restricted	1999--1-28	no	307	321	15	/jucs_5_5/group_theoretical_aspects	http://www.jucs.org/undefined	\N	\N
594	Managing Editor's Column		6/18/1999	8/26/2002	jucs	5	5	regular	restricted	5/28/1999	yes	287	287	1	/jucs_5_5/editorial	http://www.jucs.org/jucs_5_5/editorial/managing.pdf	\N	\N
595	Division of Floating Point Expansions with an Application to the Computation of a Determinant	exact arithmetic,multiple precision,expansion,division,computational geometry,floating point,library	7/14/1999	8/26/2002	jucs	6	5	regular	restricted	6/28/1999	no	323	338	16	/jucs_5_6/division_of_floating_point	http://www.jucs.org/jucs_5_6/division_of_floating_point/Daumas_M.pdf	\N	\N
596	Improving Inter-Organizational Processes with Integrated Organization and Technology Development	groupware,organization and technology development,tailoring,requirements analysis,concurrent engineering	7/10/1999	8/26/2002	jucs	6	5	regular	restricted	6/28/1999	no	339	366	28	/improving_inter_organizational_processes	http://www.jucs.org/improving_inter_organizational_processes/Wulf_V.pdf	\N	\N
597	Managing Editor's Column		7/14/1999	8/26/2002	jucs	6	5	regular	restricted	6/28/1999	yes	322	322	1	/jucs_5_6/editorial	http://www.jucs.org/jucs_5_6/editorial/managing.pdf	\N	\N
598	Randomness in Multi-Secret Sharing Schemes	data security,cryptography,randomness,secret sharing schemes	9/2/1999	8/26/2002	jucs	7	5	regular	restricted	7/28/1999	no	367	389	23	/jucs_5_7/randomness_in_multi_secret	http://www.jucs.org/jucs_5_7/randomness_in_multi_secret/Blundo_C.pdf	\N	\N
599	A Survey of Web Architectures for Wireless Communication Environments	WWW,wireless networks,mobile computing,caching,pre-fetching,proxy	8/24/1999	8/26/2002	jucs	7	5	regular	restricted	7/28/1999	no	390	417	28	/jucs_5_7/a_survey_of_web	http://www.jucs.org/jucs_5_7/a_survey_of_web/Hadjiefthymiades_S.pdf	\N	\N
600	Probabilistic Reasoning as Information Compression by Multiple Alignment, Unification and Search: An Introduction and Overview	probabilistic reasoning,multiple alignment,unification,information compression	8/27/1999	8/26/2002	jucs	7	5	regular	restricted	7/28/1999	no	418	462	45	/jucs_5_7/probabilistic_reasoning_as_information	http://www.jucs.org/jucs_5_7/probabilistic_reasoning_as_information/Wolff_J_G.pdf	\N	\N
601	Managing Editor's Column		8/24/1999	8/26/2002	jucs	7	5	regular	restricted	7/28/1999	yes	366	366	1	/jucs_5_7/editorial	http://www.jucs.org/jucs_5_7/editorial/managing.pdf	\N	\N
602	Communicating Stream X-Machines Systems are no more than X-Machines	communicating Stream X-machines system,testing,communicating matrix,processing states,communicating states,software specification language	10/25/1999	8/26/2002	jucs	9	5	special	restricted	9/28/1999	no	494	507	14	/jucs_5_9/communicating_stream_x_machines	http://www.jucs.org/jucs_5_9/communicating_stream_x_machines/Balanescu_T.pdf	\N	\N
603	An Introduction To Polypodic Structures		10/27/1999	8/26/2002	jucs	9	5	special	restricted	9/28/1999	no	508	520	13	/jucs_5_9/an_introduction_to_polypodic	http://www.jucs.org/jucs_5_9/an_introduction_to_polypodic/Bozapalidis_S.pdf	\N	\N
604	Shrink Indecomposable Fractals		10/20/1999	8/26/2002	jucs	9	5	special	restricted	9/28/1999	no	521	531	11	/jucs_5_9/shrink_indecomposable_fractals	http://www.jucs.org/jucs_5_9/shrink_indecomposable_fractals/Ewert_S.pdf	\N	\N
605	Decidable and Undecidable Problems of Primitive Words, Regular and Context-Free Languages	root sets,degree sets,regular languages,context-free languages,decidability problems	10/27/1999	8/26/2002	jucs	9	5	special	restricted	9/28/1999	no	532	541	10	/jucs_5_9/decidable_and_undecidable_problems	http://www.jucs.org/jucs_5_9/decidable_and_undecidable_problems/Horv_th_S.pdf	\N	\N
606	Issues Related to Distributed Processing of Picture Languages	picture language,synchronisation,product language	10/10/1999	8/26/2002	jucs	9	5	special	restricted	9/28/1999	no	542	551	10	/jucs_5_9/issues_related_to_distributed	http://www.jucs.org/jucs_5_9/issues_related_to_distributed/Krishnan_P.pdf	\N	\N
607	Some Algebraic Structures with Iteration Lemmata	&,#969;-complete semirings,systems of equations,algebraic,linear,rational languages,norm,iteration lemmata,associative structures	10/20/1999	8/26/2002	jucs	9	5	special	restricted	9/28/1999	no	552	562	11	/jucs_5_9/some_algebraic_structures_with	http://www.jucs.org/jucs_5_9/some_algebraic_structures_with/Kudlek_M.pdf	\N	\N
608	A Polynomial Solution for 3-SAT in the Space of Cellular Automata in the Hyperbolic Plane	cellular automata,hyperbolic plane,complexity theory	10/10/1999	8/26/2002	jucs	9	5	special	restricted	9/28/1999	no	563	573	11	/jucs_5_9/a_polynomial_solution_for	http://www.jucs.org/jucs_5_9/a_polynomial_solution_for/Margenstern_M.pdf	\N	\N
609	Decomposition of Timed Automata	timed automata,parallel decomposition,state and clock partition	10/10/1999	8/26/2002	jucs	9	5	special	restricted	9/28/1999	no	574	587	14	/jucs_5_9/decomposition_of_timed_automata	http://www.jucs.org/jucs_5_9/decomposition_of_timed_automata/Mason_K.pdf	\N	\N
610	J.UCS Special Issue on Formal Languages and Automata (WFLA)		10/27/1999	8/26/2002	jucs	9	5	special	restricted	9/28/1999	yes	493	493	1	/jucs_5_9/formal_languages_and_automata	http://www.jucs.org/jucs_5_9/formal_languages_and_automata/Mateescu_A.pdf	\N	\N
611	Mobile Ambients and P-Systems	ambient calculus,P-systems,mobility,secure communications	10/19/1999	8/26/2002	jucs	9	5	special	restricted	9/28/1999	no	588	598	11	/jucs_5_9/mobile_ambients_and_p	http://www.jucs.org/jucs_5_9/mobile_ambients_and_p/Petre_I.pdf	\N	\N
612	Splicing on Trees: the Iterated Case	DNA computing,trees languages	10/21/1999	8/26/2002	jucs	9	5	special	restricted	9/28/1999	no	599	609	11	/jucs_5_9/splicing_on_trees_the	http://www.jucs.org/jucs_5_9/splicing_on_trees_the/Rahonis_G.pdf	\N	\N
613	Synchronization Expressions and Languages		10/10/1999	8/26/2002	jucs	9	5	special	restricted	9/28/1999	no	610	620	11	/jucs_5_9/synchronization_expressions_and_languages	http://www.jucs.org/jucs_5_9/synchronization_expressions_and_languages/Salomaa_K.pdf	\N	\N
614	Type Specification by Regular Expressions		10/25/1999	8/26/2002	jucs	9	5	special	restricted	9/28/1999	no	622	631	10	/jucs_5_9/type_specification_by_regular	http://www.jucs.org/jucs_5_9/type_specification_by_regular/Soufi_L.pdf	\N	\N
615	Fault Injection for Embedded Microprocessor-Based Systems	fault injection,dependability evaluation,embedded microprocessor-based systems	11/4/1999	8/26/2002	jucs	10	5	special	restricted	1999--1-28	no	693	711	19	/jucs_5_10/fault_injection_for_embedded	http://www.jucs.org/jucs_5_10/fault_injection_for_embedded/Benso_A.pdf	\N	\N
616	J.UCS Special Issue on Dependability Evaluation and Validation		11/4/1999	8/26/2002	jucs	10	5	special	restricted	1999--1-28	yes	632	632	1	/jucs_5_10/dependability_evaluation_and_validation	http://www.jucs.org/jucs_5_10/dependability_evaluation_and_validation/Echtle_K.pdf	\N	\N
617	Transformational Approaches to the Specification and Verification of Fault-Tolerant Systems: Formal Background and Classification	fault tolerance,specification,verification,transformation,fault model,failure model	10/31/1999	8/26/2002	jucs	10	5	special	restricted	1999--1-28	no	668	692	25	/jucs_5_10/transformational_approaches_to_the	http://www.jucs.org/jucs_5_10/transformational_approaches_to_the/Gaertner_F_C.pdf	\N	\N
618	Efficient Approximate Reliability Evaluation Using the Markovian Minimal Cut Approach	reliability of information and automation systems,system reliability,Markovian processes,minimal cuts,Markovian minimal cuts	11/5/1999	8/26/2002	jucs	10	5	special	restricted	1999--1-28	no	644	667	24	/jucs_5_10/efficient_approximate_reliability_evaluation	http://www.jucs.org/jucs_5_10/efficient_approximate_reliability_evaluation/Kochs_H_D.pdf	\N	\N
619	Electronic Throttle Control _ A Dependability Case Study	dependability,availability,safety,Markovian methods,TEFT (time-extended fault trees),cars,powertrain,ECU (Electronic Control Unit),Electronic Throttle Control (ETC)	11/3/1999	8/26/2002	jucs	10	5	special	restricted	1999--1-28	no	730	741	12	/jucs_5_10/electronic_throttle_control_a	http://www.jucs.org/jucs_5_10/electronic_throttle_control_a/Mauser_H.pdf	\N	\N
620	Laser Injection of Soft Faults for the Validation of Dependability Design	dependability validation,concurrent fault tolerance,hardware fault injection,laser fault injection	11/10/1999	8/26/2002	jucs	10	5	special	restricted	1999--1-28	no	712	729	18	/jucs_5_10/laser_injection_of_soft	http://www.jucs.org/jucs_5_10/laser_injection_of_soft/Moreno_W_A.pdf	\N	\N
621	Advanced Fault Tree Modeling	Fault tree,Shannon tree,Binary de,cision diagram,Markov approach,Petri net	10/31/1999	8/26/2002	jucs	10	5	special	restricted	1999--1-28	no	633	643	11	/jucs_5_10/advanced_fault_tree_modeling	http://www.jucs.org/jucs_5_10/advanced_fault_tree_modeling/Schneeweiss_W_G.pdf	\N	\N
622	A Packing Problem, Solved by Genetic Algorithms		9/21/1999	8/26/2002	jucs	8	5	regular	restricted	8/28/1999	no	464	470	7	/jucs_5_8/a_packing_problem_solved	http://www.jucs.org/jucs_5_8/a_packing_problem_solved/Franck_Oberaspach_G.pdf	\N	\N
623	Laha Distribution: Computer Generation and Applications to Life Time Modelling	computer generation,composition procedure,ratio of uniforms method,life time	9/29/1999	8/26/2002	jucs	8	5	regular	restricted	8/28/1999	no	471	481	11	/jucs_5_8/laha_distribution_computer_generation	http://www.jucs.org/jucs_5_8/laha_distribution_computer_generation/Popescu_I.pdf	\N	\N
624	Kan Extensions of Institutions		10/12/1999	8/26/2002	jucs	8	5	regular	restricted	8/28/1999	no	482	493	12	/jucs_5_8/kan_extensions_of_institutions	http://www.jucs.org/jucs_5_8/kan_extensions_of_institutions/Rosu_G.pdf	\N	\N
625	Managing Editor's Column		9/24/1999	8/26/2002	jucs	8	5	regular	restricted	8/28/1999	yes	463	463	1	/jucs_5_8/editorial	http://www.jucs.org/jucs_5_8/editorial/managing.pdf	\N	\N
626	A Note on Bounded-Weight Error-Correcting Codes	error-correcting codes,bounded-weight codes,constant-weight codes,experimental algorithms,heuristic algorithms,exact solutions	12/26/1999	8/26/2002	jucs	12	5	regular	restricted	12/28/1999	no	817	827	11	/jucs_5_12/a_note_on_bounded	http://www.jucs.org/jucs_5_12/a_note_on_bounded/Bent_R.pdf	\N	\N
627	On the Power of Positive Turing Reductions	computational complexity,NP,positive Turing reductions	12/26/1999	8/26/2002	jucs	12	5	regular	restricted	12/28/1999	no	828	832	5	/jucs_5_12/on_the_power_of	http://www.jucs.org/jucs_5_12/on_the_power_of/Hemaspaandra_E.pdf	\N	\N
628	An Efficient Planning Algorithm for Multi-Head Surface Mounting Machines Using a Genetic Algorithm	Genetic algorithm,PCB assembly time,multi-head surface mounting machine	12/26/1999	8/26/2002	jucs	12	5	regular	restricted	12/28/1999	no	833	854	22	/jucs_5_12/an_efficient_planning_algorithm	http://www.jucs.org/jucs_5_12/an_efficient_planning_algorithm/Lee_W.pdf	\N	\N
629	Managing Editor's Column		12/26/1999	8/26/2002	jucs	12	5	regular	restricted	12/28/1999	yes	816	816	1	/jucs_5_12/editorial	http://www.jucs.org/jucs_5_12/editorial/managing.pdf	\N	\N
630	Dynamic Background Libraries - New Developments in Distance Education Using HIKS (Hierarchical Interactive Knowledge System)	Web based training,dynamic background library,intelligent knowledge broker,information structuring,information relevance assessment,Hyperwave	1/28/1999	8/26/2002	jucs	1	5	regular	restricted	1/28/1999	no	2	10	9	/jucs_5_1/dynamic_background_libraries_new	http://www.jucs.org/jucs_5_1/dynamic_background_libraries_new/Dietinger_T.pdf	\N	\N
631	On Algebraicness of D0L Power Series		1/21/1999	8/26/2002	jucs	1	5	regular	restricted	1/28/1999	no	11	19	9	/jucs_5_1/on_algebraicness_of_d0l	http://www.jucs.org/jucs_5_1/on_algebraicness_of_d0l/Honkala_J.pdf	\N	\N
632	Fast Hashing and Rotation-Symmetric Functions		1/21/1999	8/26/2002	jucs	1	5	regular	restricted	1/28/1999	no	20	31	12	/jucs_5_1/rotation_symmetric_functions_and	http://www.jucs.org/jucs_5_1/rotation_symmetric_functions_and/Pieprzyk_J.pdf	\N	\N
633	Managing Editor's Column		1/7/1999	8/26/2002	jucs	1	5	regular	restricted	1/28/1999	yes	1	1	1	/jucs_5_1/editorial	http://www.jucs.org/jucs_5_1/editorial/managing.pdf	\N	\N
634	A Decision Method for Duration Calculus	Duration Calculus,automated deduction,tableau method	12/14/1999	8/26/2002	jucs	11	5	regular	restricted	11/28/1999	no	743	764	22	/jucs_5_11/a_decision_method_for	http://www.jucs.org/jucs_5_11/a_decision_method_for/Chetcuti_Sperandio_N.pdf	\N	\N
635	Matrix Method to Detect Logic Hazards in Combinational Circuits with EX-OR Gates	hardware,logic hazards,exclusive-OR gates,matrix method	12/1/1999	8/26/2002	jucs	11	5	regular	restricted	11/28/1999	no	765	776	12	/jucs_5_11/matrix_method_to_detect	http://www.jucs.org/jucs_5_11/matrix_method_to_detect/Tan_E_C.pdf	\N	\N
636	'Computing' as Information Compression by Multiple Alignment, Unification and Search	theory of computing,Turing machine,Post canonical system,multiple alignment,new compu,ting paradigms	12/1/1999	8/26/2002	jucs	11	5	regular	restricted	11/28/1999	no	777	815	39	/jucs_5_11/computing_as_information_compression	http://www.jucs.org/jucs_5_11/computing_as_information_compression/Wolff_J_G.pdf	\N	\N
637	Managing Editor's Column		12/1/1999	8/26/2002	jucs	6	5	regular	restricted	11/28/1999	yes	742	742	1	/jucs_5_11/editorial	http://www.jucs.org/jucs_5_11/editorial/managing.pdf	\N	\N
638	Dynamical Control of Computations Using the Trapezoidal and Simpson's Rules	numerical validation,quadrature methods,trapezoidal rule,Simpson's rule	1/12/1998	8/26/2002	jucs	1	4	special	restricted	1/28/1998	no	2	10	9	/jucs_4_1/dynamical_control_of_computations	http://www.jucs.org/jucs_4_1/dynamical_control_of_computations/Chesneaux_J_M.pdf	\N	\N
639	Verified Quadrature in Determining Newton's Constant of Gravitation	Constant of gravitation,Gaussian quadrature,validated numerics	12/18/1997	8/26/2002	jucs	1	4	special	restricted	1/28/1998	no	16	24	9	/jucs_4_1/verified_quadrature_in_determining	http://www.jucs.org/jucs_4_1/verified_quadrature_in_determining/Lang_B.pdf	\N	\N
640	Reliable Computation of Elliptic Functions	Elliptic functions,Landen transform,AGM-method,a priori rounding error estimation	12/18/1997	8/26/2002	jucs	1	4	special	restricted	1/28/1998	no	25	33	9	/jucs_4_1/reliable_computation_of_elliptic	http://www.jucs.org/jucs_4_1/reliable_computation_of_elliptic/Luther_W.pdf	\N	\N
641	On the Algebra of Intervals and Convex Bodies	Interval arithmetic,convex bodies,Minkowski operations,commutative semigroups,isomorphic embedding,quasilinear space.	12/18/1997	8/26/2002	jucs	1	4	special	restricted	1/28/1998	no	34	47	14	/jucs_4_1/on_the_algebra_of	http://www.jucs.org/jucs_4_1/on_the_algebra_of/Markov_S_M.pdf	\N	\N
642	Foreword to the Special Issue		12/12/1997	8/26/2002	jucs	1	4	special	restricted	1/28/1998	yes	1	1	1	/jucs_4_1/foreword_to_the_special	http://www.jucs.org/jucs_4_1/foreword_to_the_special/Muller_J_M.pdf	\N	\N
643	Algebraic Solutions to a Class of Interval Equations	Extended interval arithmetic,interval equation,algebraic solutions,algebraic transformations.	12/18/1997	8/26/2002	jucs	1	4	special	restricted	1/28/1998	no	48	67	20	/jucs_4_1/algebraic_solutions_to_a	http://www.jucs.org/jucs_4_1/algebraic_solutions_to_a/Popova_E_D.pdf	\N	\N
644	Componentwise Distance to Singularity	perturbation matrix,interval matrix,componentwise distance to the nearest singular matrix,radius of singularity,NP-hard	12/18/1997	-26	jucs	1	4	special	restricted	1/28/1998	no	68	81	14	/jucs_4_1/componentwise_distance_to_singularity	http://www.jucs.org/jucs_4_1/componentwise_distance_to_singularity/Rex_G.pdf	\N	\N
645	Modelling the Measurement Uncertainty by Intervals	mathematical modelling,interval computing,measure uncertainty,co-ordinate measure machine	12/18/1997	8/26/2002	jucs	1	4	special	restricted	1/28/1998	no	82	88	7	/jucs_4_1/modelling_the_measurement_uncertainty	http://www.jucs.org/jucs_4_1/modelling_the_measurement_uncertainty/Wilke_F_Z.pdf	\N	\N
646	Java for Scientific Computing, Pros and Cons		12/18/1997	8/26/2002	jucs	1	4	special	restricted	1/28/1998	no	11	15	5	/jucs_4_1/java_for_scientific_computing	http://www.jucs.org/jucs_4_1/java_for_scientific_computing/v_Gudenberg_J_W.pdf	\N	\N
647	Global Error Visualization	Ordinary Differential Equations,numerical methods,Richardson extrapolation,computer arithmetic,visualization.	1/14/1998	8/26/2002	jucs	2	4	special	restricted	2/28/1998	no	90	98	9	/jucs_4_2/global_error_visualization	http://www.jucs.org/jucs_4_2/global_error_visualization/A_d_R.pdf	\N	\N
648	The SNAP Project: Building Validated Floating Point Units	Computer arithmetic,Validated Designs,Addition,Multiplication,Division	12/18/1997	8/26/2002	jucs	2	4	special	restricted	2/28/1998	no	99	109	11	/jucs_4_2/the_snap_project_building	http://www.jucs.org/jucs_4_2/the_snap_project_building/Al_twaijry_H_A.pdf	\N	\N
649	Spline-Fourier Approximations of Discontinuous Waves	Validated numerics,Fourier hyper functoid,Wave equation	1/14/1998	8/26/2002	jucs	2	4	special	restricted	2/28/1998	no	110	113	4	/jucs_4_2/spline_fourier_approximations_of	http://www.jucs.org/jucs_4_2/spline_fourier_approximations_of/Anguelov_R.pdf	\N	\N
651	A Symbolic-Numerical Branch and Prune Algorithm for Solving Non-linear Polynomial Systems	Branch and prune algorithm,non-linear constraint solving,cooperative constraint solvers,symbolic simplification,interval Newton methods,Groebner basis,polynomial system.	1/14/1998	8/26/2002	jucs	2	4	special	restricted	2/28/1998	no	125	146	22	/jucs_4_2/a_symbolic_numerical_branch	http://www.jucs.org/jucs_4_2/a_symbolic_numerical_branch/Granvilliers_L.pdf	\N	\N
652	Constructive Error Analysis	Scientific computing,Validated numerics,Rigorous error bounds,Floating point computations	1/14/1998	8/26/2002	jucs	2	4	special	restricted	2/28/1998	no	147	163	17	/jucs_4_2/constructive_error_analysis	http://www.jucs.org/jucs_4_2/constructive_error_analysis/Kraemer_W.pdf	\N	\N
653	Pascal Subroutines for Solving Some Problems in Interval LP	linear programming problem,inexact data,interval coefficients,Pascal subroutines.	1/14/1998	8/26/2002	jucs	2	4	special	restricted	2/28/1998	no	164	170	7	/jucs_4_2/pascal_subroutines_for_solving	http://www.jucs.org/jucs_4_2/pascal_subroutines_for_solving/Mr_z_F.pdf	\N	\N
654	Foreword to the Special Issue		2/25/1998	8/26/2002	jucs	2	4	special	restricted	2/28/1998	yes	89	89	1	/jucs_4_2/foreword_to_the_special	http://www.jucs.org/jucs_4_2/foreword_to_the_special/Muller_J_M.pdf	\N	\N
655	Finding All Solutions of Nonlinear Systems of Equations Using Linear Programming with Guaranteed Accuracy	Nonlinear Equations,All Solutions,Guaranteed Accuracy,Linear Programming,Krawczyk's Method	1/14/1998	8/26/2002	jucs	2	4	special	restricted	2/28/1998	no	171	177	7	/jucs_4_2/finding_all_solutions_of	http://www.jucs.org/jucs_4_2/finding_all_solutions_of/Nakaya_Y.pdf	\N	\N
656	Enclosing Solutions of an Inverse Sturm-Liouville Problem for an Impedance	Inverse Sturm-Liouville problem,Enclosure methods,Validated numerics	1/14/1998	8/26/2002	jucs	2	4	special	restricted	2/28/1998	no	178	192	15	/jucs_4_2/enclosing_solutions_of_an	http://www.jucs.org/jucs_4_2/enclosing_solutions_of_an/Neher_M.pdf	\N	\N
657	Numerical Verification Method of Existence of Connecting Orbits for Continuous Dynamical Systems	Connecting Orbits,Defining Equation of Stable-Man,ifolds,Numerical Verification of Existence of Nonlinear Boundary Value Problems	1/14/1998	8/26/2002	jucs	2	4	special	restricted	2/28/1998	no	193	201	9	/jucs_4_2/numerical_verification_method_of	http://www.jucs.org/jucs_4_2/numerical_verification_method_of/Oishi_S.pdf	\N	\N
658	Implicit Methods for Enclosing Solutions of ODEs	Enclosu,re methods,Implicit methods,Taylor methods,Initial value problems	1/14/1998	8/26/2002	jucs	2	4	special	restricted	2/28/1998	no	202	209	8	/jucs_4_2/implicit_methods_for_enclosing	http://www.jucs.org/jucs_4_2/implicit_methods_for_enclosing/Rihm_R.pdf	\N	\N
659	Application and Assessment of Cognitive-Dissonance Theory in the Learning Process	Intelligent tutoring systems,learning strategies,conflicts,cognitive-dissonance	3/19/1998	8/26/2002	jucs	3	4	special	restricted	3/28/1998	no	216	247	32	/jucs_4_3/application_and_assessment_of	http://www.jucs.org/jucs_4_3/application_and_assessment_of/A_meur_E.pdf	\N	\N
660	A Comparative Evaluation of Print and Electronic Reviews of Multimedia Information Products	reviews,multimedia,evaluation,applications,content analysis	3/19/1998	8/26/2002	jucs	3	4	special	restricted	3/28/1998	no	248	258	11	/jucs_4_3/a_comparative_evaluation_of	http://www.jucs.org/jucs_4_3/a_comparative_evaluation_of/Buckner_K.pdf	\N	\N
661	Advanced Educational Technologies - Promise and Puzzlement		3/26/1998	8/26/2002	jucs	3	4	special	restricted	3/28/1998	no	210	215	6	/jucs_4_3/advanced_educational_technologies_promise	http://www.jucs.org/jucs_4_3/advanced_educational_technologies_promise/Carlson_P_A.pdf	\N	\N
662	Evaluating the Effectiveness of an ODL Hypermedia System and Courseware at the National Technical University of Athens: A Case Study	Evaluation,Open and Distance Learning systems,Hypermedia Courseware	3/19/1998	8/26/2002	jucs	3	4	special	restricted	3/28/1998	no	259	272	14	/jucs_4_3/evaluating_the_effectiveness_of	http://www.jucs.org/s_of/Makrakis_V.pdf	\N	\N
663	Evaluating Educational Multimedia in the Context of Use	: Multimedia,Evaluation,Curriculum,Design Experiment,Methodology,Computer Uses in Education,Science Education	3/25/1998	8/26/2002	jucs	3	4	special	restricted	3/28/1998	no	273	291	19	/jucs_4_3/evaluating_educational_multimedia_in	http://www.jucs.org/jucs_4_3/evaluating_educational_multimedia_in/McGee_S.pdf	\N	\N
664	Pedagogical Principles for Evaluation of Hypermedia-Based Learning Environments in Mathematics	hypermedia-based learning environment,evaluation,constructivism,collaboration,intention,context,transfer,reflection	3/19/1998	8/26/2002	jucs	3	4	special	restricted	3/28/1998	no	292	307	16	/jucs_4_3/pedagogical_principles_for_evaluation	http://www.jucs.org/jucs_4_3/pedagogical_principles_for_evaluation/Ruokamo_H.pdf	\N	\N
665	Estimation Metrics for Courseware Maintenance Effort		3/19/1998	8/26/2002	jucs	3	4	special	restricted	3/28/1998	no	308	325	18	/jucs_4_3/estimation_metrics_for_courseware	http://www.jucs.org/jucs_4_3/estimation_metrics_for_courseware/Thackaberry_C_W.pdf	\N	\N
666	A Study of User Model Based Link Annotation in Educational Hypermedia	Hypertext,AdaptiveHypermedia,Navigation support,Evaluation,Navigation,User Model,WWW	4/23/1998	8/26/2002	jucs	4	4	special	restricted	4/28/1998	no	429	448	20	/jucs_4_4/a_study_of_user	http://www.jucs.org/jucs_4_4/a_study_of_user/Brusilovsky_P.pdf	\N	\N
667	Conditional Reasoning: A Key to Assessing Computer-based Knowledge-building Communication Processes	knowledge-building,collaborative learning,transcript analysis,conditional reasoning,meaning implication,Piagetian theory	4/13/1998	8/26/2002	jucs	4	4	special	restricted	4/28/1998	no	404	428	25	/jucs_4_4/conditional_reasoning_a_key	http://www.jucs.org/jucs_4_4/conditional_reasoning_a_key/Campos_M.pdf	\N	\N
668	Assessment Issues for Educational Software		5/6/1998	8/26/2002	jucs	4	4	special	restricted	4/28/1998	yes	326	329	4	/jucs_4_4/assessment_issues_for_educational	http://www.jucs.org/jucs_4_4/assessment_issues_for_educational/Carlson_P_A.pdf	\N	\N
669	Bridging Qualitative and Quantitative Approaches in Evaluating the Educational Effectiveness of a Shared Design Memory	shared design memory,organizational learning,information systems design,evaluation	4/21/1998	8/26/2002	jucs	4	4	special	restricted	4/28/1998	no	349	381	33	/jucs_4_4/bridging_qualitative_and_quantitative	http://www.jucs.org/jucs_4_4/bridging_qualitative_and_quantitative/Giordano_D.pdf	\N	\N
670	Evaluation of On-line Help	on-line help,evaluation,instructional design,navigation,hypertext	4/23/1998	8/26/2002	jucs	4	4	special	restricted	4/28/1998	no	449	460	12	/jucs_4_4/evaluation_of_on_line	http://www.jucs.org/jucs_4_4/evaluation_of_on_line/Henin_I.pdf	\N	\N
671	Assessment in WWW-Based Learning Systems: Opportunities and Challenges	educational assessment,electronic learning systems	4/13/1998	8/26/2002	jucs	4	4	special	restricted	4/28/1998	no	330	348	19	/jucs_4_4/assessment_in_www_based	http://www.jucs.org/jucs_4_4/assessment_in_www_based/Hopper_M.pdf	\N	\N
672	Applying Metrics to the Evaluation of Educational Hypermedia Applications	hypermedia,reusability,maintainability,hypermedia authoring,metrics,evaluation	4/22/1998	8/26/2002	jucs	4	4	special	restricted	4/28/1998	no	382	403	22	/jucs_4_4/applying_metrics_to_the	http://www.jucs.org/jucs_4_4/applying_metrics_to_the/Mendes_E.pdf	\N	\N
673	The 'City Game': An Example of a Virtual Environment for Teaching Spatial Orientation	spatial orientation,children,teaching,virtual environment,virtual city	4/23/1998	8/26/2002	jucs	4	4	special	restricted	4/28/1998	no	461	465	5	/jucs_4_4/the_city_game_an	http://www.jucs.org/jucs_4_4/the_city_game_an/Volbracht_S.pdf	\N	\N
674	An Evaluation of the Use of Problem-Based Learning Software By Middle School Students		4/13/1998	8/26/2002	jucs	4	4	special	restricted	4/28/1998	no	466	483	18	/jucs_4_4/an_evaluation_of_the	http://www.jucs.org/jucs_4_4/an_evaluation_of_the/Williams_D_C.pdf	\N	\N
675	Perturbation Simulations of Rounding Errors in the Evaluation of Chebyshev Series	Rounding errors,perturbation methods,Chebyshev polynomials,polynomial evaluation	6/13/1998	8/26/2002	jucs	6	4	regular	free	6/28/1998	no	561	573	13	/jucs_4_6/perturbation_simulations_of_rounding	http://www.jucs.org/jucs_4_6/perturbation_simulations_of_rounding/Barrio_R.pdf	\N	\N
676	Query Order and the Polynomial Hierarchy	query order,polynomial hierarchy,ordered computation,commutative queries,complexity classes,downward separation	6/13/1998	8/26/2002	jucs	6	4	regular	free	6/28/1998	no	574	588	15	/jucs_4_6/query_order_and_the	http://www.jucs.org/jucs_4_6/query_order_and_the/Hemaspaandra_E.pdf	\N	\N
677	Enclosure Methods for Multivariate Differentiable Functions and Application to Global Optimization	global optimization,interval arithmetic,multivariate functions,branch and bound algorithm,Taylor s expansion,polyhedral cone	6/13/1998	8/26/2002	jucs	6	4	regular	free	6/28/1998	no	589	603	15	/jucs_4_6/enclosure_methods_for_multivariate	http://www.jucs.org/jucs_4_6/enclosure_methods_for_multivariate/Messine_F.pdf	\N	\N
678	The Roles of Video in the Design, Development, and Use of Interactive Electronic Conference Proceedings	Hypermedia,electronic publishing,electronic conference proceedings,digital video Multimedia Information Systems-Evaluation/methodology,Hypertext navigation and maps,Video,Multi/mixed media	6/13/1998	8/26/2002	jucs	6	4	regular	free	6/28/1998	no	604	628	25	/jucs_4_6/the_roles_of_video	http://www.jucs.org/jucs_4_6/the_roles_of_video/Rebelsky_S_A.pdf	\N	\N
679	Managing Editor's Column		6/22/1998	8/26/2002	jucs	6	4	regular	free	6/28/1998	yes	560	560	1	/jucs_4_6/editorial	http://www.jucs.org/jucs_4_6/editorial/managing.pdf	\N	\N
680	Link-based Shaping of Hypermedia Webs Assisted by a Neural Agent	information retrieval,neural networks,hypertext navigation	6/26/1998	8/26/2002	jucs	7	4	regular	restricted	7/28/1998	no	630	651	22	/jucs_4_7/link_based_shaping_of	http://www.jucs.org/jucs_4_7/link_based_shaping_of/Faro_A.pdf	\N	\N
681	Protecting Devices by Active Coating		7/4/1998	8/26/2002	jucs	7	4	regular	restricted	7/28/1998	no	652	668	17	/jucs_4_7/protecting_devices_by_active	http://www.jucs.org/jucs_4_7/protecting_devices_by_active/Posch_R.pdf	\N	\N
682	Managing Editor's Column		7/13/1998	8/26/2002	jucs	7	4	regular	restricted	7/28/1998	yes	629	629	1	/jucs_4_7/editorial	http://www.jucs.org/jucs_4_7/editorial/managing.pdf	\N	\N
683	A Note on Linear-Nondeterminism, Linear-Sized, Karp-Lipton Advice for the P-Selective Sets	computational complexity,P-selectivity	8/5/1998	8/26/2002	jucs	8	4	regular	restricted	8/28/1998	no	670	674	5	/jucs_4_8/a_note_on_linear	http://www.jucs.org/jucs_4_8/a_note_on_linear/Hemaspaandra_L_A.pdf	\N	\N
684	Balanced PRAM Simulations via Moving Threads and Hashing	balanced workload,moving threads,EREW,shared memory,simulation,work-optimal,randomized,OCPC,mesh of trees,coated mesh	8/17/1998	8/26/2002	jucs	8	4	regular	restricted	8/28/1998	no	675	689	15	/jucs_4_8/balanced_pram_simulations_via	http://www.jucs.org/jucs_4_8/balanced_pram_simulations_via/Leppaenen_V.pdf	\N	\N
685	Some Basic Properties of General Nonperfect Secret Sharing Schemes	secret sharing scheme,nonperfect	8/11/1998	8/26/2002	jucs	8	4	regular	restricted	8/28/1998	no	690	704	15	/jucs_4_8/some_basic_properties_of	http://www.jucs.org/jucs_4_8/some_basic_properties_of/Ogata_W.pdf	\N	\N
686	On Cryptographic Properties of Random Boolean Functions		8/21/1998	8/26/2002	jucs	8	4	regular	restricted	8/28/1998	no	705	717	13	/jucs_4_8/on_cryptographic_properties_of	http://www.jucs.org/jucs_4_8/on_cryptographic_properties_of/Olej_r_D.pdf	\N	\N
687	Managing Editor's Column		8/26/1998	8/26/2002	jucs	8	4	regular	restricted	8/28/1998	yes	669	669	1	/jucs_4_8/editorial	http://www.jucs.org/jucs_4_8/editorial/managing.pdf	\N	\N
688	Categorisation by Context	information retrieval,Web search,text categorisation,hypertext navigation	9/3/1998	8/26/2002	jucs	9	4	regular	restricted	9/28/1998	no	719	736	18	/jucs_4_9/categorisation_by_context	http://www.jucs.org/jucs_4_9/categorisation_by_context/Attardi_G.pdf	\N	\N
689	Improving the Effectiveness of WEB Search Engines Using Selectable Views of Retrieval Results	information retrieval,document ranking,visualization of retrieval results,user interface Retrieval,H.5.2 [Information Interfaces and Presentation,],: User Interfaces	9/2/1998	8/26/2002	jucs	9	4	regular	restricted	9/28/1998	no	737	747	11	/jucs_4_9/improving_the_effectiveness_of	http://www.jucs.org/jucs_4_9/improving_the_effectiveness_of/Berenci_E.pdf	\N	\N
690	Building Flexible and Extensible Web Applications with Lua	scripting languages,CGI,Web dynamic pages	9/14/1998	8/26/2002	jucs	9	4	regular	restricted	9/28/1998	no	748	762	15	/jucs_4_9/building_flexible_and_extensible	http://www.jucs.org/ing_flexible_and_extensible/Hester_A.pdf	\N	\N
691	Web Traffic Latency: Characteristics and Implications	World Wide Web,latency,characteristics,implications	9/22/1998	8/26/2002	jucs	9	4	regular	restricted	9/28/1998	no	763	778	16	/jucs_4_9/web_traffic_latency_characteristics	http://www.jucs.org/jucs_4_9/web_traffic_latency_characteristics/Liu_B.pdf	\N	\N
692	Managing Editor's Column		9/26/1998	8/26/2002	jucs	9	4	regular	restricted	9/28/1998	yes	718	718	1	/jucs_4_9/editorial	http://www.jucs.org/jucs_4_9/editorial/managing.pdf	\N	\N
693	An Education Broker Toolset for Web Course Customization	Electronic Education Market,Electronic Education Mall,Value-Added Services,Education Broker,Web Course Customization,Education Broker Toolset	10/2/1998	8/26/2002	jucs	10	4	regular	restricted	10/28/1998	no	780	791	12	/jucs_4_10/an_education_broker_toolset	http://www.jucs.org/jucs_4_10/an_education_broker_toolset/Langenbach_C.pdf	\N	\N
694	PSL: An Alternate Approach to Style Sheet Languages for the World Wide Web		10/2/1998	8/26/2002	jucs	10	4	regular	restricted	10/28/1998	no	792	806	15	/jucs_4_10/psl_an_alternate_approach	http://www.jucs.org/jucs_4_10/psl_an_alternate_approach/Marden_Jr_P_M.pdf	\N	\N
695	Distributed Education Using the mStar Environment	distributed education,mStar environment,real-time,MBone,WWW	10/15/1998	8/26/2002	jucs	10	4	regular	restricted	10/28/1998	no	807	823	17	/jucs_4_10/distributed_education_using_the	http://www.jucs.org/jucs_4_10/distributed_education_using_the/Synnes_K.pdf	\N	\N
696	Managing Editor's Column		10/24/1998	8/26/2002	jucs	10	4	regular	restricted	10/28/1998	yes	779	779	1	/jucs_4_10/editorial	http://www.jucs.org/jucs_4_10/editorial/managing.pdf	\N	\N
697	Supporting Structured Teaching Material in the WWW	structured teaching material,SGML,RMM,WWW,CSCL,Java	11/7/1998	8/26/2002	jucs	11	4	regular	restricted	11/28/1998	no	825	838	14	/jucs_4_11/supporting_structured_teaching_material	http://www.jucs.org/jucs_4_11/supporting_structured_teaching_material/Pimentel_M_G_C.pdf	\N	\N
698	Addressing Design and Usability Issues in Hypertext and on the World Wide Web by Re-Examining the "Lost in Hyperspace" Problem	lost in hyperspace,World Wide Web,hypertext,human-computer interaction,software engineering,cognitive psychology,authoring tools,design,usability	11/25/1998	8/26/2002	jucs	11	4	regular	restricted	11/28/1998	no	839	855	17	/jucs_4_11/addressing_design_and_usability	http://www.jucs.org/jucs_4_11/addressing_design_and_usability/Theng_Y_L.pdf	\N	\N
699	Telematic Platform for Patient Oriented Services		11/30/1998	8/26/2002	jucs	11	4	regular	restricted	11/28/1998	no	856	864	9	/jucs_4_11/telematic_platform_for_patient	http://www.jucs.org/jucs_4_11/telematic_platform_for_patient/Zwantschko_B.pdf	\N	\N
700	Managing Editor's Column		11/4/1998	8/26/2002	jucs	11	4	regular	restricted	11/28/1998	yes	824	824	1	/jucs_4_11/editorial	http://www.jucs.org/jucs_4_11/editorial/managing.pdf	\N	\N
701	A Hybrid Subdivision Strategy for Adaptive Integration Routines	quadrature,cubature,adaptive integration software	5/15/1998	8/26/2002	jucs	5	4	regular	restricted	5/28/1998	no	486	500	15	/jucs_4_5/a_hybrid_subdivision_strategy	http://www.jucs.org/jucs_4_5/a_hybrid_subdivision_strategy/Cools_R.pdf	\N	\N
702	Building Hypermedia with Objects and Sets		5/15/1998	8/26/2002	jucs	5	4	regular	restricted	5/28/1998	no	501	521	21	/jucs_4_5/building_hypermedia_with_objects	http://www.jucs.org/jucs_4_5/building_hypermedia_with_objects/Duval_E.pdf	\N	\N
703	Open Standards Beyond Java: On the Future of Mobile Code for the Internet	Open standards,mobile code technologies,alternatives to Java,plug-in browser extensions,on-the-fly code generation,Java,Juice,Oberon	5/15/1998	8/26/2002	jucs	5	4	regular	restricted	5/28/1998	no	522	533	12	/jucs_4_5/open_standards_beyond_java	http://www.jucs.org/jucs_4_5/open_standards_beyond_java/Franz_M.pdf	\N	\N
704	An Example of Task Oriented Empirical Evaluations of 3D-Display Modes	output devices,3D,display mode,empirical evaluation,stereo perception	5/14/1998	8/26/2002	jucs	5	4	regular	restricted	5/28/1998	no	534	546	13	/jucs_4_5/an_example_of_task	http://www.jucs.org/jucs_4_5/an_example_of_task/Volbracht_S.pdf	\N	\N
705	On the Number of Keys of a Relational Database Schema	relation schema,keys,inference system	5/14/1998	8/26/2002	jucs	5	4	regular	restricted	5/28/1998	no	547	559	13	/jucs_4_5/on_the_number_of	http://www.jucs.org/jucs_4_5/on_the_number_of/Wastl_R.pdf	\N	\N
706	Managing Editor's Column		5/28/1998	8/26/2002	jucs	5	4	regular	restricted	5/28/1998	yes	484	485	2	/jucs_4_5/editorial	http://www.jucs.org/jucs_4_5/editorial/managing.pdf	\N	\N
707	Functionality versus Practicality: Employing Existing Tools for Recovering Structural Design Patterns	design patterns,design templates,reverse engineering,search	12/10/1998	8/26/2002	jucs	12	4	regular	restricted	12/28/1998	no	866	882	17	/jucs_4_12/functionality_versus_practicality_employing	http://www.jucs.org/jucs_4_12/functionality_versus_practicality_employing/Prechelt_L.pdf	\N	\N
708	Linear Derivations for Keys of a Database Relation Schema	database relation schema,keys,automated deduction	12/16/1998	8/26/2002	jucs	12	4	regular	restricted	12/28/1998	no	883	897	15	/jucs_4_12/linear_derivations_for_keys	http://www.jucs.org/jucs_4_12/linear_derivations_for_keys/Wastl_R.pdf	\N	\N
709	Managing Editor's Column		12/10/1998	8/26/2002	jucs	12	4	regular	restricted	12/28/1998	yes	865	865	1	/jucs_4_12/editorial	http://www.jucs.org/undefined	\N	\N
710	Symbol Ranking Text Compression with Shannon Recodings	text compression,Shannon,symbol ranking	2/18/1997	8/26/2002	jucs	2	3	regular	restricted	2/28/1997	no	70	85	16	/jucs_3_2/symbol_ranking_text_compression	http://www.jucs.org/jucs_3_2/symbol_ranking_text_compression/Fenwick_P.pdf	\N	\N
711	Prototyping on the PC with Programmable Hardware	Rapid prototyping,PC hardware,PC coprocessor,programmable logic	2/18/1997	8/26/2002	jucs	2	3	regular	restricted	2/28/1997	no	86	119	34	/jucs_3_2/prototyping_on_the_pc	http://www.jucs.org/jucs_3_2/prototyping_on_the_pc/Omar_J.pdf	\N	\N
712	Type Compatibility for Extensible Module Types, Their Reference Parameters, and Their Pointer Types	Object-Oriented languages,extensible module types,parameters and parameter passing,deref assignment,Borland Pascal with Objects,C++,Oberon,Object CHILL	2/28/1997	8/26/2002	jucs	2	3	regular	restricted	2/28/1997	no	120	146	27	/jucs_3_2/type_compatibility_for_extensible	http://www.jucs.org/jucs_3_2/type_compatibility_for_extensible/Winkler_J_F_H.pdf	\N	\N
713	Managing Editor's Column		2/19/1997	8/26/2002	jucs	2	3	regular	restricted	2/28/1997	yes	69	69	1	/jucs_3_2/editorial	http://www.jucs.org/jucs_3_2/editorial/managing.pdf	\N	\N
714	The Linear Time Hierarchy Theorems for Abstract State Machines and RAMs		4/14/1997	8/26/2002	jucs	4	3	special	restricted	4/28/1997	no	247	278	32	/jucs_3_4/linear_time_hierarchy	http://www.jucs.org/jucs_3_4/linear_time_hierarchy/Blass_A.pdf	\N	\N
715	Ten Years of Gurevich's Abstract State Machines		4/21/1997	8/26/2002	jucs	4	3	special	restricted	4/28/1997	no	230	232	3	/jucs_3_4/introduction	http://www.jucs.org/jucs_3_4/introduction/Boerger_E.pdf	\N	\N
716	Gurevich Abstract State Machines and Schoenhage Storage Modification Machines		4/17/1997	8/26/2002	jucs	4	3	special	restricted	4/28/1997	no	279	303	25	/jucs_3_4/gurevich_abstract_state_machines	http://www.jucs.org/jucs_3_4/gurevich_abstract_state_machines/Dexter_S.pdf	\N	\N
717	Formalizing Database Recovery		4/14/1997	8/26/2002	jucs	4	3	special	restricted	4/28/1997	no	320	340	21	/jucs_3_4/formalizing_database	http://www.jucs.org/jucs_3_4/formalizing_database/Gurevich_Y.pdf	\N	\N
718	Recursive Abstract State Machines	abstract state machines,recursion,distributed computations,concurrency	4/7/1997	8/26/2002	jucs	4	3	special	restricted	4/28/1997	no	233	246	14	/iv_abstract	http://www.jucs.org/jucs_3_4/recursiv_abstract/Gurevich_Y_1.pdf	\N	\N
719	A Structured Presentation of a Closure-Based Compilation Method for a Scoping Notion in Logic Programming	logic programming,embedded implication,scoping,closure,compilation	4/14/1997	8/26/2002	jucs	4	3	special	restricted	4/28/1997	no	341	376	36	/jucs_3_4/a_structured_presentation_of	http://www.jucs.org/jucs_3_4/a_structured_presentation_of/Kwon_K.pdf	\N	\N
720	Reasoning about Abstract State Machines: The WAM Case Study		4/16/1997	8/26/2002	jucs	4	3	special	restricted	4/28/1997	no	377	413	37	/jucs_3_4/reasoning_about_abstract_state	http://www.jucs.org/jucs_3_4/reasoning_about_abstract_state/Schellhorn_G.pdf	\N	\N
721	The Constrained Shortest Path Problem: A Case Study in Using ASMs	abstract state machine,software verification,shortest path problem,constrained shortest path problem	4/14/1997	8/26/2002	jucs	4	3	special	restricted	4/28/1997	no	304	319	16	/jucs_3_4/shortest_path_problem	http://www.jucs.org/est_path_problem/Stroetmann_K.pdf	\N	\N
722	Correctness Proof of a Distributed Implementation of Prolog by Means of Abstract State Machines		5/12/1997	8/26/2002	jucs	5	3	special	restricted	5/28/1997	no	568	602	35	/jucs_3_5/correctness_proof	http://www.jucs.org/jucs_3_5/correctness_proof/Araujo_L.pdf	\N	\N
723	Integrating ASMs into the Software Development Life Cycle	Programming Techniques,Requirement Specification,Stepwise Refinement,Code Documentation,Code Inspection,Program Verification,Model Checking,Abstract State Machines.	5/12/1997	8/26/2002	jucs	5	3	special	restricted	5/28/1997	no	603	665	63	/jucs_3_5/integrating_asm	http://www.jucs.org/jucs_3_5/integrating_asm/Boerger_E.pdf	\N	\N
724	J.UCS Special ASM Issue. Part II.		5/20/1997	8/26/2002	jucs	5	3	special	restricted	5/28/1997	yes	414	415	2	/jucs_3_5/intro	http://www.jucs.org/jucs_3_5/intro/Boerger_E_1.pdf	\N	\N
725	Montages Specifications of Realistic Programming Languages	abstract state machines,language design,Montages,programming languages specifications,visual formalisms,modular specifications	5/15/1997	8/26/2002	jucs	5	3	special	restricted	5/28/1997	no	416	442	27	/jucs_3_5/montages_specifications	http://www.jucs.org/jucs_3_5/montages_specifications/Kutter_P_W.pdf	\N	\N
726	The Formal Specification of Oberon	abstract state machines,Oberon,Montages,programming languages specifications,reference manuals	5/15/1997	8/26/2002	jucs	5	3	special	restricted	5/28/1997	no	443	503	61	/jucs_3_5/specification_oberon	http://www.jucs.org/jucs_3_5/specification_oberon/Kutter_P_W_1.pdf	\N	\N
727	Refining an ASM Specification of the Production Cell to C++ Code	Programming Techniques,Stepwise Refinement,Code Documentation,Code Inspection,Abstract State Machines.	5/20/1997	8/26/2002	jucs	5	3	special	restricted	5/28/1997	no	666	688	23	/jucs_3_5/production_cell	http://www.jucs.org/jucs_3_5/production_cell/Mearelli_L.pdf	\N	\N
728	Model Checking for Abstract State Machines	Formal Methods,Abstract State Machines,Model Checking,Tool Support,Requirement Specification,Verification	5/13/1997	8/26/2002	jucs	5	3	special	restricted	5/28/1997	no	689	701	13	/jucs_3_5/model_checking	http://www.jucs.org/jucs_3_5/model_checking/Winter_K.pdf	\N	\N
729	On the Construction of Correct Compiler Back-Ends: An ASM-Approach	Compiler,Operational Semantics,Verification,Abstract State Machine,Back-End Generator	5/15/1997	8/26/2002	jucs	5	3	special	restricted	5/28/1997	no	504	567	64	/jucs_3_5/correct_compiler	http://www.jucs.org/jucs_3_5/correct_compiler/Zimmermann_W.pdf	\N	\N
730	A Framework for Filtering News and Managing Distributed Data	information filtering,information gathering,internet,agent-based systems,probabilistic model,memory-based reasoning	8/19/1997	8/26/2002	jucs	8	3	special	restricted	8/28/1997	no	1007	1021	15	/jucs_3_8/a_framework_for_filtering	http://www.jucs.org/jucs_3_8/a_framework_for_filtering/Amati_G.pdf	\N	\N
731	Information Technology for Knowledge Management	knowledg,e management,information technology,knowledge life-cycle,knowledge work processes,corporate memories,information filtering	8/19/1997	8/26/2002	jucs	8	3	special	restricted	8/28/1997	no	835	842	8	/jucs_3_8/information_technology_for_knowledge	http://www.jucs.org/jucs_3_8/information_technology_for_knowledge/Borghoff_U_M.pdf	\N	\N
732	Negotiating the Construction and Reconstruction of Organisational Memories	organisational memory,knowledge management,argumentation,participatory design,knowledge-based systems,collaborative systems	8/19/1997	8/26/2002	jucs	8	3	special	restricted	8/28/1997	no	899	928	30	/jucs_3_8/negotiating_the_construction_and	http://www.jucs.org/jucs_3_8/negotiating_the_construction_and/Buckingham_Shum_S.pdf	\N	\N
733	Corporate Memories for Knowledge Management in Industrial Practice: Prospects and Challenges	corporate memory,knowledge management,case studies	8/19/1997	8/26/2002	jucs	8	3	special	restricted	8/28/1997	no	929	954	26	/jucs_3_8/corporate_memories_for_knowledge	http://www.jucs.org/jucs_3_8/corporate_memories_for_knowledge/Kuehn_O.pdf	\N	\N
734	Two Complementary Tools for the Cooperation in a Ministerial Environment	CSCW,groupware,workflow,shared workspaces,design	8/19/1997	8/26/2002	jucs	8	3	special	restricted	8/28/1997	no	843	864	22	/jucs_3_8/two_complementary_tools_for	http://www.jucs.org/jucs_3_8/two_complementary_tools_for/Prinz_W.pdf	\N	\N
735	From Natural Language Documents to Sharable Product Knowledge: A Knowledge Engineering Approach	Artificial Intelligence,Knowledge Acquisition,Knowledge Representation Formalisms and Methods,Natural Language Processing,Language Generation,Natural Language Interfaces	8/19/1997	8/26/2002	jucs	8	3	special	restricted	8/28/1997	no	955	987	33	/nts	http://www.jucs.org/jucs_3_8/from_natural_language_documents/Roesner_D.pdf	\N	\N
736	Ariadne: Supporting Coordination through a Flexible Use of the Knowledge on Work Processes	CSCW,coordination mechanisms,knowledge management,multi-agent systems	8/19/1997	8/26/2002	jucs	8	3	special	restricted	8/28/1997	no	865	898	34	/jucs_3_8/ariadne_supporting_coordination_through	http://www.jucs.org/jucs_3_8/ariadne_supporting_coordination_through/Simone_C.pdf	\N	\N
737	Profiling with the INFOrmer Text Filtering Agent	Text filtering,semantic network,spreading activation,relevance feedback.	8/19/1997	8/26/2002	jucs	8	3	special	restricted	8/28/1997	no	988	1006	19	/jucs_3_8/profiling_with_the_informer	http://www.jucs.org/jucs_3_8/profiling_with_the_informer/Sorensen_H.pdf	\N	\N
738	Optimal Description of Automatic Paperfolding Sequences	paperfolding sequence,automatic sequence,uniform tag system	10/6/1997	8/26/2002	jucs	10	3	regular	restricted	10/28/1997	no	1085	1099	15	/jucs_3_10/optimal_description_of_automatic	http://www.jucs.org/erny_A.pdf	\N	\N
739	Compression of Silhouette-like Images based on WFA		10/1/1997	8/26/2002	jucs	10	3	regular	restricted	10/28/1997	no	1100	1113	14	/jucs_3_10/compression_of_silhouette_like	http://www.jucs.org/jucs_3_10/compression_of_silhouette_like/Culik_II_K.pdf	\N	\N
740	On N-Algebraic Parikh Slender Power Series		10/6/1997	8/26/2002	jucs	10	3	regular	restricted	10/28/1997	no	1114	1120	7	/jucs_3_10/on_n_algebraic_parikh	http://www.jucs.org/jucs_3_10/on_n_algebraic_parikh/Honkala_J.pdf	\N	\N
741	On Two Aspects of Improving Web-Based Training	Training,teaching,learning,courseware,web-based training,evaluation techniques	11/3/1997	8/26/2002	jucs	10	3	regular	restricted	10/28/1997	no	1126	1132	7	/jucs_3_10/on_two_aspects_of	http://www.jucs.org/jucs_3_10/on_two_aspects_of/Maurer_H.pdf	\N	\N
742	A Note on Correctness Proofs for Overflow Detection Logic in Adders for d-th Complement Numbers	d-ary arithmetic,correctness proof,computer science education,overflow testing	10/1/1997	8/26/2002	jucs	10	3	regular	restricted	10/28/1997	no	1121	1125	5	/jucs_3_10/a_note_on_correctness	http://www.jucs.org/jucs_3_10/a_note_on_correctness/Rederlechner_B.pdf	\N	\N
743	Managing Editor's Column		9/30/1997	8/26/2002	jucs	10	3	regular	restricted	10/28/1997	yes	1084	1084	1	/jucs_3_10/editorial	http://www.jucs.org/jucs_3_10/editorial/editorial.pdf	\N	\N
744	Linear Time Simulation of Invertible Non-Deterministic Stack Algorithms		2/21/1997	8/26/2002	jucs	3	3	regular	restricted	3/28/1997	no	148	171	24	/jucs_3_3/linear_time_simulation	http://www.jucs.org/jucs_3_3/linear_time_simulation/Andersen_N.pdf	\N	\N
745	Difference Splittings of Recursively Enumerable Sets		3/21/1997	8/26/2002	jucs	3	3	regular	restricted	3/28/1997	no	172	184	13	/jucs_3_3/difference_splittings_of_recursively	http://www.jucs.org/jucs_3_3/difference_splittings_of_recursively/Arslanov_A.pdf	\N	\N
746	On the Weaknesses of Gong's Collisionful Hash Function		3/21/1997	8/26/2002	jucs	3	3	regular	restricted	3/28/1997	no	185	196	12	/jucs_3_3/hash_function	http://www.jucs.org/jucs_3_3/hash_function/Bakhtiari_S.pdf	\N	\N
747	Polynomial-Time Multi-Selectivity		3/21/1997	8/26/2002	jucs	3	3	regular	restricted	3/28/1997	no	197	229	33	/jucs_3_3/polynomial_time	http://www.jucs.org/jucs_3_3/polynomial_time/Hemaspaandra_L_A.pdf	\N	\N
748	Managing Editor's Column		3/21/1997	8/26/2002	jucs	3	3	regular	restricted	3/28/1997	yes	147	147	1	/jucs_3_3/editorial	http://www.jucs.org/jucs_3_3/editorial/managing.pdf	\N	\N
749	Using Cryptographic Hash Functions for Discretionary Access Control in Object-Oriented Databases	Data security,Database security,Object-oriented databases,Access control,Discretionary security policy,Application of cryptography.	6/3/1997	8/26/2002	jucs	6	3	regular	restricted	6/28/1997	no	730	753	24	/jucs_3_6/using_cryptographic_functions_for	http://www.jucs.org/jucs_3_6/using_cryptographic_functions_for/Baraani_Dastjerdi_A.pdf	\N	\N
750	Free Space Modeling for Placing Rectangles without Overlapping	Placement,algorithms,free space	6/3/1997	8/26/2002	jucs	6	3	regular	restricted	6/28/1997	no	703	720	18	/jucs_3_6/free_space_modeling_for	http://www.jucs.org/jucs_3_6/free_space_modeling_for/Bernard_M.pdf	\N	\N
751	Highly Nonlinear t-Resilient Functions	cryptology,Boolean function,nonlinearity,resiliency	6/3/1997	8/26/2002	jucs	6	3	regular	restricted	6/28/1997	no	721	729	9	/jucs_3_6/highly_nonlinear_t_resilient	http://www.jucs.org/jucs_3_6/highly_nonlinear_t_resilient/Kurosawa_K.pdf	\N	\N
752	Managing Editor's Column		6/25/1997	8/26/2002	jucs	6	3	regular	restricted	6/28/1997	yes	702	702	1	/jucs_3_6/editorial	http://www.jucs.org/jucs_3_6/editorial/managing.pdf	\N	\N
753	MONSTR II - Suspending Semantics and Independence	Intermediate Languages,Term Graph Rewriting,MONSTR,Semantic Models	7/14/1997	8/26/2002	jucs	7	3	regular	restricted	7/28/1997	no	756	802	47	/jucs_3_7/monstr_ii_suspending_semantics	http://www.jucs.org/jucs_3_7/monstr_ii_suspending_semantics/Banach_R.pdf	\N	\N
754	Bounds on the Performance of Work-greedy Assignment Schemes	Allocation,Dependency graphs,Instruction-level parallelism,Scheduling,Processor assignment.	7/14/1997	8/26/2002	jucs	7	3	regular	restricted	7/28/1997	no	803	812	10	/jucs_3_7/bounds_on_the_performance	http://www.jucs.org/jucs_3_7/bounds_on_the_performance/Manoharan_S.pdf	\N	\N
755	Optimum Huffman Forests	Kraft s inequality,optimum m-ary Huffman tree,weight set partition,optimal extendibility problem.	7/14/1997	8/26/2002	jucs	7	3	regular	restricted	7/28/1997	no	813	820	8	/jucs_3_7/optimum_huffman_forests	http://www.jucs.org/jucs_3_7/optimum_huffman_forests/Tomescu_I.pdf	\N	\N
756	Stack Filter Design Using a Distributed Parallel Implementation of Genetic Algorithms	Distributed Computation,Genetic Algorithms,Stack Filters,Image Processing	7/14/1997	8/26/2002	jucs	7	3	regular	restricted	7/28/1997	no	821	834	14	/jucs_3_7/stack_filter_design_using	http://www.jucs.org/jucs_3_7/stack_filter_design_using/Undrill_P_E.pdf	\N	\N
757	Managing Editor's Column		7/14/1997	8/26/2002	jucs	7	3	regular	restricted	7/28/1997	yes	754	755	2	/jucs_3_7/editorial	http://www.jucs.org/jucs_3_7/editorial/managing.pdf	\N	\N
758	Linear Multisecret-Sharing Schemes and Error-Correcting Codes	Cryptosystems,error-correcting codes,information theory.	9/4/1997	8/26/2002	jucs	9	3	regular	restricted	9/28/1997	no	1023	1036	14	/jucs_3_9/linear_multisecret_sharing	http://www.jucs.org/jucs_3_9/linear_multisecret_sharing/Ding_C.pdf	\N	\N
759	MTAC - A Multithreaded VLIW Architecture for PRAM Simulation	PRAM,VLIW,multithreading,chaining	9/3/1997	8/26/2002	jucs	9	3	regular	restricted	9/28/1997	no	1037	1055	19	/jucs_3_9/mtac_a_multithreaded_vliw	http://www.jucs.org/jucs_3_9/mtac_a_multithreaded_vliw/Forsell_M.pdf	\N	\N
760	Genetic Trajectory Planner for a Manipulator with Acceleration Parametrization	robot trajectory planning,genetic algorithm,constraint handling	9/3/1997	8/26/2002	jucs	9	3	regular	restricted	9/28/1997	no	1056	1073	18	/jucs_3_9/genetic_trajectory_planner_for	http://www.jucs.org/jucs_3_9/genetic_trajectory_planner_for/Lee_Y_D.pdf	\N	\N
761	Why We Need an Explicit Forum for Negative Results	FNR,forum,negative results,failures,research culture,progress.	9/22/1997	8/26/2002	jucs	9	3	regular	restricted	9/28/1997	no	1074	1083	10	/jucs_3_9/why_we_need_an	http://www.jucs.org/jucs_3_9/why_we_need_an/Prechelt_L.pdf	\N	\N
762	Managing Editor's Column		9/4/1997	8/26/2002	jucs	9	3	regular	restricted	9/28/1997	yes	1022	1022	1	/jucs_3_9/editorial	http://www.jucs.org/jucs_3_9/editorial/managing.pdf	\N	\N
763	MONSTR V - Transitive Coercing Semantics and the Church-Rosser Property		12/5/1997	8/26/2002	jucs	12	3	regular	restricted	12/28/1997	no	1283	1336	54	/jucs_3_12/monstr_v_transitive_coercing	http://www.jucs.org/jucs_3_12/monstr_v_transitive_coercing/Banach_R.pdf	\N	\N
764	Formal Analysis of the Kerberos Authentication System	Formal Methods,Security,Protocol specification,Refinement,Protocol verification,Key distribution protocol,Gurevich's Abstract State Machine,Kerberos.	12/5/1997	8/26/2002	jucs	12	3	regular	restricted	12/28/1997	no	1337	1381	45	/jucs_3_12/formal_analysis_of_the	http://www.jucs.org/jucs_3_12/formal_analysis_of_the/Bella_G.pdf	\N	\N
765	Abstract State Machine Semantics of SDL	SDL,Basic SDL,Semantic Foundations,Telecommunication Systems,Formal Documentation,Executable Specifications,Abstract State Machines	12/5/1997	8/26/2002	jucs	12	3	regular	restricted	12/28/1997	no	1382	1414	33	/jucs_3_12/abstract_state_machine_semantics	http://www.jucs.org/jucs_3_12/abstract_state_machine_semantics/Glaesser_U.pdf	\N	\N
766	An Asynchronous Calculus Based on the Absence of Actions	process algebra,absence of information,bisimulation	12/5/1997	8/26/2002	jucs	12	3	regular	restricted	12/28/1997	no	1415	1428	14	/jucs_3_12/an_asynchronous_calculus_based	http://www.jucs.org/jucs_3_12/an_asynchronous_calculus_based/Krishnan_P.pdf	\N	\N
767	Managing Editor's Column		12/5/1997	8/26/2002	jucs	12	3	regular	restricted	12/28/1997	yes	1282	1282	1	/jucs_3_12/editorial	http://www.jucs.org/jucs_3_12/editorial/managing.pdf	\N	\N
768	Bounds on Size of Decision Diagrams		1/10/1997	8/26/2002	jucs	1	3	regular	restricted	1/28/1997	no	2	22	21	/jucs_3_1/bounds_on_size	http://www.jucs.org/jucs_3_1/bounds_on_size/Dvorak_V.pdf	\N	\N
769	Generalizing BIAS Specifications	specification,interval arithmetic	1/10/1997	8/26/2002	jucs	1	3	regular	restricted	1/28/1997	no	23	41	19	/jucs_3_1/generalizing_bias	http://www.jucs.org/jucs_3_1/generalizing_bias/Popova_E_D.pdf	\N	\N
770	Structured Parallel Computation in Structured Documents	structured text,categorical data type,software development methodology,parallel algorithms,query evaluation	1/10/1997	8/26/2002	jucs	1	3	regular	restricted	1/28/1997	no	42	68	27	/jucs_3_1/structured_parallel	http://www.jucs.org/jucs_3_1/structured_parallel/Skillicorn_D_B.pdf	\N	\N
771	Managing Editor's Column		11/20/1996	8/26/2002	jucs	1	3	regular	restricted	1/28/1997	yes	1	1	1	/jucs_3_1/editorial	http://www.jucs.org/jucs_3_1/editorial/managing.pdf	\N	\N
772	Logic in Computer Science		11/4/1997	8/26/2002	jucs	11	3	special	restricted	11/28/1997	yes	1133	1133	1	/jucs_3_11/logic_in_computer_science	http://www.jucs.org/jucs_3_11/logic_in_computer_science/Bridges_D_S_1.pdf	\N	\N
773	Persistency of Confluence	term rewriting system,persistency,confluence,modularity	11/3/1997	8/26/2002	jucs	11	3	special	restricted	11/28/1997	no	1134	1147	14	/jucs_3_11/persistency_of_confluence	http://www.jucs.org/jucs_3_11/persistency_of_confluence/Aoto_T.pdf	\N	\N
774	Constructive Aspects of the Dirichlet Problem	Dirichlet problem,Hilbert space,Bishop's constructive mathematics	11/3/1997	8/26/2002	jucs	11	3	special	restricted	11/28/1997	no	1148	1161	14	/jucs_3_11/constructive_aspects_of_the	http://www.jucs.org/jucs_3_11/constructive_aspects_of_the/Bridges_D_S.pdf	\N	\N
775	Chaitin &#937; Numbers and Strong Reducibilities	Chaitin ,&,#937; number,wtt-complete r.e. set,tt-complete r.e. set	11/3/1997	8/26/2002	jucs	11	3	special	restricted	11/28/1997	no	1162	1166	5	/jucs_3_11/chaitin_omega_numbers_and	http://www.jucs.org/jucs_3_11/chaitin_omega_numbers_and/Calude_C_S.pdf	\N	\N
776	Optimum Extendible Prefix Codes	Kraft's inequality,Huffman tree,optimum extendible prefix code	11/26/1997	8/26/2002	jucs	11	3	special	restricted	11/28/1997	no	1167	1179	13	/jucs_3_11/optimum_extendible_prefix_codes	http://www.jucs.org/jucs_3_11/optimum_extendible_prefix_codes/Calude_C_S_1.pdf	\N	\N
777	Minimal Deterministic Incomplete Automata	Minimality,incomplete automata	11/4/1997	8/26/2002	jucs	11	3	special	restricted	11/28/1997	no	1180	1193	14	/jucs_3_11/minimal_deterministic_incomplete_automata	http://www.jucs.org/mal_deterministic_incomplete_automata/Calude_E.pdf	\N	\N
778	A Note on the Computability of Graph Minor Obstruction Sets for Monadic Second Order Ideals	well-quasi-ordering,monadic second order logic,decidability	11/3/1997	8/26/2002	jucs	11	3	special	restricted	11/28/1997	no	1194	1198	5	/jucs_3_11/a_note_on_the	http://www.jucs.org/jucs_3_11/a_note_on_the/Courcelle_B.pdf	\N	\N
779	Too Many Minor Order Obstructions (For Parameterized Lower Ideals)	graph minors,obstruction sets,polynomial hierarchy	11/3/1997	8/26/2002	jucs	11	3	special	restricted	11/28/1997	no	1199	1206	8	/jucs_3_11/too_many_minor_order	http://www.jucs.org/jucs_3_11/too_many_minor_order/Dinneen_M_J.pdf	\N	\N
780	Representing Variable-Length Codes in Fixed-Length T-Depletion Format in Encoders and Decoders	variable-length codes,T-Codes,encoders,decoders,representation	11/3/1997	8/26/2002	jucs	11	3	special	restricted	11/28/1997	no	1207	1225	19	/jucs_3_11/representing_variable_length_codes	http://www.jucs.org/jucs_3_11/representing_variable_length_codes/Guenther_U.pdf	\N	\N
781	Invariance Properties of Random Sequences	Randomness,invariance properties	11/3/1997	8/26/2002	jucs	11	3	special	restricted	11/28/1997	no	1241	1249	9	/jucs_3_11/invariance_properties_of_random	http://www.jucs.org/jucs_3_11/invariance_properties_of_random/Hertling_P.pdf	\N	\N
782	Surjective Functions on Computably Growing Cantor Sets	Computable maps on infinite sequences,co-r.e. closed sets,Cantor sets,computability and measure	11/4/1997	8/26/2002	jucs	11	3	special	restricted	11/28/1997	no	1226	1240	15	/jucs_3_11/surjective_functions_on_cmputably	http://www.jucs.org/jucs_3_11/surjective_functions_on_cmputably/Hertling_P_1.pdf	\N	\N
783	Effectiveness of the Completeness Theorem for an Intermediate Logic	computability,Kripke models,completeness,jump operator,intermediate logics.	11/3/1997	8/26/2002	jucs	11	3	special	restricted	11/28/1997	no	1255	1265	11	/jucs_3_11/effectiveness_of_the_completeness	http://www.jucs.org/jucs_3_11/effectiveness_of_the_completeness/Ishihara_H.pdf	\N	\N
784	Sequential Continuity of Linear Mappings in Constructive Mathematics	sequential continuity,pointwise continuity,linear mappings,constructive mathematics	11/3/1997	8/26/2002	jucs	11	3	special	restricted	11/28/1997	no	1250	1254	5	/jucs_3_11/sequential_continuity_of_linear	http://www.jucs.org/jucs_3_11/sequential_continuity_of_linear/Ishihara_H_1.pdf	\N	\N
785	Imperfect Information Flow of Agents Communication in Arrow Logic	arrow logic,agent,communication,modal operator,information flow,belief	11/4/1997	8/26/2002	jucs	11	3	special	restricted	11/28/1997	no	1266	1281	16	/jucs_3_11/imperfect_information_flow_of	http://www.jucs.org/jucs_3_11/imperfect_information_flow_of/Murakawa_Y.pdf	\N	\N
786	Wait-Freedom vs. Bounded Wait Freedom in Public Data Structures		2/3/1996	8/26/2002	jucs	1	2	regular	restricted	1/28/1996	no	2	19	18	/jucs_2_1/wait_freedom_vs_bounded	http://www.jucs.org/jucs_2_1/wait_freedom_vs_bounded/Brit_H.pdf	\N	\N
787	LAN Access Over ISDN		1/31/1996	8/26/2002	jucs	1	2	regular	restricted	1/28/1996	no	20	33	14	/jucs_2_1/lan_access_over_isdn	http://www.jucs.org/jucs_2_1/lan_access_over_isdn/Pucher_F.pdf	\N	\N
788	The Dortmund Family of Hypermedia Models - Concepts and their Application	hypermedia,hypermedia model,hypermedia system,hypermedia structuring	1/30/1996	8/26/2002	jucs	1	2	regular	restricted	1/28/1996	no	34	56	23	/jucs_2_1/the_dortmund_family_of	http://www.jucs.org/undefined	\N	\N
789	Managing Editor's Column		2/3/1996	8/26/2002	jucs	1	2	regular	restricted	1/28/1996	yes	1	1	1	/jucs_2_1/editorial	http://www.jucs.org/jucs_2_1/editorial/managing.pdf	\N	\N
790	An Optimal Parallel Algorithm for Learning DFA	computational learning theory,query learning,membership query,equivalence query,DFA,optimal parallel learning	3/14/1996	8/26/2002	jucs	3	2	regular	restricted	3/28/1996	no	97	112	16	/_2_3/an_optimal_parallel_algorithm	http://www.jucs.org/jucs_2_3/an_optimal_parallel_algorithm/Balcazar_J_L.pdf	\N	\N
791	Government, Cryptography, and the Right to Privacy		3/15/1996	8/26/2002	jucs	3	2	regular	restricted	3/28/1996	no	113	146	34	/jucs_2_3/government_cryptography_and_the	http://www.jucs.org/jucs_2_3/government_cryptography_and_the/Shearer_J.pdf	\N	\N
792	On the Difficulty of Constructing Cryptographically Strong Substitution Boxes	cryptography,differential attack,linear attack,permutations,substitution boxes (S-boxes)	2/22/1996	8/26/2002	jucs	3	2	regular	restricted	3/28/1996	no	147	162	16	/jucs_2_3/on_the_difficulty_of	http://www.jucs.org/jucs_2_3/on_the_difficulty_of/Zhang_X.pdf	\N	\N
793	Managing Editor's Column		2/23/1996	8/26/2002	jucs	3	2	regular	restricted	3/28/1996	yes	96	96	1	/jucs_2_3/editorial	http://www.jucs.org/jucs_2_3/editorial/managing.pdf	\N	\N
794	Integrated Multimedia-Based Distance Teaching of Information Technology	information technology,computer engineering,distance teaching,multimedia,integrated electronic documents	4/17/1996	8/26/2002	jucs	6	2	special	restricted	6/28/1996	no	443	455	13	/jucs_2_6/integrated_multimedia_based_distance	http://www.jucs.org/jucs_2_6/integrated_multimedia_based_distance/Halang_W_A.pdf	\N	\N
795	Educational Video and TV in Distance Education - Production and Design Aspects -	distance education,instructional film,educational television,educational design	4/17/1996	8/26/2002	jucs	6	2	special	restricted	6/28/1996	no	456	473	18	/jucs_2_6/educational_video_and_tv	http://www.jucs.org/jucs_2_6/educational_video_and_tv/Hauff_M.pdf	\N	\N
796	ASIC Design at Home	ASIC design,integrated circuits,free software,unix,Linux,PC software,diploma thesis	4/17/1996	8/26/2002	jucs	6	2	special	restricted	6/28/1996	no	474	483	10	/jucs_2_6/asic_design_at_home	http://www.jucs.org/jucs_2_6/asic_design_at_home/Heinrichmeyer_F.pdf	\N	\N
797	On the Potential of Distance Education in the Age of Information Technology		4/17/1996	8/26/2002	jucs	6	2	special	restricted	6/28/1996	no	484	491	8	/jucs_2_6/on_the_potential_of	http://www.jucs.org/jucs_2_6/on_the_potential_of/Holmberg_B.pdf	\N	\N
798	Media Publishing in Distance Teaching	multimedia development,media publishing,online systems in distance teaching	4/17/1996	8/26/2002	jucs	6	2	special	restricted	6/28/1996	no	492	502	11	/jucs_2_6/media_publishing_in_distance	http://www.jucs.org/jucs_2_6/media_publishing_in_distance/Kaderali_F.pdf	\N	\N
799	Communicating and Learning in "Virtual Seminars": The Uses of Spatial Metaphors in Interface Design	Telematics,Computer Conferencing,Virtual Seminar,Interface Design,Metaphor	4/17/1996	8/26/2002	jucs	6	2	special	restricted	6/28/1996	no	503	513	11	/jucs_2_6/communicating_and_learning_in	http://www.jucs.org/jucs_2_6/communicating_and_learning_in/Schwan_S.pdf	\N	\N
800	Managing Editor's Column		4/17/1996	8/26/2002	jucs	6	2	special	restricted	6/28/1996	yes	442	442	1	/jucs_2_6/editorial	http://www.jucs.org/jucs_2_6/editorial/managing.pdf	\N	\N
801	On Combining the Knowledge of Heterogeneous Information Repositories	distributed agent system,knowledge brokers,information gathering,data retrieval,Internet.	7/5/1996	8/26/2002	jucs	7	2	regular	restricted	7/28/1996	no	515	532	18	/jucs_2_7/on_combining_the_knowledge	http://www.jucs.org/jucs_2_7/on_combining_the_knowledge/Borghoff_U.pdf	\N	\N
802	Ceilings of Monotone Boolean Functions	Complexity measures,combinational networks,monotone Boolean functions	7/5/1996	8/26/2002	jucs	7	2	regular	restricted	7/28/1996	no	533	548	16	/jucs_2_7/ceilings_of_monotone_boolean	http://www.jucs.org/jucs_2_7/ceilings_of_monotone_boolean/Dunne_P_E.pdf	\N	\N
803	Disjunctive Omega-Words and Real Numbers	ω-words,number representations,invariant properties,disjunctiveness,normality,periods of rational numbers	7/5/1996	8/26/2002	jucs	7	2	regular	restricted	7/28/1996	no	549	568	20	/jucs_2_7/disjunctive_omega_words_and	http://www.jucs.org/jucs_2_7/disjunctive_omega_words_and/Hertling_P.pdf	\N	\N
804	Managing Editor's Column		7/5/1996	8/26/2002	jucs	7	2	regular	restricted	7/28/1996	yes	514	514	1	/jucs_2_7/editorial	http://www.jucs.org/jucs_2_7/editorial/managing.pdf	\N	\N
805	The Edge-Flipping Distance of Triangulations	triangulation,edge-flipping operation,flip,edge-flipping distance,rotation distance	7/30/1996	8/26/2002	jucs	8	2	regular	restricted	8/28/1996	no	570	579	10	/jucs_2_8/the_edge_flipping_distance	http://www.jucs.org/jucs_2_8/the_edge_flipping_distance/Hanke_S.pdf	\N	\N
806	LATE: A Unified Concept for a Learning And Teaching Environment	WWW,Web,distance teaching,authoring,CAI,CBT,CSCW,educational software,HyperWave,Hyper-G,HM-Card	8/30/1996	8/26/2002	jucs	8	2	regular	restricted	8/28/1996	no	580	595	16	/jucs_2_8/late_a_unified_concept	http://www.jucs.org/jucs_2_8/late_a_unified_concept/Maurer_H.pdf	\N	\N
807	Managing Editor's Column		7/30/1996	8/26/2002	jucs	8	2	regular	restricted	8/28/1996	yes	569	569	1	/jucs_2_8/editorial	http://www.jucs.org/jucs_2_8/editorial/managing.pdf	\N	\N
808	Managing Interdisciplinary Project Teams Through the Web		9/27/1996	8/26/2002	jucs	9	2	special	restricted	9/28/1996	no	597	609	13	/jucs_2_9/managing_interdisciplinary_project_teams	http://www.jucs.org/jucs_2_9/managing_interdisciplinary_project_teams/Chinowsky_P.pdf	\N	\N
809	ProFusion: Intelligent Fusion from Multiple, Distributed Search Engines		9/27/1996	8/26/2002	jucs	9	2	special	restricted	9/28/1996	no	637	649	13	/jucs_2_9/profusion_intelligent_fusion_from	http://www.jucs.org/jucs_2_9/profusion_intelligent_fusion_from/Gauch_S.pdf	\N	\N
810	Designing Digital Libraries for the Hyperliterate Age		9/27/1996	8/26/2002	jucs	9	2	special	restricted	9/28/1996	no	610	622	13	/jucs_2_9/designing_digital_libraries_for	http://www.jucs.org/jucs_2_9/designing_digital_libraries_for/Nuernberg_P.pdf	\N	\N
811	Professional Electronic Publishing in Hyper-G The Next Generation Publishing Solution on the Web	electronic publishing,WWW,Hyper-G,HyperWave,automatic hyper-link creation,electronic refereeing	9/27/1996	8/26/2002	jucs	9	2	special	restricted	9/28/1996	no	650	658	9	/jucs_2_9/professional_electronic_publishing_in	http://www.jucs.org/jucs_2_9/professional_electronic_publishing_in/Schmaranz_K.pdf	\N	\N
812	Managing Editor's Column		9/17/1996	8/26/2002	jucs	9	2	special	restricted	9/28/1996	yes	569	569	1	/jucs_2_9/editorial	http://www.jucs.org/jucs_2_9/editorial/managing.pdf	\N	\N
813	Linguistic Tools for Modelling Alter Egos in Cyberspace: Who is responsible?		9/27/1996	8/26/2002	jucs	9	2	special	restricted	9/28/1996	no	623	636	14	/jucs_2_9/linguistic_tools_for_modelling	http://www.jucs.org/jucs_2_9/linguistic_tools_for_modelling/van_de_Riet_R_P.pdf	\N	\N
814	A Word from the Guest Editor: "Classroom of the Future"		10/28/1996	8/26/2002	jucs	10	2	special	restricted	10/28/1996	no	660	662	3	/jucs_2_10/a_word_from_the	http://www.jucs.org/jucs_2_10/a_word_from_the/Carlson_P.pdf	\N	\N
815	Preparing Teachers to Use and Apply Technology: New Models for a New Era	Professional Development,Inservice Training Models,Technological Integration	10/9/1996	8/26/2002	jucs	10	2	special	restricted	10/28/1996	no	711	716	6	/jucs_2_10/preparing_teachers_to_use	http://www.jucs.org/jucs_2_10/preparing_teachers_to_use/Diem_R.pdf	\N	\N
816	Interdisciplinary Development of an Electronic Class and Conference Room		10/9/1996	8/26/2002	jucs	10	2	special	restricted	10/28/1996	no	694	710	17	/interdisciplinary_development_of_an_electronic_class	http://www.jucs.org/interdisciplinary_development_of_an_electronic_class/Muehlhaeuser_M.pdf	\N	\N
817	Computer-Supported Human Cooperation in Electronic Classrooms	Computer science education,case study,computer supported cooperative work,education,electronic classrooms,groupware	10/16/1996	8/26/2002	jucs	10	2	special	restricted	10/28/1996	no	679	693	15	/jucs_2_10/computer_supported_human_cooperation	http://www.jucs.org/jucs_2_10/computer_supported_human_cooperation/Mueldner_T.pdf	\N	\N
818	Teaching on the WWW: Assignment Focus and Information Indexing	Internet,educational applications,groupware,human-computer interaction,distance education,WWW,email,classroom	10/9/1996	8/26/2002	jucs	10	2	special	restricted	10/28/1996	no	732	743	12	/jucs_2_10/teaching_on_the_www	http://www.jucs.org/jucs_2_10/teaching_on_the_www/Rada_R.pdf	\N	\N
819	Groupware for Collaborative Learning: A research Perspective on Processes, Opportunities, and Obstacles	groupware,collaborative learning,electronic networks,distance learning	10/9/1996	8/26/2002	jucs	10	2	special	restricted	10/28/1996	no	717	731	15	/jucs_2_10/groupware_for_collaborative_learning	http://www.jucs.org/jucs_2_10/groupware_for_collaborative_learning/Schrum_L.pdf	\N	\N
820	The Classroom as ONE Learning Environment of the Future	concept of classroom,distributed learning environments,educational technologies,educational resources design,learning theories	10/28/1996	8/26/2002	jucs	10	2	special	restricted	10/28/1996	no	663	678	16	/jucs_2_10/the_classroom_as_one	http://www.jucs.org/jucs_2_10/the_classroom_as_one/Vivet_M.pdf	\N	\N
821	Managing Editor's Column		10/9/1996	8/26/2002	jucs	10	2	special	restricted	10/28/1996	yes	659	659	1	/jucs_2_10/editorial	http://www.jucs.org/jucs_2_10/editorial/managing.pdf	\N	\N
822	Remarks on Propagating Partition-Limited ETOL Systems	Formal languages,parallel rewriting systems,k-limited systems	9/9/1996	8/26/2002	jucs	11	2	regular	restricted	11/28/1996	no	745	755	11	/jucs_2_11/remarks_on_propagating_partition	http://www.jucs.org/remarks_on_propagating_partition/Fernau_H.pdf	\N	\N
823	Data Compression and Serial Communication with Generalized T-Codes	T-Codes,coding,synchronisation,T-augmentation,recursive code,coding efficiency,redundancy,string decomposition	11/7/1996	8/26/2002	jucs	11	2	regular	restricted	11/28/1996	no	769	795	27	/jucs_2_11/data_compression_and_serial	http://www.jucs.org/jucs_2_11/data_compression_and_serial/Guenther_U.pdf	\N	\N
824	Conditional Branching is not Necessary for Universal Computation in von Neumann Computers		11/7/1996	8/26/2002	jucs	11	2	regular	restricted	11/28/1996	no	756	768	13	/jucs_2_11/conditional_branching_is_not	http://www.jucs.org/jucs_2_11/conditional_branching_is_not/Rojas_R.pdf	\N	\N
825	Managing Editor's Column		11/7/1996	8/26/2002	jucs	11	2	regular	restricted	11/28/1996	yes	744	744	1	/jucs_2_11/editorial	http://www.jucs.org/jucs_2_11/editorial/managing.pdf	\N	\N
826	Teaching Hypertext and Hypermedia through the Web	hypertext,courseware,document reposito,ry,discussion groups,monitoring progress	12/5/1996	8/26/2002	jucs	12	2	regular	restricted	12/28/1996	no	797	804	8	/jucs_2_12/teaching_hypertext_and_hypermedia	http://www.jucs.org/jucs_2_12/teaching_hypertext_and_hypermedia/De_Bra_P_M_E.pdf	\N	\N
827	Delivering Hypertext Based Courseware on the WWW	Courseware,World-Wide-Web,online,parallel computing,C programming,computer vision.	12/5/1996	8/26/2002	jucs	12	2	regular	restricted	12/28/1996	no	805	828	24	/jucs_2_12/delivering_hypertext_based_courseware	http://www.jucs.org/jucs_2_12/delivering_hypertext_based_courseware/Marshall_A_D.pdf	\N	\N
828	Evaluating and Improving WWW-Aided Instruction	Multimedia Information Systems [Evaluation/Methodology,],Computer Uses in Education,World-Wide Web,Hypertext Document Design and Preparation,Computer Science Education,Computer Literacy.	11/22/1996	8/26/2002	jucs	12	2	regular	restricted	12/28/1996	no	829	841	13	/jucs_2_12/evaluating_and_improving_www	http://www.jucs.org/jucs_2_12/evaluating_and_improving_www/Rebelsky_S_A.pdf	\N	\N
829	One Net One World Global Citizenship and the Internet		12/5/1996	8/26/2002	jucs	12	2	regular	restricted	12/28/1996	no	842	857	16	/jucs_2_12/one_net_one_world	http://www.jucs.org/jucs_2_12/one_net_one_world/Shearer_J.pdf	\N	\N
830	Managing Editor's Column		11/20/1996	8/26/2002	jucs	12	2	regular	restricted	12/28/1996	yes	796	796	1	/jucs_2_12/editorial	http://www.jucs.org/jucs_2_12/editorial/managing.pdf	\N	\N
831	Curve Fitting and Interpolation of Biological Data Under Uncertainties	Interpolation,least squares approximation,verification,model validation,algebraic manipulations,computer algebra systems,enzyme kinetics,uncertainties,interval arithmetic	3/5/1996	8/26/2002	jucs	2	2	special	restricted	2/28/1996	no	58	69	12	/jucs_2_2/curve_fitting_and_interpolation	http://www.jucs.org/jucs_2_2/curve_fitting_and_interpolation/Akyildiz_Y.pdf	\N	\N
832	Inexact Information Systems and its Application to Approximate Reasoning	Linguistic approach,fuzzy implication,fuzzy quantifier,fuzzy number,approximate reasoning,information system.	2/26/1996	8/26/2002	jucs	2	2	special	restricted	2/28/1996	no	70	76	7	/jucs_2_2/inexact_information_systems_and	http://www.jucs.org/jucs_2_2/inexact_information_systems_and/Andreeva_P_T.pdf	\N	\N
833	Dedicated Hardware for Biological Sequence Comparison	Hardware,Biological Sequence Comparison,DNA,FPGA,VLSI	2/26/1996	8/26/2002	jucs	2	2	special	restricted	2/28/1996	no	77	86	10	/jucs_2_2/dedicated_hardware_for_biological	http://www.jucs.org/jucs_2_2/dedicated_hardware_for_biological/Lavenier_D.pdf	\N	\N
834	On the Scalability of Molecular Computational Solutions to NP Problems	Molecular Computation,DNA,NP-problem	2/27/1996	8/26/2002	jucs	2	2	special	restricted	2/28/1996	no	87	95	9	/jucs_2_2/on_the_scalability_of	http://www.jucs.org/jucs_2_2/on_the_scalability_of/Mac_Donaill_D_A.pdf	\N	\N
835	Managing Editor's Column		2/29/1996	8/26/2002	jucs	2	2	special	restricted	2/28/1996	yes	57	58	2	/jucs_2_2/editorial	http://www.jucs.org/jucs_2_2/editorial/managing.pdf	\N	\N
836	MONSTR I - Fundamental Issues and the Design of MONSTR	Intermediate Languages,Term Graph Rewriting,MONSTR,Semantic Models	4/9/1996	8/26/2002	jucs	4	2	regular	restricted	4/28/1996	no	164	216	53	/jucs_2_4/monstr_i_fundamental_issues	http://www.jucs.org/jucs_2_4/monstr_i_fundamental_issues/corrigendum.pdf	\N	\N
837	On Images of Algebraic Series		4/9/1996	8/26/2002	jucs	4	2	regular	restricted	4/28/1996	no	217	223	7	/jucs_2_4/on_images_of_algebraic	http://www.jucs.org/jucs_2_4/on_images_of_algebraic/Honkala_J.pdf	\N	\N
838	The Power of Restricted Splicing with Rules from a Regular Language	DNA recombination,splicing systems,molecular genetics,Chomsky hierarchy,regulated rewriting,abstract families of languages	4/9/1996	8/26/2002	jucs	4	2	regular	restricted	4/28/1996	no	224	240	17	/jucs_2_4/the_power_of_restricted	http://www.jucs.org/jucs_2_4/the_power_of_restricted/Kari_L.pdf	\N	\N
839	Managing Editor's Column		3/28/1996	8/26/2002	jucs	4	2	regular	restricted	4/28/1996	yes	163	163	1	/jucs_2_4/editorial	http://www.jucs.org/jucs_2_4/editorial/managing.pdf	\N	\N
840	Algorithmic Information Theory: Open Problems		5/17/1996	8/26/2002	jucs	5	2	special	restricted	5/28/1996	no	439	441	3	/jucs_2_5/algorithmic_information_theory_open	http://www.jucs.org/jucs_2_5/algorithmic_information_theory_open/Calude_C.pdf	\N	\N
841	Kraft-Chaitin Inequality Revisited	Kraft inequality,Kraft-Chaitin inequality,prefix-free codes	5/2/1996	8/26/2002	jucs	5	2	special	restricted	5/28/1996	no	306	310	5	/jucs_2_5/kraft_chaitin_inequality_revisited	http://www.jucs.org/jucs_2_5/kraft_chaitin_inequality_revisited/Calude_C_1.pdf	\N	\N
842	The Finite, the Unbounded and the Infinite		5/17/1996	8/26/2002	jucs	5	2	special	restricted	5/28/1996	yes	242	244	3	/jucs_2_5/the_finite_the_unbounded	http://www.jucs.org/jucs_2_5/the_finite_the_unbounded/Calude_C_2.pdf	\N	\N
843	Is Finite Precision Arithmetic Useful For Physics ?		5/3/1996	8/26/2002	jucs	5	2	special	restricted	5/28/1996	no	380	395	16	/is_finite_precision_arithmetic_useful_for_physics	http://www.jucs.org/is_finite_precision_arithmetic_useful_for_physics/Chaitin_Chatelin_F.pdf	\N	\N
844	The Limits of Mathematics		5/6/1996	8/26/2002	jucs	5	2	special	restricted	5/28/1996	no	270	305	36	/jucs_2_5/the_limits_of_mathematics	http://www.jucs.org/jucs_2_5/the_limits_of_mathematics/Chaitin_G_J.pdf	\N	\N
845	Towards Foundations of Cryptography: Investigation of Perfect Secrecy	cryptography,perfect secrecy,program-size complexity,information theory,computational complexity	5/14/1996	8/26/2002	jucs	5	2	special	restricted	5/28/1996	no	347	379	33	/jucs_2_5/towards_foundations_of_cryptography	http://www.jucs.org/jucs_2_5/towards_foundations_of_cryptography/Juergensen_H.pdf	\N	\N
846	Introduction To Algorithmic Information Theory		4/30/1996	8/26/2002	jucs	5	2	special	restricted	5/28/1996	no	245	269	25	/jucs_2_5/introduction_to_algorithmic_information	http://www.jucs.org/jucs_2_5/introduction_to_algorithmic_information/Markowsky_G.pdf	\N	\N
847	Toy LISP Interpreter on a Connex Memory Maschine		5/6/1996	8/26/2002	jucs	5	2	special	restricted	5/28/1996	no	427	438	12	/jucs_2_5/toy_lisp_interpreter_on	http://www.jucs.org/p_interpreter_on/Mitu_B.pdf	\N	\N
848	Chaitin's ToyLisp on a Connex Machine		5/14/1996	8/26/2002	jucs	5	2	special	restricted	5/28/1996	no	410	426	17	/jucs_2_5/chaitin_s_toylisp_on	http://www.jucs.org/jucs_2_5/chaitin_s_toylisp_on/Stefan_G.pdf	\N	\N
849	Polynomials, Constructivity and Randomness		5/14/1996	8/26/2002	jucs	5	2	special	restricted	5/28/1996	no	396	409	14	/jucs_2_5/polynomials_constructivity_and_randomness	http://www.jucs.org/jucs_2_5/polynomials_constructivity_and_randomness/Stefanescu_D.pdf	\N	\N
850	Quantum Algorithmic Information Theory		5/3/1996	8/26/2002	jucs	5	2	special	restricted	5/28/1996	no	311	346	36	/jucs_2_5/quantum_information_theory	http://www.jucs.org/jucs_2_5/quantum_information_theory/Svozil_K.pdf	\N	\N
851	Managing Editor's Column		4/25/1996	8/26/2002	jucs	5	2	special	restricted	5/28/1996	yes	241	241	1	/jucs_2_5/editorial	http://www.jucs.org/jucs_2_5/editorial/managing.pdf	\N	\N
852	On Completeness of Pseudosimple Sets	Completeness,Pseudosimple set,Effectivization,Extensionally bounded function	2/16/1995	8/26/2002	jucs	2	1	regular	restricted	2/28/1995	no	151	154	4	/jucs_1_2/on_completeness_of_pseudosimple	http://www.jucs.org/jucs_1_2/on_completeness_of_pseudosimple/Bulitko_V.pdf	\N	\N
853	A Variant of Team Cooperation in Grammar Systems	Formal languages,grammar systems,teams	1/14/1995	8/26/2002	jucs	2	1	regular	restricted	2/28/1995	no	105	130	26	/jucs_1_2/a_variant_of_team	http://www.jucs.org/jucs_1_2/a_variant_of_team/Freund_R.pdf	\N	\N
854	On Four Classes of Lindenmayerian Power Series		2/14/1995	8/26/2002	jucs	2	1	regular	restricted	2/28/1995	no	131	135	5	/jucs_1_2/on_four_classes_of	http://www.jucs.org/jucs_1_2/on_four_classes_of/Honkala_J.pdf	\N	\N
855	A Scalable Architecture for Maintaining Referential Integrity in Distributed Information Systems	Hypertext,Link Consistency,Distributed Information System,Internet,Gopher,WWW,Hyper-G,Scalability,p-flood	2/21/1995	8/26/2002	jucs	2	1	regular	restricted	2/28/1995	no	84	104	21	/jucs_1_2/a_scalable_architecture_for	http://www.jucs.org/jucs_1_2/a_scalable_architecture_for/Kappe_F.pdf	\N	\N
856	The Relationship Between Propagation Characteristics and Nonlinearity of Cryptographic Functions	Cryptography,Boolean functions,Encryption functions,Nonlinearity,Propagation Characteristics,SAC,S-boxes	2/17/1995	8/26/2002	jucs	2	1	regular	restricted	2/28/1995	no	136	150	15	/jucs_1_2/the_relationship_between_propagation	http://www.jucs.org/jucs_1_2/the_relationship_between_propagation/Seberry_J.pdf	\N	\N
857	Managing Editor's Column		2/26/1995	8/26/2002	jucs	2	1	regular	restricted	2/28/1995	yes	83	83	1	/jucs_1_2/editorial	http://www.jucs.org/jucs_1_2/editorial/managing.pdf	\N	\N
858	The Hyper-G Network Information System	Hypermedia,information system,information visualisation,graphical interaction,Internet	4/19/1995	8/26/2002	jucs	4	1	regular	restricted	4/28/1995	no	206	220	15	/jucs_1_4/the_hyper_g_network	http://www.jucs.org/jucs_1_4/the_hyper_g_network/Andrews_K.pdf	\N	\N
859	About WWW	WWW,World-Wide Web,History,SGML,cultural Aspects,Society.	4/19/1995	8/26/2002	jucs	4	1	regular	restricted	4/28/1995	no	221	231	11	/jucs_1_4/about_www	http://www.jucs.org//about_www/Cailliau_R.pdf	\N	\N
860	Electronic Publishing		4/19/1995	8/26/2002	jucs	4	1	regular	restricted	4/28/1995	no	232	234	3	/jucs_1_4/electronic_publishing	http://www.jucs.org/jucs_1_4/electronic_publishing/Goetze_D.pdf	\N	\N
861	Evolution of Internet Gopher	Distributed Information Systems,Internet Gopher,Gopher+	4/19/1995	8/26/2002	jucs	4	1	regular	restricted	4/28/1995	no	235	246	12	/jucs_1_4/evolution_of_internet_gopher	http://www.jucs.org/jucs_1_4/evolution_of_internet_gopher/McCahill_M_P.pdf	\N	\N
862	WAIS and Information Retrieval on the Internet		4/19/1995	8/26/2002	jucs	4	1	regular	restricted	4/28/1995	no	247	250	4	/jucs_1_4/wais_and_information_retrieval	http://www.jucs.org/jucs_1_4/wais_and_information_retrieval/Muelner_H.pdf	\N	\N
863	Managing Editor's Column		5/1/1995	8/26/2002	jucs	4	1	regular	restricted	4/28/1995	yes	205	205	1	/jucs_1_4/editorial	http://www.jucs.org/jucs_1_4/editorial/managing.pdf	\N	\N
864	An Efficient Distributed Algorithm For st-numbering the Vertices of a Biconnected Graph	Distributed graph algorithms,st-numbering,biconnected graph	9/29/1995	8/26/2002	jucs	9	1	regular	restricted	9/28/1995	no	633	650	18	/jucs_1_9/an_efficient_distributed_algorithm	http://www.jucs.org/jucs_1_9/an_efficient_distributed_algorithm/Aranha_R_F_M.pdf	\N	\N
865	A Decision Method for the Unambiguity of Sets Defined by Number Systems		8/17/1995	8/26/2002	jucs	9	1	regular	restricted	9/28/1995	no	652	657	6	/jucs_1_9/a_decision_method_for	http://www.jucs.org/jucs_1_9/a_decision_method_for/Honkala_J.pdf	\N	\N
866	A Method for Proving Theorems in Differential Geometry and Mechanics	Differential geometry,mechanics,polynomial elimination,theorem proving,triangular system,zero decomposition	8/18/1995	8/26/2002	jucs	9	1	regular	restricted	9/28/1995	no	658	673	16	/jucs_1_9/a_method_for_proving	http://www.jucs.org/jucs_1_9/a_method_for_proving/Wang_D.pdf	\N	\N
867	Managing Editor's Column		10/13/1995	8/26/2002	jucs	9	1	regular	restricted	9/28/1995	yes	632	632	1	/jucs_1_9/editorial	http://www.jucs.org/jucs_1_9/editorial/managing.pdf	\N	\N
868	Digital Libraries as Learning and Teaching Support	Digital libraries,electronic libraries,learning support,teaching support,instructional technology,CAI,CBT	11/22/1995	8/26/2002	jucs	11	1	regular	restricted	11/28/1995	no	719	727	9	/jucs_1_11/digital_libraries_as_learning	http://www.jucs.org/jucs_1_11/digital_libraries_as_learning/Maurer_H.pdf	\N	\N
869	Testing a High-Speed Data Path The Design of the RSAb Crypto Chip	high speed multipliers,hardware algorithms,design for testability,public key cryptography	12/1/1995	8/26/2002	jucs	11	1	regular	restricted	11/28/1995	no	728	743	16	/jucs_1_11/testing_a_high_speed	http://www.jucs.org/jucs_1_11/testing_a_high_speed/Mayerwieser_W.pdf	\N	\N
870	A Comparison of WWW and Hyper-G	Hypermedia,Hyper-G,WWW,Xanadu,networked information systems,Internet	11/28/1995	8/26/2002	jucs	11	1	regular	restricted	11/28/1995	no	744	750	7	/jucs_1_11/a_comparison_of_www	http://www.jucs.org/jucs_1_11/a_comparison_of_www/Pam_A.pdf	\N	\N
871	Managing Editor's Column		11/23/1995	8/26/2002	jucs	11	1	regular	restricted	11/28/1995	yes	718	718	1	/jucs_1_11/editorial	http://www.jucs.org/jucs_1_11/editorial/managing.pdf	\N	\N
872	Estimation of Round-off Errors on Several Computers Architectures		6/30/1995	8/26/2002	jucs	7	1	special	restricted	7/28/1995	no	454	468	15	/jucs_1_7/estimation_of_round_off	http://www.jucs.org/jucs_1_7/estimation_of_round_off/Asserrhine_J.pdf	\N	\N
873	Foreword - Special Issue "Real Numbers and Computers"		7/12/1995	8/26/2002	jucs	7	1	special	restricted	7/28/1995	yes	436	438	3	/jucs_1_7/foreword_special_issue_real	http://www.jucs.org/jucs_1_7/foreword_special_issue_real/Bajard_J_C.pdf	\N	\N
874	Round-off Error Propagation in the Solution of the Heat Equation by finite Differences	Floating point arithmetic,numerical error propagation,partial differential equations,finite difference methods	6/30/1995	8/26/2002	jucs	7	1	special	restricted	7/28/1995	no	469	483	15	/jucs_1_7/round_off_error_propagation	http://www.jucs.org/jucs_1_7/round_off_error_propagation/Jezequel_F.pdf	\N	\N
875	LCF: A Lexicographic Binary Representation of the Rationals	Computer arithmetic,continued fractions,lexicographic,number systems,number theory,rational numbers.	6/30/1995	8/26/2002	jucs	7	1	special	restricted	7/28/1995	no	484	503	20	/jucs_1_7/lcf_a_lexicographic_binary	http://www.jucs.org/jucs_1_7/lcf_a_lexicographic_binary/Kornerup_P.pdf	\N	\N
876	Exact Statistics and Continued Fractions		6/30/1995	8/26/2002	jucs	7	1	special	restricted	7/28/1995	no	504	513	10	/jucs_1_7/exact_statistics_and_continued	http://www.jucs.org/jucs_1_7/exact_statistics_and_continued/Lester_D.pdf	\N	\N
877	A High Radix On-line Arithmetic for Credible and Accurate Computing	High-radix,on-line arithmetic,precision,accurate,reliable,credible,super-scaler,VLIW.	6/30/1995	8/26/2002	jucs	7	1	special	restricted	7/28/1995	no	439	453	15	/jucs_1_7/a_high_radix_on	http://www.jucs.org/jucs_1_7/a_high_radix_on/Lynch_T.pdf	\N	\N
878	On Directed Interval Arithmetic and its Applications	computer arithmetic,error analysis,interval algebraic manipulation	6/30/1995	8/26/2002	jucs	7	1	special	restricted	7/28/1995	no	514	526	13	/jucs_1_7/on_directed_interval_arithmetic	http://www.jucs.org/jucs_1_7/on_directed_interval_arithmetic/Markov_S.pdf	\N	\N
879	MSB-First Digit Serial Arithmetic	Computer Arithmetic,On-line Computation,Number Representations,Redundant Digit sets,Continued Fractions,Intervals	6/30/1995	8/26/2002	jucs	7	1	special	restricted	7/28/1995	no	527	547	21	/jucs_1_7/msb_first_digit_serial	http://www.jucs.org/jucs_1_7/msb_first_digit_serial/Nielsen_A.pdf	\N	\N
880	Some Algorithms Providing Rigorous Bounds for the Eigenvalues of a Matrix		6/30/1995	8/26/2002	jucs	7	1	special	restricted	7/28/1995	no	548	559	12	/jucs_1_7/some_algorithms_providing_rigorous	http://www.jucs.org/gorous/Pavec_R.pdf	\N	\N
881	On a Formally Correct Implementation of IEEE Computer Arithmetic	computer arithmetic,implementation,IEEE standards,exception handling	6/30/1995	8/26/2002	jucs	7	1	special	restricted	7/28/1995	no	560	569	10	/jucs_1_7/on_a_formally_correct	http://www.jucs.org/jucs_1_7/on_a_formally_correct/Popova_E.pdf	\N	\N
882	Managing Editor's Column		7/3/1995	8/26/2002	jucs	7	1	special	restricted	7/28/1995	yes	435	435	1	/jucs_1_7/editorial	http://www.jucs.org/jucs_1_7/editorial/managing.pdf	\N	\N
883	Combining Concept Mapping and Adaptive Advice to Teach Reading Comprehension		6	8/26/2002	jucs	3	1	regular	restricted	3/28/1995	no	156	161	6	/jucs_1_3/combining_concept_mapping_and	http://www.jucs.org/jucs_1_3/combining_concept_mapping_and/Carlson_P.pdf	\N	\N
884	Modular Range Reduction	Computer Arithmetic,Elementary Functions,Range Reduction	3/22/1995	8/26/2002	jucs	3	1	regular	restricted	3/28/1995	no	162	175	14	/jucs_1_3/modular_range_reduction	http://www.jucs.org/jucs_1_3/modular_range_reduction/Daumas_M.pdf	\N	\N
885	Special Cases of Division		3/20/1995	8/26/2002	jucs	3	1	regular	restricted	3/28/1995	no	176	194	19	/jucs_1_3/special_cases_of_division	http://www.jucs.org/jucs_1_3/special_cases_of_division/Doran_R_W.pdf	\N	\N
886	Bringing ITS to the Marketplace: A Successful Experiment in Minimalist Design		3/24/1995	8/26/2002	jucs	3	1	regular	restricted	3/28/1995	no	195	200	6	/jucs_1_3/bringing_its_to_the	http://www.jucs.org/jucs_1_3/bringing_its_to_the/Gutwin_C.pdf	\N	\N
887	Halting Probability Amplitude of Quantum Computers		3/6/1995	8/26/2002	jucs	3	1	regular	restricted	3/28/1995	no	201	204	4	/jucs_1_3/halting_probability_amplitude_of	http://www.jucs.org/jucs_1_3/halting_probability_amplitude_of/Svozil_K.pdf	\N	\N
888	Managing Editor's Column		3/21/1995	8/26/2002	jucs	3	1	regular	restricted	3/28/1995	yes	155	155	1	/jucs_1_3/editorial	http://www.jucs.org/jucs_1_3/editorial/managing.pdf	\N	\N
889	Conditional Tabled Eco-Grammar Systems	Grammar systems,L systems,Artificial Life	5/18/1995	8/26/2002	jucs	5	1	regular	free	5/28/1995	no	252	268	17	/jucs_1_5/conditional_tabled_eco_grammar	http://www.jucs.org/jucs_1_5/conditional_tabled_eco_grammar/Csuhaj_Varju_E.pdf	\N	\N
890	HOME: An Environment for Hypermedia Objects	HOME,distributed hypermedia,networked multimedia,image store,navigation,query	5/24/1995	8/26/2002	jucs	5	1	regular	free	5/28/1995	no	269	291	23	/jucs_1_5/home_an_environment_for	http://www.jucs.org/jucs_1_5/home_an_environment_for/Duval_E.pdf	\N	\N
891	Lexical Analysis with a Simple Finite-Fuzzy-Automaton Model		5/17/1995	8/26/2002	jucs	5	1	regular	free	5/28/1995	no	292	311	20	/jucs_1_5/lexical_analysis_with_a	http://www.jucs.org/jucs_1_5/lexical_analysis_with_a/Mateescu_A.pdf	\N	\N
892	Software Patents and The Internet	Software patents,debate,Internet,Compuserve,Unisys,LZW GIF	5/24/1995	8/26/2002	jucs	5	1	regular	free	5/28/1995	no	312	319	8	/jucs_1_5/software_patents_and_the	http://www.jucs.org/_5/software_patents_and_the/Shearer_J.pdf	\N	\N
893	GAC - the Criterion for Global Avalanche Characteristics of Cryptographic Functions		5/12/1995	8/26/2002	jucs	5	1	regular	free	5/28/1995	no	320	337	18	/jucs_1_5/gac_the_criterion_for	http://www.jucs.org/jucs_1_5/gac_the_criterion_for/Zhang_X.pdf	\N	\N
894	Managing Editor's Column		5/26/1995	8/26/2002	jucs	5	1	regular	free	5/28/1995	yes	251	251	1	/jucs_1_5/editorial	http://www.jucs.org/jucs_1_5/editorial/managing.pdf	\N	\N
895	A Translation of the Pi-Calculus Into MONSTR	Concurrency,Pi-Calculus,Term Graph Rewriting,MONSTR,Process Networks,Simulation,Serialisability.	6/28/1995	8/26/2002	jucs	6	1	regular	restricted	6/28/1995	no	339	398	60	/jucs_1_6/a_translation_of_the	http://www.jucs.org/jucs_1_6/a_translation_of_the/Banach_R.pdf	\N	\N
896	Distributed Caching in Networked File Systems	networked file systems,distributed file caches,load balancing,file system performance	28-Jun	8/26/2002	jucs	6	1	regular	restricted	6/28/1995	no	399	409	11	/jucs_1_6/distributed_caching_in_networked	http://www.jucs.org/jucs_1_6/distributed_caching_in_networked/Klauser_A.pdf	\N	\N
897	From Personal Computer to Personal Assistant	Electronic assistants,electronic agents,message pads,searches,prediction,programming by example,voice commands.	6/6/1995	8/26/2002	jucs	6	1	regular	restricted	6/28/1995	no	410	422	13	/jucs_1_6/from_personal_computer_to	http://www.jucs.org/jucs_1_6/from_personal_computer_to/Lennon_J.pdf	\N	\N
898	Microworlds For Teaching Concepts of Object Oriented Programming	Microworld,object oriented programming,progressive disclosure,Smalltalk,teaching object oriented programming,computer literacy.	6/28/1995	8/26/2002	jucs	6	1	regular	restricted	6/28/1995	no	423	434	12	/jucs_1_6/microworlds_for_teaching_concepts	http://www.jucs.org/jucs_1_6/microworlds_for_teaching_concepts/Tomek_I.pdf	\N	\N
899	Managing Editor's Column		7/3/1995	8/26/2002	jucs	6	1	regular	restricted	6/28/1995	yes	338	338	1	/jucs_1_6/editorial	http://www.jucs.org/jucs_1_6/editorial/managing.pdf	\N	\N
900	An Aperiodic Set of Wang Cubes	discrete mathematics,automata theory,aperiodic tilings,Wang tiles,Wang cubes,sequential machines	11/14/1995	8/26/2002	jucs	10	1	regular	restricted	10/28/1995	no	675	686	12	/jucs_1_10/an_aperiodic_set_of	http://www.jucs.org/jucs_1_10/an_aperiodic_set_of/Culik_II_K.pdf	\N	\N
901	Contained Hypermedia	hypermedia data modeling,automatic link maintenance	11/14/1995	8/26/2002	jucs	10	1	regular	restricted	10/28/1995	no	687	705	19	/jucs_1_10/contained_hypermedia	http://www.jucs.org/jucs_1_10/contained_hypermedia/Duval_E.pdf	\N	\N
902	Authoring on the Fly	electronic courseware,hypermedia,whiteboard,distance teaching	10/21/1995	8/26/2002	jucs	10	1	regular	restricted	10/28/1995	no	706	717	12	/jucs_1_10/authoring_on_the_fly	http://www.jucs.org/jucs_1_10/authoring_on_the_fly/Ottmann_T.pdf	\N	\N
903	Managing Editor's Column		11/14/1995	8/26/2002	jucs	10	1	regular	restricted	10/28/1995	yes	674	674	1	/jucs_1_10/editorial	http://www.jucs.org/jucs_1_10/editorial/managing.pdf	\N	\N
904	A Novel Type of Skeleton for Polygons	Simple polygon,angular bisectors,internal skeleton,roof construction	12/22/1995	8/26/2002	jucs	12	1	regular	restricted	12/28/1995	no	752	761	10	/jucs_1_12/a_novel_type_of	http://www.jucs.org/jucs_1_12/a_novel_type_of/Aichholzer_O.pdf	\N	\N
905	Constraint Agents for the Information Age	multiagent coordination,agent-interaction,distributed problem solving,signed feature constraints,negotiation,cooperation strategies.	12/28/1995	8/26/2002	jucs	12	1	regular	restricted	12/28/1995	no	762	789	28	/jucs_1_12/constraint_agents_for_the	http://www.jucs.org/jucs_1_12/constraint_agents_for_the/Andreoli_J_M.pdf	\N	\N
906	Parikh Prime Words and GO-like Territories	formal languages,context free languages,L-systems,Parikh mapping,word problems	12/25/1995	8/26/2002	jucs	12	1	regular	restricted	12/28/1995	no	790	810	21	/jucs_1_12/parikh_prime_words_and	http://www.jucs.org/jucs_1_12/parikh_prime_words_and/Mateescu_A.pdf	\N	\N
907	Exploiting Parallelism in Constraint Satisfaction for Qualitative Simulation	Parallel constraint satisfaction,QSim,distributed AI	12/25/1995	8/26/2002	jucs	12	1	regular	restricted	12/28/1995	no	811	820	10	/jucs_1_12/exploiting_parallelism_in_constraint	http://www.jucs.org/jucs_1_12/exploiting_parallelism_in_constraint/Platzner_M.pdf	\N	\N
908	A Markov Process for Sequential Allocation		12/26/1995	8/26/2002	jucs	12	1	regular	restricted	12/28/1995	no	821	827	7	/jucs_1_12/a_markov_process_for	http://www.jucs.org/jucs_1_12/a_markov_process_for/Stefanescu_C.pdf	\N	\N
909	Managing Editor's Column		1/3/1996	8/26/2002	jucs	12	1	regular	restricted	12/28/1995	yes	751	751	1	/jucs_1_12/editorial	http://www.jucs.org/jucs_1_12/editorial/managing.pdf	\N	\N
910	Levels of Anonymity	security,anonymous use,access control,authentication,big brother	1/13/1995	8/26/2002	jucs	1	1	regular	restricted	1/28/1995	no	35	47	13	/jucs_1_1/levels_of_anonymity	http://www.jucs.org/jucs_1_1/levels_of_anonymity/Flinn_B.pdf	\N	\N
911	What Is a Random String?	Blank-endmarker complexity,Chaitin (self-delimiting) complexity,random ,strings.	1/14/1995	8/26/2002	jucs	1	1	regular	restricted	1/28/1995	no	48	66	19	/jucs_1_1/what_is_a_random	http://www.jucs.org/jucs_1_1/what_is_a_random/Calude_C.pdf	\N	\N
912	High-radix Division with Approximate Quotient-digit Estimation	Division,high radix,approximate digit estimates	1/14/1995	8/26/2002	jucs	1	1	regular	restricted	1/28/1995	no	2	22	21	/jucs_1_1/high_radix_division_with	http://www.jucs.org/jucs_1_1/high_radix_division_with/Fenwick_P.pdf	\N	\N
913	On Implementing EREW Work-Optimally on Mesh of Trees	EREW,mesh of trees,shared memory,simulation,work-optimal,randomized,coated mesh.	1/14/1995	8/26/2002	jucs	1	1	regular	restricted	1/28/1995	no	23	34	12	/jucs_1_1/on_implementing_erew_work	http://www.jucs.org/jucs_1_1/on_implementing_erew_work/Leppanen_V.pdf	\N	\N
914	Grammars Based on the Shuffle Operation	Shuffle operation,Chomsky grammars,L Systems	1/9/1995	8/26/2002	jucs	1	1	regular	restricted	1/28/1995	no	67	82	16	/jucs_1_1/grammars_based_on_the	http://www.jucs.org/jucs_1_1/grammars_based_on_the/Paun_G.pdf	\N	\N
915	Managing Editor's Column		1/14/1995	8/26/2002	jucs	1	1	regular	restricted	1/28/1995	yes	1	1	1	/jucs_1_1/editorial	http://www.jucs.org/jucs_1_1/editorial/managing.pdf	\N	\N
916	BROCA : A Computerized Environment for Mediating Scientific Reasoning through Writing	Computers and Education,Computer Uses in Education	7/28/1995	8/26/2002	jucs	8	1	regular	restricted	8/28/1995	no	571	590	20	/jucs_1_8/broca_a_computerized_environment	http://www.jucs.org/jucs_1_8/broca_a_computerized_environment/Carlson_P.pdf	\N	\N
917	Differential Ziv-Lempel Text Compression	text compression,LZ-77,arithmetic coding,vector quantisation	8/9/1995	8/26/2002	jucs	8	1	regular	restricted	8/28/1995	no	591	602	12	/jucs_1_8/differential_ziv_lempel_text	http://www.jucs.org/jucs_1_8/differential_ziv_lempel_text/Fenwick_P.pdf	\N	\N
918	Bounds for Heights of Integer Polynomial Factors		8/16/1995	8/26/2002	jucs	8	1	regular	restricted	8/28/1995	no	603	613	11	/jucs_1_8/bounds_for_heights_of	http://www.jucs.org/jucs_1_8/bounds_for_heights_of/Panaitopol_L.pdf	\N	\N
919	A Robust Affine Matching Algorithm Using an Exponentially Decreasing Distance Function	Affine Matching,Spatial Registration,Information Fusion,Image Understanding	7/31/1995	8/26/2002	jucs	8	1	regular	restricted	8/28/1995	no	614	631	18	/jucs_1_8/a_robust_affine_matching	http://www.jucs.org/jucs_1_8/a_robust_affine_matching/Pinz_A.pdf	\N	\N
920	Managing Editor's Column		8/26/1995	8/26/2002	jucs	8	1	regular	restricted	8/28/1995	yes	570	570	1	/jucs_1_8/editorial	http://www.jucs.org/jucs_1_8/editorial/managing.pdf	\N	\N
921	On Second Generation Hypermedia Systems		11/6/1994	8/26/2002	jucs	0	0	regular	free	11/15/1994	no	127	135	9	/jucs_0_0/on_second_generation_hypermedia	http://www.jucs.org/jucs_0_0/on_second_generation_hypermedia/Andrews_K.pdf	\N	\N
922	Journal of Universal Computer Science		11/6/1994	8/26/2002	jucs	0	0	regular	free	11/15/1994	no	109	115	7	/jucs_0_0/journal_of_universal_computer	http://www.jucs.org/jucs_0_0/journal_of_universal_computer/Calude_C.pdf	\N	\N
923	Applications and Impact of Hypermedia Systems: An Overview	multimedia,hypermedia,Internet,Hyper-G,hyperlinks,collections,converging technology,e-mail,libraries,electronic publishing,kiosks,CSCW,conferencing,life-long learning,electronic lecture room,CAI,electronic personal assistant.	10/29/1994	8/26/2002	jucs	0	0	regular	free	11/15/1994	no	54	107	54	/jucs_0_0/applications_and_impact_of	http://www.jucs.org/undefined	\N	\N
924	You Believe You Know What Multimedia is? And What Internet Will Do For You? Well ... Think Again!	Converging technology,multimedia,hypermedia,interactive and annotated movies,Internet,Hyper-G.	10/29/1994	8/26/2002	jucs	0	0	regular	free	11/15/1994	no	137	142	6	/jucs_0_0/you_believe_you_know	http://www.jucs.org/jucs_0_0/you_believe_you_know/Lennon_J_1.pdf	\N	\N
925	J.UCS - The Next Generation in Electronic Journal Publishing	J.UCS,Hyper-G,electronic publishing,electronic journals	11/7/1994	8/26/2002	jucs	0	0	regular	free	11/15/1994	no	117	125	9	/jucs_0_0/j_ucs_the_next	http://www.jucs.org/jucs_0_0/j_ucs_the_next/Maurer_H.pdf	\N	\N
926	Tragic Loss or Good Riddance? The Impending Demise of Traditional Scholarly Journals		10/30/1994	8/26/2002	jucs	0	0	regular	free	11/15/1994	no	3	52	50	/jucs_0_0/tragic_loss_or_good	http://www.jucs.org/jucs_0_0/tragic_loss_or_good/Odlyzko_A.pdf	\N	\N
927	Managing Editor's Column		11/6/1994	8/26/2002	jucs	0	0	regular	free	11/15/1994	yes	1	2	2	/jucs_0_0/editorial	http://www.jucs.org/jucs_0_0/editorial/managing.pdf	\N	\N
928	A Multi-objective Genetic Approach to Mapping Problem on Network-on-Chip	system-on-chip,network-on-chip,mapping,multi-objective optimization,evolutionary algorithm,simulation	10/31/2005	3/15/2006	jucs	4	12	special	restricted	4/28/2006	no	370	394	25	/jucs_12_4/a_multi_objective_genetic	http://www.jucs.org/jucs_12_4/a_multi_objective_genetic/jucs_12_04_0370_0394_palesi.pdf	\N	\N
929	Pareto-Optimal Hardware for Substitution Boxes	S-box,cryptography,genetic algorithms,evolvable hardware,multi-objective optimisation	10/31/2005	3/15/2006	jucs	4	12	special	restricted	4/28/2006	no	395	407	13	/jucs_12_4/pareto_optimal_hardware_for	http://www.jucs.org/jucs_12_4/pareto_optimal_hardware_for/jucs_12_04_0395_0407_nedjah.pdf	\N	\N
930	Automatic Programming Methodologies for Electronic Hardware Fault Monitoring	genetic programming,neural networks,decision trees,fault monitoring,computational intelligence,electronic hardware	10/31/2005	3/15/2006	jucs	4	12	special	restricted	4/28/2006	no	408	431	24	/jucs_12_4/automatic_programming_methodologies_for	http://www.jucs.org/jucs_12_4/automatic_programming_methodologies_for/jucs_12_04_0408_0431_abraham.pdf	\N	\N
931	Multi-Objective Evolutionary Algorithms and Pattern Search Methods for Circuit Design Problems	evolutionary electronics,multi-objective optimization,circuit design problems,evolutionary algorithms,genetic algorithms,classical optimization methods,pattern search methods,operational transconductance amplifier,leapfrog filter	10/31/2005	3/15/2006	jucs	4	12	special	restricted	4/28/2006	no	432	449	18	/jucs_12_4/multi_objective_evolutionary_algorithm	http://www.jucs.org/jucs_12_4/multi_objective_evolutionary_algorithm/jucs_12_04_0432_0449_biondi.pdf	\N	\N
932	DS/CDMA Multiuser Detection with Evolutionary Algorithms	genetic algorithm,evolutionary computation,multiuser detection,code division multiple access	10/31/2005	3/15/2006	jucs	4	12	special	restricted	4/28/2006	no	450	480	31	/jucs_12_4/ds_cdma_multiuser_detection	http://www.jucs.org/jucs_12_4/ds_cdma_multiuser_detection/jucs_12_04_0450_0480_ciriaco.pdf	\N	\N
933	Evolvable Hardware		4/3/2006	4/19/2006	jucs	4	12	special	restricted	4/28/2006	yes	367	369	3	/jucs_12_4/evolvable_hardware	http://www.jucs.org/jucs_12_4/evolvable_hardware/jucs_12_04_0367_0369_editorial.pdf	\N	\N
934	Managing Editor's Column		5/13/2006	5/27/2006	jucs	5	12	regular	free	2/28/2006	yes	481	481	1	/jucs_12_5/editorial	http://www.jucs.org/jucs_12_5/editorial/jucs_12_05_0481_0481_editorial.pdf	\N	\N
935	On-line Monitoring of Metric Temporal Logic with Time-Series Constraints Using Alternating Finite Automata	formal specification,temporal logic,run-time monitoring,run-time verification,alternating automata,time series,assertions,reactive systems	10/21/2005	2006-04_27	jucs	5	12	regular	restricted	5/28/2006	no	482	498	17	/jucs_12_5/on_line_monitoring_of	http://www.jucs.org/jucs_12_5/on_line_monitoring_of/jucs_12_05_0482_0498_drusinsky.pdf	\N	\N
936	Reversible Karatsuba's Algorithm	reversible computing,,reversible circuit,arithmetic operations,multiplier	8/26/2006	5/24/2006	jucs	5	12	regular	restricted	6/28/2006	no	499	511	13	/jucs_12_5/reversible_karatsubas_algorithm	http://www.jucs.org/jucs_12_5/reversible_karatsubas_algorithm/jucs_12_05_0499_0511_karatsuba.pdf	\N	\N
937	About an Algorithmic Approach to Tilings {<I>p,q</I>} of the Hyperbolic Plane	discrete hyperbolic geometry,combinatorial approach, tilings,tilings	5/2/2005	5/10/2006	jucs	5	12	regular	restricted	5/28/2006	no	512	550	39	/jucs_12_5/about_an_algorithmic_approach	http://www.jucs.org/jucs_12_5/about_an_algorithmic_approach/jucs_12_05_0512_0550_margenstern.pdf	\N	\N
938	Completeness in the Boolean Hierarchy: Exact-Four-Colorability, Minimal Graph Uncolorability, and Exact Domatic Number Problems - a Survey	Boolean hierarchy,completeness,exact colorability,exact domatic number,minimal uncolorability	9/2/2005	5/23/2006	jucs	5	12	regular	restricted	5/28/2006	yes/no	551	578	28	/jucs_12_5/completenes_in_the_boolean	http://www.jucs.org/jucs_12_5/completenes_in_the_boolean/jucs_12_05_0551_0578_rothe.pdf	\N	\N
939	Pervasive Health Management and Health Management Utilizing Pervasive Technologies : Synergy and Issues	health,pervasive technology,human information processing,societal issues,portable devices,expert systems	5/6/2005	12/13/2005	jucs	1	12	special	restricted	1/28/2006	no	6	14	9	/jucs_12_1/pervasive_health_management_and	http://www.jucs.org/jucs_12_1/pervasive_health_management_and/jucs_12_01_0006_0014_roberts.pdf	\N	\N
940	Health Monitoring and Assistance to Support Aging in Place	multiagent systems,artificial intelligence,smart environments	5/6/2005	12/13/2005	jucs	1	12	special	restricted	1/28/2006	no	15	29	15	/jucs_12_1/health_monitoring_and_assistance	http://www.jucs.org/jucs_12_1/health_monitoring_and_assistance/jucs_12_01_0015_0029_cook.pdf	\N	\N
941	A New System Dedicated to Real-time Cardiac Arrhythmias Tele-assistance and Monitoring	real-time telemedicine,wireless ECG sensor,cardiac arrhythmias,automatic ECG diagnosis,embedded micro-kernel	5/6/2005	12/13/2005	jucs	1	12	special	restricted	1/28/2006	no	30	44	15	/jucs_12_1/a_new_system_dedicated	http://www.jucs.org/jucs_12_1/a_new_system_dedicated/jucs_12_01_0030_0044_zhou.pdf	\N	\N
942	CAMMD: Context-Aware Mobile Medical Devices	telemedicine,mobile devices,context-aware computing,agent technology	5/6/2005	12/13/2005	jucs	1	12	special	restricted	1/28/2006	no	45	58	14	/jucs_12_1/cammd_context_aware_mobile	http://www.jucs.org/jucs_12_1/cammd_context_aware_mobile/jucs_12_01_0045_0058_osullivan.pdf	\N	\N
943	The Impact of Behavioral Monitoring Technology on the Provision of Health Care in the Home	smart-home technology,telemedicine,behavioral monitoring,care provision,web-based services	5/6/2005	12/13/2005	jucs	1	12	special	restricted	1/28/2006	no	59	79	21	/jucs_12_1/the_impact_of_behavioral	http://www.jucs.org/jucs_12_1/the_impact_of_behavioral/jucs_12_01_0059_0079_glascock.pdf	\N	\N
944	A Collaborative Biomedical Research System	cancer,computerized patient records,natural language processing,bioinformatics,privacy,confidentiality,security,electronic health records	5/6/2005	12/13/2005	jucs	1	12	special	restricted	1/28/2006	no	80	98	19	/jucs_12_1/a_collaborative_biomedical_research	http://www.jucs.org/jucs_12_1/a_collaborative_biomedical_research/jucs_12_01_0080_0098_taweel.pdf	\N	\N
945	A Pervasive Multimodal Tele-Home Healthcare System	pervasive computing,home healthcare,agent,Jini	5/6/2005	12/13/2005	jucs	1	12	special	restricted	1/28/2006	no	99	114	16	/jucs_12_1/a_pervasive_multimodal_tele	http://www.jucs.org/jucs_12_1/a_pervasive_multimodal_tele/jucs_12_01_0099_0114_miao.pdf	\N	\N
946	Pervasive Health Management: New Challenges for Health Informatics		2006_01_17	2006_01_23	jucs	1	12	special	restricted	1/28/2006	yes	1	5	5	/jucs_12_1/pervasive_health_management_new	http://www.jucs.org/jucs_12_1/pervasive_health_management_new/jucs_12_01_0001_0005_editorial.pdf	\N	\N
947	A Web-Based Decision Support System for Chronic Diseases	chronic diseases,nonhomogeneous Poisson process (NHPP),Bayesian Decision Theory,decision support system	5/6/2005	12/13/2005	jucs	1	12	special	restricted	1/28/2006	no	115	125	11	/jucs_12_1/a_web_based_decision	http://www.jucs.org/jucs_12_1/a_web_based_decision/jucs_12_01_0115_0125_chang.pdf	\N	\N
948	Quality of Privacy (QoP) for the Design of Ubiquitous Healthcare Applications	quality of privacy,ubiquitous computing,privacy-aware computing,ubiquitous healthcare	10/30/2005	1/15/2006	jucs	3	12	special	restricted	3/28/2006	no	252	269	18	/jucs_12_3/quality_of_privacy_for	http://www.jucs.org/jucs_12_3/quality_of_privacy_for/jucs_12_03_0252_0269_tentori.pdf	\N	\N
949	Visualization Services in a Conference Context: An Approach by RFID Technology	ubiquitous computing,context aware,RFID,implicit interaction,visualization,information mosaics	10/30/2005	1/15/2006	jucs	3	12	special	restricted	3/28/2006	no	270	283	14	/jucs_12_3/visualization_services_in_a	http://www.jucs.org/jucs_12_3/visualization_services_in_a/jucs_12_03_0270_0283_bravo.pdf	\N	\N
950	A Mechanism for Solving Conflicts in Ambient Intelligent Environments	intelligent environments,ambience intelligence,context awareness,privacy	10/30/2005	1/15/2006	jucs	3	12	special	restricted	3/28/2006	no	284	296	13	/jucs_12_3/a_mechanism_for_solving	http://www.jucs.org/jucs_12_3/a_mechanism_for_solving/jucs_12_03_0284_0296_haya.pdf	\N	\N
951	EMIlets: A Reflective Framework for Enabling AmI	ambient intelligence,pervasive computing,middleware,smart spaces	10/30/2005	1/15/2006	jucs	3	12	special	restricted	3/28/2006	no	297	314	18	/jucs_12_3/emi2lets_a_reflective_framework	http://www.jucs.org/jucs_12_3/emi2lets_a_reflective_framework/jucs_12_03_0297_0314_ipina.pdf	\N	\N
952	Context-Aware QoS Provision for Mobile Ad-hoc Network -based Ambient Intelligent Environments	quality of services,mobile ad-hoc networks,context-aware services	10/30/2005	1/15/2006	jucs	3	12	special	restricted	3/28/2006	no	315	327	13	/jucs_12_3/context_aware_qos_provision	http://www.jucs.org/jucs_12_3/context_aware_qos_provision/jucs_12_03_0315_0327_villanueva.pdf	\N	\N
953	A Modular Architecture for Nodes in Wireless Sensor Networks	wireless sensor networks,modular architecture,sensor network node,hardware node design	10/30/2005	1/15/2006	jucs	3	12	special	restricted	3/28/2006	no	328	339	12	/jucs_12_3/a_modular_architecture_for	http://www.jucs.org/jucs_12_3/a_modular_architecture_for/jucs_12_03_0328_0339_portilla.pdf	\N	\N
954	Development of Ambient Intelligence Applications using Components and Aspects	aspects,middleware,components,ambient intelligence,pervasive computing	10/30/2005	1/15/2006	jucs	3	12	special	restricted	3/28/2006	no	236	251	16	/jucs_12_3/development_of_ambient_intelligence	http://www.jucs.org/jucs_12_3/development_of_ambient_intelligence/jucs_12_03_0236_0251_fuentes.pdf	\N	\N
955	Information and Hybrid Architecture Model of the OCP Contextual Information Management System	context-awareness,semantic web,decision rules,hybrid architecture,information merging	10/30/2005	1/15/2006	jucs	3	12	special	restricted	3/28/2006	no	357	366	10	/jucs_12_3/information_and_hybrid_architecture	http://www.jucs.org/jucs_12_3/information_and_hybrid_architecture/jucs_12_03_0357_0366_nieto.pdf	\N	\N
956	Ubiquitous Computing and Ambient Intelligence: New Challenges for Computing		2/24/2006	3/14/2006	jucs	3	12	special	restricted	3/28/2006	yes	233	235	3	/jucs_12_3/ubiquitous_computing_and_ambient	http://www.jucs.org/jucs_12_3/ubiquitous_computing_and_ambient/jucs_12_03_0233_0235_editorial.pdf	\N	\N
957	Secure Service Discovery based on Trust Management for ad-hoc Networks	ad-hoc networks,service discovery protocol,security,trust	10/30/2005	1/30/2006	jucs	3	12	special	restricted	3/28/2006	no	340	356	17	/jucs_12_3/secure_service_discovery_based	http://www.jucs.org/jucs_12_3/secure_service_discovery_based/jucs_12_03_0340_0356_campo.pdf	\N	\N
958	Restricting the View and Connecting the Dots Dangers of a Web Search Engine Monopoly	Web mining,search engines and information retrieval,social issues	12/3/2006	12/27/2006	jucs	12	12	special/regular	free/restricted	12/28/2006	no	1731	1740	10	/jucs_12_12/restricting_the_view_and	http://www.jucs.org/jucs_12_12/restricting_the_view_and/jucs_12_12_1731_1740_kulathuramaiyer.pdf	\N	\N
959	Modeling Inheritance as Coercion in the Kenzo System	algebraic specification,symbolic computation,inheritance,coercion	10/17/2006	12/23/2006	jucs	12	12	regular	restricted	12/28/2006	no	1701	1730	30	/jucs_12_12/modeling_inheritance_as_coercion	http://www.jucs.org/jucs_12_12/modeling_inheritance_as_coercion/jucs_12_12_1701_1730_dominguez.pdf	\N	\N
960	A Formal Architectural Description Language based on Symbolic Transition Systems and Temporal Logic	architectural description language,component based software engineering,mixed formal specifications,symbolic transition system,temporal logic glue,abstract data types,graphical notations	2/11/2005	12/23/2006	jucs	12	12	regular	restricted	12/28/2006	no	1741	1782	42	/jucs_12_12/a_formal_architectural_description	http://www.jucs.org/jucs_12_12/a_formal_architectural_description/jucs_12_12_1741_1782_poizat.pdf	\N	\N
961	Persian/Arabic Baffletext CAPTCHA	completely automated public Turing test to tell computers and human apart (CAPTCHA),Persian and Arabic text,BaffleText,optical character recognition (OCR),internet security	3/20/2006	12/22/2006	jucs	12	12	regular	restricted	12/28/2006	no	1783	1796	14	/jucs_12_12/persian_arabic_baffletext_captcha	http://www.jucs.org/jucs_12_12/persian_arabic_baffletext_captcha/jucs_12_12_1783_1796_shahreza.pdf	\N	\N
962	Managing Editor's Column		12/15/2006	12/27/2006	jucs	12	12	regular	restricted	12/28/2006	yes	1700	1700	1	/jucs_12_12/editorial	http://www.jucs.org/jucs_12_12/editorial/jucs_12_12_1700_1700_editorial.pdf	\N	\N
963	The Design of the YAP Compiler: An Optimizing Compiler for Logic Programming Languages	dynamic compilation,Just-in-Time compiler,compiler optimizations	1/28/2006	4/6/2006	jucs	7	12	special	restricted	7/28/2006	no	764	787	24	/jucs_12_7/the_design_of_the	http://www.jucs.org/jucs_12_7/the_design_of_the/jucs_12_07_0764_0787_dasilva.pdf	\N	\N
964	Generic Process Algebra: A Programming Challenge	Process Algebra,coinduction,coalgebra	1/28/2006	4/6/2006	jucs	7	12	special	restricted	7/28/2006	no	922	937	16	/jucs_12_7/generic_process_algebra_a	http://www.jucs.org/jucs_12_7/generic_process_algebra_a/jucs_12_07_0922_0937_ribeiro.pdf	\N	\N
965	Our Experiences with Optimizations in Sun's Java Just-In-Time Compilers	Dynamic compilation,Just-in-Time compiler,compiler optimizations	1/28/2006	4/6/2006	jucs	7	12	special	restricted	7/28/2006	no	788	810	23	/jucs_12_7/our_experiences_with_optimizations	http://www.jucs.org/jucs_12_7/our_experiences_with_optimizations/jucs_12_07_0788_0810_costa.pdf	\N	\N
966	Detecting Bad Smells in AspectJ	aspect oriented software development,AspectJ language,,refactoring	1/28/2006	4/6/2006	jucs	7	12	special	restricted	7/28/2006	no	811	827	16	/jucs_12_7/detecting_bad_smells_in	http://www.jucs.org/jucs_12_7/detecting_bad_smells_in/jucs_12_07_0811_0827_piveta.pdf	\N	\N
967	Program Slicing by Calculation	program slicing,functional programming,program analysis	1/28/2006	-10	jucs	7	12	special	restricted	7/28/2006	no	828	848	16	/jucs_12_7/program_slicing_by_calculation	http://www.jucs.org/jucs_12_7/program_slicing_by_calculation/jucs_12_07_0828_0848_rodrigues.pdf	\N	\N
968	The Language of the Visitor Design Pattern	context free grammar,visitor pattern,visitor language,method invocation sequence,essential aspect	1/28/2006	4/6/2006	jucs	7	12	special	restricted	7/28/2006	no	849	867	16	/jucs_12_7/the_language_of_the	http://www.jucs.org/jucs_12_7/the_language_of_the/jucs_12_07_0849_0867_schordan.pdf	\N	\N
969	Strong Mobility in Mobile Haskell	mobile computation,strong mobility,functional programming,Haskell	1/28/2006	4/6/2006	jucs	7	12	special	restricted	7/28/2006	no	868	884	16	/jucs_12_7/strong_mobility_in_mobile	http://www.jucs.org/ty_in_mobile/jucs_12_07_0868_0884_dubois.pdf	\N	\N
970	An Object Model for Interoperable Systems	object model,interoperability,virtual machine	1/28/2006	4/6/2006	jucs	7	12	special	restricted	7/28/2006	no	885	902	18	/jucs_12_7/an_object_model_for	http://www.jucs.org/jucs_12_7/an_object_model_for/jucs_12_07_0885_0902_calsavara.pdf	\N	\N
971	Expressing Workflow Patterns for Web Services: The Case of PEWS	workflow patterns,programming languages,web services	1/28/2006	4/6/2006	jucs	7	12	special	restricted	7/28/2006	yes	903	921	19	/jucs_12_7/expressing_workflow_patterns_for	http://www.jucs.org/jucs_12_7/expressing_workflow_patterns_for/jucs_12_07_0903_0921_potrich.pdf	\N	\N
972	Defining Atomic Composition in UML Behavioral Diagrams	UML,semantics,nonsequential automata	1/28/2006	4/6/2006	jucs	7	12	special	restricted	7/28/2006	no	958	979	22	/jucs_12_7/defining_atomic_composition_in	http://www.jucs.org/jucs_12_7/defining_atomic_composition_in/jucs_12_07_0958_0979_machado.pdf	\N	\N
973	Type-safe Versioned Object Query Language	operational semantics,object-oriented database management systems,type systems,query languages	1/28/2006	4/6/2006	jucs	7	12	special	restricted	7/28/2006	no	938	957	16	/jucs_12_7/type_safe_versioned_object	http://www.jucs.org/jucs_12_7/type_safe_versioned_object/jucs_12_07_0938_0957_galante.pdf	\N	\N
974	Selected Papers from SBLP 2006: The 10th Brazilian Symposium on Programming Languages		6/28/2006	7/14/2006	jucs	7	12	special	restricted	7/28/2006	yes	762	763	2	/jucs_12_7/sblp_2006	http://www.jucs.org/jucs_12_7/sblp_2006/jucs_12_07_0762_0763_editorial.pdf	\N	\N
975	The Berlin Brain-Computer Interface:<BR>Machine Learning Based Detection of User Specific Brain States	Brain-Computer Interface,classification,common spatial patterns,EEG,ERD,event-related desynchronization,feedback,Information Transfer Rate,Readiness Potential,RP,Machine Learning,Single-Trial Analysis	5/31/2006	6/23/2006	jucs	6	12	special	restricted	6/28/2006	no	581	607	27	/jucs_12_6/the_berlin_brain_computer	http://www.jucs.org/jucs_12_6/the_berlin_brain_computer/jucs_12_06_0581_0607_blankertz.pdf	\N	\N
976	Sequential Data Assimilation: Information Fusion of a Numerical Simulation and Large Scale Observation Data	particle filter,simulation science,data fusion	5/31/2006	6/23/2006	jucs	6	12	special	restricted	6/28/2006	no	608	626	19	/jucs_12_6/sequential_data_assimilation_information	http://www.jucs.org/jucs_12_6/sequential_data_assimilation_information/jucs_12_06_0608_0626_higushi.pdf	\N	\N
977	Data Mining Methods for Discovering Interesting Exceptions from an Unsupervised Table	exception,instance,rule,interestingness,unexpectedness,pattern,data mining	5/31/2006	6/23/2006	jucs	6	12	special	restricted	6/28/2006	no	627	653	27	/jucs_12_6/data_mining_methods_for	http://www.jucs.org/jucs_12_6/data_mining_methods_for/jucs_12_06_0627_0653_suzuki.pdf	\N	\N
978	Randomness and Secrecy - A Brief Introduction	security,cryptography,randomness	5/31/2006	6/23/2006	jucs	6	12	special	restricted	6/28/2006	no	654	671	18	/jucs_12_6/randomness_and_secrecy_a	http://www.jucs.org/jucs_12_6/randomness_and_secrecy_a/jucs_12_06_0654_0671_bloemer.pdf	\N	\N
979	Pseudorandom Number Generation: Impossibility and Compromise	random number generation,pseudorandom number generation,Mersenne Twister,Monte Carlo methods,simulation	5/31/2006	6/23/2006	jucs	6	12	special	restricted	6/28/2006	no	672	690	19	/jucs_12_6/pseudorandom_number_generation_impossibility	http://www.jucs.org/jucs_12_6/pseudorandom_number_generation_impossibility/jucs_12_06_0672_0690_matsumoto.pdf	\N	\N
980	Progress in Quantum Computational Cryptography	computational cryptography,quantum computing,quantum cryptography	5/31/2006	6/23/2006	jucs	6	12	special	restricted	6/28/2006	no	691	709	19	/jucs_12_6/progress_in_quantum_computational	http://www.jucs.org/jucs_12_6/progress_in_quantum_computational/jucs_12_06_0691_0709_koshiba.pdf	\N	\N
981	Testing Membership in Formal Languages Implicitly Represented by Boolean Functions	binary decision diagrams (BDDs),boolean functions,branching programs (BPs),computational complexity,formal languages,property testing,randomness,sublinear algorithms	5/31/2006	6/23/2006	jucs	6	12	special	restricted	6/28/2006	no	710	724	15	/jucs_12_6/testing_membership_in_formal	http://www.jucs.org/jucs_12_6/testing_membership_in_formal/jucs_12_06_0710_0724_bollig.pdf	\N	\N
982	Improving Deterministic and Randomized Exponential-Time Algorithms for the Satisfiability, the Colorability, and the Domatic Number Problem	exact computation,exponential-time algorithms,deterministic algorithms,randomized algorithms	5/31/2006	6/23/2006	jucs	6	12	special	restricted	6/28/2006	no	725	745	21	/jucs_12_6/improving_deterministic_and_randomized	http://www.jucs.org/jucs_12_6/improving_deterministic_and_randomized/jucs_12_06_0725_0745_riege.pdf	\N	\N
983	Randomized Algorithms and Complexity Theory	randomized algorithms,randomized complexity classes	5/31/2006	6/23/2006	jucs	6	12	special	restricted	6/28/2006	no	746	761	16	/jucs_12_6/randomized_algorithms_and_complexity	http://www.jucs.org/jucs_12_6/randomized_algorithms_and_complexity/jucs_12_06_0746_0761_hempel.pdf	\N	\N
984	Computational Challenges of Massive Data Sets and Randomness in Computation<br> J.UCS Special Issue on the First and Second Japanese-German Frontiers of Science Symposia		6/20/2006	6/23/2006	jucs	6	12	special	restricted	6/28/2006	yes	579	580	2	/jucs_12_6/computational_challenges_of_massive_data	http://www.jucs.org/jucs_12_6/computational_challenges_of_massive_data/jucs_12_06_0579_0580_editorial.pdf	\N	\N
985	Proving Properties for Behavioural Specifications with Term Observation	behavioural specifications,term observation,observable contexts,covering contexts	11/8/2005	9/20/2006	jucs	10	12	regular	restricted	10/28/2006	no	1413	1425	13	/jucs_12_10/proving_properties_for_behavioural	http://www.jucs.org/jucs_12_10/proving_properties_for_behavioural/jucs_12_10_1413_1425_berregeb.pdf	\N	\N
986	Ridge Orientation Estimation and Verification Algorithm for Fingerprint Enhancement	fingerprint,enhancement,Gabor filter,orientation estimation	5/10/2006	10/25/2006	jucs	10	12	regular	restricted	10/28/2006	no	1426	1438	13	/jucs_12_10/ridge_orientation_estimation_and	http://www.jucs.org/jucs_12_10/ridge_orientation_estimation_and/jucs_12_10_1426_1438_liu.pdf	\N	\N
987	Fault Tolerant Neural Predictors for Compression of Sensor Telemetry Data	data compression,error tolerance,neural networks,predictors	6/19/2006	10/26/2006	jucs	10	12	regular	restricted	10/28/2006	no	1439	1454	16	/jucs_12_10/fault_tolerant_neural_predictors	http://www.jucs.org/jucs_12_10/fault_tolerant_neural_predictors/jucs_12_10_1439_1454_logeswaran.pdf	\N	\N
988	Time-varying H Systems Revisited	DNA computing,molecular computing,splic,ing systems	3/8/2006	10/24/2006	jucs	10	12	regular	restricted	10/28/2006	no	1455	1463	9	/jucs_12_10/time_varying_H_systems	http://www.jucs.org/jucs_12_10/time_varying_H_systems/jucs_12_10_1455_1463_loos.pdf	\N	\N
989	Managing Editor's Column		10/15/2006	10/27/2006	jucs	10	12	regular	restricted	10/28/2006	yes	1411	1412	2	/jucs_12_10/editorial	http://www.jucs.org/jucs_12_10/editorial/jucs_12_10_1411_1412_editorial.pdf	\N	\N
990	Programming and Languages		11/20/2006	11/25/2006	jucs	11	12	special	restricted	11/28/2006	yes	1464	1465	2	/jucs_12_11/programming_and_languages	http://www.jucs.org/jucs_12_11/programming_and_languages/jucs_12_11_1464_1465_editorial.pdf	\N	\N
991	An Interval Constraint Branching Scheme for Lattice Domains	interval constraint,constraint branching,constraint solving,constraint optimization,constraint propagation	5/6/2006	10/15/2006	jucs	11	12	special	restricted	11/28/2006	no	1466	1499	34	/jucs_12_11/an_interval_constraint_branching	http://www.jucs.org/jucs_12_11/an_interval_constraint_branching/jucs_12_11_1466_1499_fernandez.pdf	\N	\N
992	Constraint Based Methods for Biological Sequence Analysis	protein structure,RNA secondary structure,gene prediction,concept formation,constraint handling rules,constraint handling rule grammars	5/6/2006	10/15/2006	jucs	11	12	special	restricted	11/28/2006	no	1500	1520	21	/jucs_12_11/constraint_based_methods_for	http://www.jucs.org/jucs_12_11/constraint_based_methods_for/jucs_12_11_1500_1520_bavarian.pdf	\N	\N
993	Process Equivalences as Global Bisimulations	bisimulation,ready simulation,refusal,traces,concurrent process equivalences and preorders,,comparative semantics	5/6/2006	10/15/2006	jucs	11	12	special	restricted	11/28/2006	no	1521	1550	30	/jucs_12_11/process_equivalences_as_global	http://www.jucs.org/jucs_12_11/process_equivalences_as_global/jucs_12_11_1521_1550_frutos.pdf	\N	\N
994	Verifying Real-Time Properties of tccp Programs	timed concurrent constraint paradigm,model checking,temporal logic	5/6/2006	10/15/2006	jucs	11	12	special	restricted	11/28/2006	no	1551	1573	23	/jucs_12_11/verifying_real_time_properties	http://www.jucs.org/jucs_12_11/verifying_real_time_properties/jucs_12_11_1551_1573_alpuente.pdf	\N	\N
995	Constructive Failure in Functional-Logic Programming: From Theory to Implementation	negation,constructive failure,narrowing,functional-logic programming	5/6/2006	10/15/2006	jucs	11	12	special	restricted	11/28/2006	no	1574	1593	20	/jucs_12_11/constructive_failure_in_functional	http://www.jucs.org/jucs_12_11/constructive_failure_in_functional/jucs_12_11_1574_1593_sanchez.pdf	\N	\N
996	Verification of CRWL Programs with Rewriting Logic	functional logic programming,rewriting logic,Maude,verification	5/6/2006	10/15/2006	jucs	11	12	special	restricted	11/28/2006	no	1594	1617	24	/jucs_12_11/verification_of_crwl_programs	http://www.jucs.org/jucs_12_11/verification_of_crwl_programs/jucs_12_11_1594_1617_cleva.pdf	\N	\N
997	Introducing the ITP Tool: a Tutorial	inductive theorem proving,semantic data structures,membership equational logic,ITP	5/6/2006	10/15/2006	jucs	11	12	special	restricted	11/28/2006	no	1618	1650	33	/jucs_12_11/introducing_the_itp_tool	http://www.jucs.org/jucs_12_11/introducing_the_itp_tool/jucs_12_11_1618_1650_clavel.pdf	\N	\N
998	Magic Sets for the XPath Language	logic programming,XPath language,magic sets	5/6/2006	10/15/2006	jucs	11	12	special	restricted	11/28/2006	no	1651	1678	28	/jucs_12_11/magic_sets_for_the	http://www.jucs.org/jucs_12_11/magic_sets_for_the/jucs_12_11_1651_1678_almendros.pdf	\N	\N
999	Operational/Interpretive Unfolding of Multi-adjoint Logic Programs	fuzzy logic programming,program transformation,unfolding	5/6/2006	10/15/2006	jucs	11	12	special	restricted	11/28/2006	no	1679	1699	21	/jucs_12_11/operational_interpretive_unfolding_of	http://www.jucs.org/jucs_12_11/operational_interpretive_unfolding_of/jucs_12_11_1679_1699_julian.pdf	\N	\N
1000	Plagiarism - A Survey	plagiarism,cheating,similarity detection,IPR	8/10/2006	8/25/2006	jucs	8	12	regular	free	8/28/2006	no	1050	1084	35	/jucs_12_8/plagiarism_a_survey	http://www.jucs.org/jucs_12_8/plagiarism_a_survey/jucs_12_08_1050_1084_maurer.pdf	\N	\N
1001	Behavioral Institutions and Refinements in Generalized Hidden Logics	hidden logics,Leibniz congruence,behavioral equivalence relation,behavioral logic,institutions,refinements,behavioral refinement,s	2/7/2005	7/4/2006	jucs	8	12	regular	free	8/28/2006	no	1020	1049	30	/jucs_12_8/behavioral_institutions_and_refinements	http://www.jucs.org/jucs_12_8/behavioral_institutions_and_refinements/jucs_12_08_1020_1049_martins.pdf	\N	\N
1002	Variations on Itai-Rodeh Leader Election for Anonymous Rings and their Analysis in PRISM	distributed computing,leader election,anonymous networks,probabilistic algorithms,formal verification,model checking	12/22/2005	8/22/2006	jucs	8	12	regular	free	8/28/2006	no	981	1006	26	/jucs_12_8/variations_on_itai_rodeh	http://www.jucs.org/jucs_12_8/variations_on_itai_rodeh/jucs_12_08_0981_1006_fokkink.pdf	\N	\N
1003	Eliminating Redundant Join-Set Computations in Static Single Assignment	compiler optimization,SSA	1/3/2005	9/4/2006	jucs	8	12	regular	free	8/28/2006	no	1007	1019	13	/jucs_12_8/eliminating_redundant_join_set	http://www.jucs.org/jucs_12_8/eliminating_redundant_join_set/jucs_12_08_1007_1019_french.pdf	\N	\N
1004	Managing Editor's Column		8/13/2006	8/27/2006	jucs	8	12	regular	free	8/28/2006	yes	980	980	1	/jucs_12_8/editorial	http://www.jucs.org/jucs_12_8/editorial/jucs_12_10_1411_1412_editorial.pdf	\N	\N
1005	The Transformation of the Web: How Emerging Communities Shape the Information we Consume	collaborative work,community building,self-organisation,emergence,information systems,web-based applications,wikis,blogs,podcasting,file sharing,social networks	2006-	2006-	jucs	2	12	regular	free	2/28/2006	no	187	213	27	/jucs_12_2/the_transformation_of_the	http://www.jucs.org/jucs_12_2/the_transformation_of_the/jucs_12_02_0187_0214_kolbitsch.pdf	\N	\N
1006	An O(n) Distributed Mutual Exclusion Algorithm Using Queue Migration	mutual exclusion,critical section,distributed algorithm,computer network,queue migration,message complexity	1/18/2005	10/20/2005	jucs	2	12	regular	free	2/28/2006	no	140	159	20	/jucs_12_2/an_0_square_root	http://www.jucs.org/jucs_12_2/an_0_square_root/jucs_12_02_0140_0159_chaudhuri.pdf	\N	\N
1007	A Structure Causality Relation for Liveness Characterisation in Petri Nets	Petri nets,structural analysis,siphons,liveness,deadlock-freeness	7/7/2005	7/27/2005	jucs	2	12	regular	free	2/28/2006	no	214	232	19	/jucs_12_2/a_structure_causality_relation	http://www.jucs.org/jucs_12_2/a_structure_causality_relation/jucs_12_02_0214_0232_zouari.pdf	\N	\N
1009	Managing Editor's Column		2/13/2006	2/27/2006	jucs	2	12	regular	free	2/28/2006	yes	126	126	1	/jucs_12_2/editorial	http://www.jucs.org/jucs_12_2/editorial/jucs_12_02_0126_0126_editorial.pdf	\N	\N
1010	POCA : A User Distributions Algorithm in Enterprise Systems with Clustering	clustering,user distribution,profile,load balancing,enterprise systems	1/12/2005	7/15/2005	jucs	2	12	regular	free	2/28/2006	no	160	186	27	/jucs_12_2/poca_a_user_distributions	http://www.jucs.org/jucs_12_2/poca_a_user_distributions/jucs_12_02_0160_0186_hsu.pdf	\N	\N
1011	Creation and Evaluation of Fuzzy Knowledge-base	fuzzy Datalog,fuzzy knowledge-base,proximity,evaluation strategies	12/31/2005	5/12/2006	jucs	9	12	special	restricted	9/28/2006	no	1087	1103	17	/jucs_12_9/creation_and_evaluation_of	http://www.jucs.org/jucs_12_9/creation_and_evaluation_of/jucs_12_09_1087_1103_achs.pdf	\N	\N
1012	UML-Based Modeling of Data-oriented WEB Applications	data models,MVC design pattern,UML,Web application,,Web modeling techniques,XMI,XML,XSLT	12/31/2005	5/12/2006	jucs	9	12	special	restricted	9/28/2006	no	1104	1117	14	/jucs_12_9/uml_based_modeling_of	http://www.jucs.org/jucs_12_9/uml_based_modeling_of/jucs_12_09_1104_1117_adamko.pdf	\N	\N
1014	Design and Implementation of Enum-Based Services	ENUM,ENUM procedure,ENUM client,Domain Name System (DNS),E.164 telephone number,ENUM-based service	12/31/2005	5/12/2006	jucs	9	12	special	restricted	9/28/2006	no	1128	1138	11	/jucs_12_9/design_and_implementation_of	http://www.jucs.org/1138_benyo.pdf	\N	\N
1015	Performance Modeling of Proxy Cache Servers	queueing network,proxy cache server,performance models	12/31/2005	5/12/2006	jucs	9	12	special	restricted	9/28/2006	no	1139	1153	15	/jucs_12_9/performance_modeling_of_proxy	http://www.jucs.org/jucs_12_9/performance_modeling_of_proxy/jucs_12_09_1139_1153_berczes.pdf	\N	\N
1016	Developing on Exact Quality and Classification System for Plant Improvement	image classification,fractal dimension,plant improvement,thermovision,potato breeding and qualification	12/31/2005	5/12/2006	jucs	9	12	special	restricted	9/28/2006	no	1154	1164	11	/jucs_12_9/developing_on_exact_quality	http://www.jucs.org/jucs_12_9/developing_on_exact_quality/jucs_12_09_1154_1164_berke.pdf	\N	\N
1017	Extension of CQL over Dynamic Databases	data-flow languages,database,query languages	12/31/2005	5/12/2006	jucs	9	12	special	restricted	9/28/2006	no	1165	1176	12	/jucs_12_9/extension_of_cql_over	http://www.jucs.org/jucs_12_9/extension_of_cql_over /jucs_12_09_1165_1176_buza.pdf	\N	\N
1018	Japlo: Rule-based Programming on Java	Java,Prolog,Japlo	12/31/2005	5/12/2006	jucs	9	12	special	restricted	9/28/2006	no	1177	1189	13	/jucs_12_9/japlo_rule_based_programming	http://www.jucs.org/jucs_12_9/japlo_rule_based_programming/jucs_12_09_1177_1189_espak.pdf	\N	\N
1019	Analysing Data of Childhood Acute Lymphoid Leukaemia by Seasonal Time Series Methods	time series analysis,seasonal decomposition time series method,acute childhood lymphoid leukaemia	12/31/2005	5/12/2006	jucs	9	12	special	restricted	9/28/2006	no	1190	1195	6	/jucs_12_9/analysing_data_of_childhood	http://www.jucs.org/jucs_12_9/analysing_data_of_childhood /jucs_12_09_1190_1195_fazekas.pdf	\N	\N
1020	4M Software for Modelling and Analysing Cropping Systems	crop model,estimation method,education	12/31/2005	5/12/2006	jucs	9	12	special	restricted	9/28/2006	no	1196	1207	12	/jucs_12_9/4m_software_for_modelling	http://www.jucs.org/jucs_12_9/4m_software_for_modelling /jucs_12_09_1196_1207_fodor.pdf	\N	\N
1021	Modern Technologies in Client-Server Architecture for Geo-based Interactive Web Portals	Web-based services,map services,geo-base,XML,Java,Ajax,marketing,portal	12/31/2005	5/12/2006	jucs	9	12	special	restricted	9/28/2006	no	1208	1214	7	/jucs_12_9/modern_technologie_in_client	http://www.jucs.org/jucs_12_9/modern_technologie_in_client/jucs_12_09_1208_1214_gocek.pdf	\N	\N
1022	The Number of the Modulo <I>n</I> Roots of the Polynomial <I>x<sup>v</sup></I> <I>x<sup>v</sup></I> and the RSA	modulo ,<,I,>, n,<,/I,>, roots,RSA,cycling attack	12/31/2005	5/12/2006	jucs	9	12	special	restricted	9/28/2006	no	1215	1228	14	/jucs_12_9/the_number_of_the	http://www.jucs.org/pdf	\N	\N
1023	Applications of Neighborhood Sequence in Image Processing and Database Retrieval	database retrieval,image database,image processing,segmentation	12/31/2005	5/12/2006	jucs	9	12	special	restricted	9/28/2006	no	1240	1253	14	/jucs_12_9/applications_of_neighborhood_sequence	http://www.jucs.org/jucs_12_9/applications_of_neighborhood_sequence/jucs_12_09_1240_1253_hajdu.pdf	\N	\N
1024	Course Modeling for Student Profile Based Flexible Higher Education on the Internet	virtual classroom,model of higher education course,feature driven model construction,conflicts at course definition	12/31/2005	5/12/2006	jucs	9	12	special	restricted	9/28/2006	no	1254	1266	13	/jucs_12_9/course_modeling_for_student	http://www.jucs.org/jucs_12_9/course_modeling_for_student/jucs_12_09_1254_1266_horvath.pdf	\N	\N
1025	Mathematical Models of Endocrine Systems	endocrine,chaos,nonlinear differential equation,graphic	12/31/2005	5/12/2006	jucs	9	12	special	restricted	9/28/2006	no	1267	1277	11	/jucs_12_9/mathematical_models_of_endocrine	http://www.jucs.org/jucs_12_9/mathematical_models_of_endocrine/jucs_12_09_1267_1277_koos.pdf	\N	\N
1026	Construction of Wavelets and Applications	Haar-like systems,multiresolution,wavelets,image processing,signal processing	12/31/2005	5/12/2006	jucs	9	12	special	restricted	9/28/2006	no	1278	1291	14	/jucs_12_9/construction_of_wavelets_and	http://www.jucs.org/jucs_12_9/construction_of_wavelets_and/jucs_12_09_1278_1291_laszlo.pdf	\N	\N
1027	Resource Efficient Maintenance of Wireless Network Topologies	ad hoc networks,topology control,distributed algorithms	12/31/2005	5/12/2006	jucs	9	12	special	restricted	9/28/2006	no	1292	1311	20	/jucs_12_9/resource_efficient_maintenance_of	http://www.jucs.org/jucs_12_9/resource_efficient_maintenance_of/jucs_12_09_1292_1311_lukovszki.pdf	\N	\N
1028	Membrane Computing and Graphical Operating Systems	membrane computing,operating systems,graphical interfaces,graphical operating systems,parallel computing	12/31/2005	5/12/2006	jucs	9	12	special	restricted	9/28/2006	no	1312	1331	20	/jucs_12_9/membrane_computing_and_graphical	http://www.jucs.org/jucs_12_9/membrane_computing_and_graphical/jucs_12_09_1312_1331_nagy.pdf	\N	\N
1029	Parameter Estimation of the Cauchy Distribution in Information Theory Approach	parameter estimation,discrimination information,inaccuracy,Cauchy distribution	12/31/2005	5/12/2006	jucs	9	12	special	restricted	9/28/2006	no	1332	1344	13	/jucs_12_9/parameter_estimation_of_the	http://www.jucs.org/jucs_12_9/parameter_estimation_of_the/jucs_12_09_1332_1344_nagy.pdf	\N	\N
1030	Phasetransition-like Changes in Human Visual Information Processing	visual information processing,information processing ability,phase transition,artificial neural networks, associative memory	12/31/2005	5/12/2006	jucs	9	12	special	restricted	9/28/2006	no	1345	1357	13	/jucs_12_9/phasetransition_like_changes_in	http://www.jucs.org/jucs_12_9/phasetransition_like_changes_in/jucs_12_09_1345_1357_nagy.pdf	\N	\N
1031	Primary School Teachers in the Information Society	school,teachers,information society,competence of digital literacy	12/31/2005	5/12/2006	jucs	9	12	special	restricted	9/28/2006	no	1358	1372	15	/jucs_12_9/primary_school_teachers_in	http://www.jucs.org/jucs_12_9/primary_school_teachers_in/jucs_12_09_1358_1372_sinka.pdf	\N	\N
1032	The Additional Examination of the Kudo-Mathuria Time-Release Protocol	time-release cryptography,time capsule,Kudo-Mathuria protocol,formal verification of cryptographic protocols	12/31/2005	5/12/2006	jucs	9	12	special	restricted	9/28/2006	no	1373	1384	12	/jucs_12_9/the_additional_examination_of	http://www.jucs.org/jucs_12_9/the_additional_examination_of /jucs_12_09_1373_1384_takacs.pdf	\N	\N
1033	Synthesis of Optimal Workflow Structure	workflow,P-graph,network synthesis	12/31/2005	5/12/2006	jucs	9	12	special	restricted	9/28/2006	no	1385	1392	8	/jucs_12_9/synthesis_of_optimal_workflow	http://www.jucs.org/jucs_12_9/synthesis_of_optimal_workflow/jucs_12_09_1385_1392_tick.pdf	\N	\N
1034	Systems Engineering: A New Approach to Complex IT-based Technological Systems in Engineering Education	systems engineering,higher education,production information engineering,system integration	12/31/2005	5/12/2006	jucs	9	12	special	restricted	9/28/2006	no	1393	1404	12	/jucs_12_9/systems_engineering_a_new	http://www.jucs.org/jucs_12_9/systems_engineering_a_new /jucs_12_09_1393_1404_toth.pdf	\N	\N
1035	Computer Science, Logic, Informatics Education	computer science,logic,education	12/31/2005	5/12/2006	jucs	9	12	special	restricted	9/28/2006	no	1405	1410	6	/jucs_12_9/computer_science_logic_informatics	http://www.jucs.org/jucs_12_9/computer_science_logic_informatics/jucs_12_09_1405_1410_varga.pdf	\N	\N
1036	The "MEDIP-Platform Independent Software System for Medical Image Processing" Project	medical image processing,multimodal image analysis,virtual surgery,surface rendering,volume rendering,visualization	12/31/2005	5/12/2006	jucs	9	12	special	restricted	9/28/2006	no	1229	1239	11	/jucs_12_9/the_medip_platform_independent	http://www.jucs.org/jucs_12_9/the_medip_platform_independent/jucs_12_09_1229_1239_lencse.pdf	\N	\N
1037	Informatics in Higher Education		8/25/2005	9/9/2006	jucs	9	12	special	restricted	9/28/2006	yes	1085	1086	2	/cs_in_higher_education	http://www.jucs.org/jucs_12_9/informatics_in_higher_education/jucs_12_09_1085_1086_editorial.pdf	\N	\N
1038	Using Recommendation to Improve Negotiations in Agent-based Systems	negotiation thread,Petri Nets,hybrid recommendation,agent-based systems	7/31/2006	1/15/2007	jucs	2	13	special	restricted	2/28/2007	no	267	286	20	/jucs_13_2/using_recommendation_to_improve	http://www.jucs.org/jucs_13_2/using_recommendation_to_improve/jucs_13_2_0267_0286_lenar.pdf	\N	\N
1039	Parameter Estimation of Systems Described by the Relation with Noisy Observations	system identification,parameter estimatio,n,input-output system,relational systems,,knowledge representation	7/31/2006	1/15/2007	jucs	2	13	special	restricted	2/28/2007	no	199	208	10	/jucs_13_2/parameter_estimation_of_systems	http://www.jucs.org/jucs_13_2/parameter_estimation_of_systems/jucs_13_2_0199_0208_swiatek.pdf	\N	\N
1040	An OWL Ontology of Set of Experience Knowledge Structure	knowledge acquisition,knowledge representation formalism and method,artificial intelligence,information_systems_applications,semantic networks	7/31/2006	1/15/2007	jucs	2	13	special	restricted	2/28/2007	no	209	223	15	/jucs_13_2/an_owl_ontology_of	http://www.jucs.org/jucs_13_2/an_owl_ontology_of/jucs_13_2_0209_0223_sanin.pdf	\N	\N
1041	Using Place Invariants and Test Point Placement to Isolate Faults in Discrete Event Systems	fault diagnosis,discrete event system,place-transition net,P-invariant,D-partition,k-distinguishability,test point	7/31/2006	1/15/2007	jucs	2	13	special	restricted	2/28/2007	no	224	243	20	/jucs_13_2/using_place_invariants_and	http://www.jucs.org/jucs_13_2/using_place_invariants_and/jucs_13_2_0224_0243_tabakow.pdf	\N	\N
1042	Implementing Rule-Based Automated Price Negotiation in an Agent System	multiagent system,electronic commerce transaction,rule-based representation	7/31/2006	1/15/2007	jucs	2	13	special	restricted	2/28/2007	no	244	266	23	/jucs_13_2/implementing_rule_based_automated	http://www.jucs.org/jucs_13_2/implementing_rule_based_automated/jucs_13_2_0244_0266_badica.pdf	\N	\N
1043	Internet Path Behavior Prediction via Data Mining: Conceptual Framework and Case Study	grids,network behavior prediction,Knowledge Management,data mining,Internet performance,end-to-end-performance	7/31/2006	1/15/2007	jucs	2	13	special	restricted	2/28/2007	no	287	316	30	/jucs_13_2/internet_path_behavior_prediction	http://www.jucs.org/jucs_13_2/internet_path_behavior_prediction/jucs_13_2_0287_0316_borzemski.pdf	\N	\N
1044	Deriving Consensus for Hierarchical Incomplete Ordered Partitions and Coverings	hierarchical incomplete ordered partition and covering,consensus methods	7/31/2006	1/15/2007	jucs	2	13	special	restricted	2/28/2007	no	317	328	12	/jucs_13_2/deriving_consensus_for_hierarchical	http://www.jucs.org/jucs_13_2/deriving_consensus_for_hierarchical/jucs_13_2_0317_0328_hernes.pdf	\N	\N
1045	Consensus Determining with Dependencies of Attributes with Interval Values	consensus theory,conflict,attribute dependency,agent,distributed system	7/31/2006	1/15/2007	jucs	2	13	special	restricted	2/28/2007	no	329	344	16	/jucs_13_2/consensus_determining_with_dependencies	http://www.jucs.org/jucs_13_2/consensus_determining_with_dependencies/jucs_13_2_0329_0344_zgrzywa.pdf	\N	\N
1046	Entrainment in the Rate of Utterances in Speech Dialogs between Users and an Auto Response System	entrainment,speech interface,rate of utterances	7/31/2006	1/15/2007	jucs	2	13	special	restricted	2/28/2007	no	186	198	13	/jucs_13_2/entrainment_in_the_rate	http://www.jucs.org/jucs_13_2/entrainment_in_the_rate/jucs_13_2_0186_0198_komatsu.pdf	\N	\N
1047	Communicative Intelligence		7/31/2006	1/15/2007	jucs	2	13	special	restricted	2/28/2007	yes	133	134	2	/jucs_13_2/communicative_intelligence	http://www.jucs.org/jucs_13_2/communicative_intelligence/jucs_13_2_0133_0134_editorial.pdf	\N	\N
1048	Sustainable Memory System Using Global and Conical Spaces	contents management,information visualization,sustainable knowledge globe,SKG	7/31/2006	1/15/2007	jucs	2	13	special	restricted	2/28/2007	no	135	148	14	/jucs_13_2/sustainable_memory_system_using	http://www.jucs.org/jucs_13_2/sustainable_memory_system_using/jucs_13_2_0135_0148_kubota.pdf	\N	\N
1049	Building Immersive Conversation Environment Using Locomotive Interactive Character	conversational locomotion,conversational locomotion network,panorama	7/31/2006	1/15/2007	jucs	2	13	special	restricted	2/28/2007	no	149	160	12	/jucs_13_2/building_immersive_conversation_environment	http://www.jucs.org/jucs_13_2/building_immersive_conversation_environment/jucs_13_2_0149_0160_chan.pdf	\N	\N
1050	Real-time Human Proxy: An Avatar-based Communication System	avatar-based communication,virtual reality,motion capture,motion generation	7/31/2006	1/15/2007	jucs	2	13	special	restricted	2/28/2007	no	161	176	16	/jucs_13_2/real_time_human_proxy	http://www.jucs.org/jucs_13_2/real_time_human_proxy/jucs_13_2_0161_0176_arita.pdf	\N	\N
1051	Analysis of Conversation Quanta for Conversational Knowledge Circulation	conversation,knowledge acquisition,conversation quantization	7/31/2006	1/15/2007	jucs	2	13	special	restricted	2/28/2007	no	177	185	9	/jucs_13_2/analysis_of_conversation_quanta	http://www.jucs.org/jucs_13_2/analysis_of_conversation_quanta/jucs_13_2_0177_0185_saito.pdf	\N	\N
1052	The Use of Runtime Reconfiguration on FPGA Circuits to Increase the Performance of the AES Algorithm Implementation	AES,FPGA,dynamic total reconfiguration,reconfiguration controller,pipeline,registers,iterative looping,unrolling looping,throughput,latency, reconfiguration time	11/30/2006	2/16/2007	jucs	3	13	special	restricted	3/28/2007	no	349	362	14	/jucs_13_3/the_use_of_runtime	http://www.jucs.org/jucs_13_3/the_use_of_runtime/jucs_13_3_0349_0362_perez.pdf	\N	\N
1053	Real-time Architecture for Robust Motion Estimation under Varying Illumination Conditions	reconfigurable devices (FPGAs),optical flow,real-time image processing,robust illumination systems	11/30/2006	2/1/2007	jucs	3	13	special	restricted	3/28/2007	no	363	376	14	/jucs_13_3/real_time_architecture_for	http://www.jucs.org/jucs_13_3/real_time_architecture_for/jucs_13_3_0363_0376_diaz.pdf	\N	\N
1054	Design and Implementation of the AMCC Self-Timed Microprocessor in FPGAs	FPGA,asynchronous microprocessor,self-timed,4 phase protocol,Virtex II	11/27/2006	2/19/2007	jucs	3	13	special	restricted	3/28/2007	no	377	387	11	/ign_and_implementation_of	http://www.jucs.org/jucs_13_3/design_and_implementation_of/jucs_13_3_0377_0387_cisneros.pdf	\N	\N
1055	Hardware Implementation of an Efficient Correlator for Interleaved Complementary Sets of Sequences	compression techniques,complementary sets of sequences,efficient correlation,FPGA-based implementation,ultrasonics	11/23/2006	2/19/2007	jucs	3	13	special	restricted	3/28/2007	no	388	406	19	/jucs_13_3/hardware_implementation_of_an	http://www.jucs.org/jucs_13_3/hardware_implementation_of_an/jucs_13_3_0388_0406_perez.pdf	\N	\N
1056	Performance Evaluation and Limitations of a Vision System on a Reconfigurable/Programmable Chip	image processing,system-on-a-programmable-chip,implementation,algorithms implemented in hardware,hardware architecture	11/8/2006	2/6/2007	jucs	3	13	special	restricted	3/28/2007	no	440	453	14	/jucs_13_3/performance_evaluation_and_limitations	http://www.jucs.org/jucs_13_3/performance_evaluation_and_limitations/jucs_13_3_0440_0453_perez.pdf	\N	\N
1057	A Dynamically and Partially Reconfigurable Implementation of the IDEA Algorithm Using FPGAs and Handel-C	FPGA,partial and dynamic reconfiguration,IDEA,cryptography	11/26/2006	3/12/2007	jucs	3	13	special	restricted	3/28/2007	no	407	418	12	/jucs_13_3/a_dynamically_and_partially	http://www.jucs.org/jucs_13_3/a_dynamically_and_partially/jucs_13_3_0407_0418_criado.pdf	\N	\N
1058	On Pipelining Sequences of Data-Dependent Loops	loop pipelining,compilation,,hardware schemes,FPGAs	11/30/2006	2/15/2007	jucs	3	13	special	restricted	3/28/2007	no	419	439	21	/jucs_13_3/on_pipelining_sequences_of	http://www.jucs.org/jucs_13_3/on_pipelining_sequences_of/jucs_13_3_0419_0439_rodrigues.pdf	\N	\N
1059	New Advances in Reconfigurable Computing and its Applications	reconfigurable computing,FPGA,applications	3/21/2007	3/25/2007	jucs	3	13	special	restricted	3/28/2007	yes	345	348	4	/jucs_13_3/new_advances_in_reconfigurable	http://www.jucs.org/jucs_13_3/new_advances_in_reconfigurable/jucs_13_3_0345_0348_editorial.pdf	\N	\N
1060	Formal Methods for Specifying, Validating, and Verifying Requirements	formal methods,requirements,SCR toolset	5/7/2007	5/25/2007	jucs	5	13	special	restricted	5/28/2007	no	607	618	12	/jucs_13_5/formal_methods_for_specifying	http://www.jucs.org/jucs_13_5/formal_methods_for_specifying/jucs_13_5_0607_0618_heitmeyer.pdf	\N	\N
1061	Formal Methods: Theory Becoming Practice	formal methods,B-method	5/7/2007	5/25/2007	jucs	5	13	special	restricted	5/28/2007	no	619	628	10	/jucs_13_5/formal_methods_theory_becoming	http://www.jucs.org/jucs_13_5/formal_methods_theory_becoming/jucs_13_5_0619_0628_abrial.pdf	\N	\N
1062	Floating-Point Verification	formal methods,hardware verification	5/7/2007	5/25/2007	jucs	5	13	special	restricted	5/28/2007	no	629	638	10	/jucs_13_5/floating_point_verification	http://www.jucs.org/jucs_13_5/floating_point_verification/jucs_13_5_0629_0638_harrison.pdf	\N	\N
1063	Model Checking: Software and Beyond	formal methods,model checking	5/7/2007	5/25/2007	jucs	5	13	special	restricted	5/28/2007	no	639	649	11	/jucs_13_5/model_checking_software_and	http://www.jucs.org/jucs_13_5/model_checking_software_and/jucs_13_5_0639_0649_clarke.pdf	\N	\N
1064	Automated Formal Methods Enter the Mainstream	formal methods	5/7/2007	5/25/2007	jucs	5	13	special	restricted	5/28/2007	no	650	660	11	/jucs_13_5/automated_formal_methods_enter	http://www.jucs.org/jucs_13_5/automated_formal_methods_enter/jucs_13_5_0650_0660_rushby.pdf	\N	\N
1065	The Verification Grand Challenge	formal methods,Verification Grand Challenge	5/7/2007	5/25/2007	jucs	5	13	special	restricted	5/28/2007	no	661	668	8	/jucs_13_5/the_verification_grand_challenge	http://www.jucs.org/jucs_13_5/the_verification_grand_challenge/jucs_13_5_0661_0668_woodcock.pdf	\N	\N
1066	Realising the Benefits of Formal Methods	formal methods,correctness by construction	5/7/2007	5/25/2007	jucs	5	13	special	restricted	5/28/2007	no	669	678	10	/jucs_13_5/realising_the_benefits_of	http://www.jucs.org/jucs_13_5/realising_the_benefits_of/jucs_13_5_0669_0678_hall.pdf	\N	\N
1067	Software Is More Than Code	formal methods,software engineering	5/7/2007	5/25/2007	jucs	5	13	special	restricted	5/28/2007	no	602	606	5	/jucs_13_5/software_is_more_than	http://www.jucs.org/jucs_13_5/software_is_more_than/jucs_13_5_0593_0601_rajamani.pdf	\N	\N
1068	Managing Editor's Column		5/15/2007	5/27/2007	jucs	13	13	regular	restricted	5/28/2007	yes	592	592	1	/jucs_13_5/editorial	http://www.jucs.org/jucs_13_5/editorial/jucs_13_5_0592_0592_editorial.pdf	\N	\N
1069	Formal Methods<BR>Guest Editorial	formal methods	5/7/2007	5/25/2007	jucs	5	13	special	restricted	5/28/2007	no	593	601	9	/jucs_13_5/formal_methods	http://www.jucs.org/jucs_13_5/formal_methods/jucs_13_5_0593_0601_banach.pdf	\N	\N
1070	Formal Representations of Learning Scenarios: A Methodology to Configure E-Learning Systems	e-learning,,e-learning system,learning scenario,formal representation,configuration	10/25/2006	4/23/2007	jucs	4	13	regular	restricted	4/28/2007	no	504	531	27	/jucs_13_4/formal_representations_of_learning	http://www.jucs.org/jucs_13_4/formal_representations_of_learning/jucs_13_4_0504_0530_helic.pdf	\N	\N
1071	A Comparison of Various Methods for Computing Bounds for Positive Roots of Polynomials	upper bounds,positive roots,real root isolation	7/4/2006	4/24/2007	jucs	4	13	regular	restricted	4/28/2007	no	455	467	13	/jucs_13_4/a_comparison_of_various	http://www.jucs.org/jucs_13_4/a_comparison_of_various/jucs_13_4_0455_0467_akritas.pdf	\N	\N
1072	Mashups: Emerging Application Development Paradigm for a Digital Journal	Web 2.0,mashups,visualisation	3/3/2007	4/20/2007	jucs	4	13	regular	restricted	4/28/2007	no	531	542	12	/jucs_13_4/mashups_emerging_application_development	http://www.jucs.org/jucs_13_4/mashups_emerging_application_development/jucs_13_4_0531_0542_kulathuramaiyer.pdf	\N	\N
1073	Managing Editor's Column		4/15/2007	4/27/2007	jucs	4	13	regular	restricted	4/28/2007	yes	454	454	1	/jucs_13_4/editorial	http://www.jucs.org/jucs_13_4/editorial/jucs_13_4_0454_0454_editorial.pdf	\N	\N
1074	Compile-time Computation of Polytime Functions	static computation,C++ templates,polytime computable functions	1/5/2007	4/26/2007	jucs	4	13	regular	restricted	4/28/2007	no	468	478	11	/jucs_13_4/compile_time_computation_of	http://www.jucs.org/jucs_13_4/compile_time_computation_of/jucs_13_4_0468_0478_covino.pdf	\N	\N
1075	Internet Payment System: A New Payment System for Internet Transactions	payment systems,security,cryptography,e-commerce,formal verification	1/21/2007	4/27/2007	jucs	4	13	regular	restricted	4/28/2007	no	479	503	25	/jucs_13_4/internet_payment_system_a	http://www.jucs.org/jucs_13_4/internet_payment_system_a/jucs_13_4_0479_0503_duric.pdf	\N	\N
1076	A Cultural Information System Providing e-commerce Web Services, Digital Rights Management and Copyright Protection	integrated information system,copyright protection,digital rights management,watermarking,e-commerce applications,usable user interfaces,web services,metadata,licensing	1/21/2007	4/27/2007	jucs	4	13	regular	restricted	4/28/2007	no	543	571	29	/jucs_13_4/a_cultural_information_system	http://www.jucs.org/jucs_13_4/a_cultural_information_system/jucs_13_4_0543_0571_tsolis.pdf	\N	\N
1077	Random <I>k</I>-GD-Sat Model and its Phase Transition	propositional satisfiability,random sat problems,phase transition,npcomplete problems	2/16/2007	4/25/2007	jucs	4	13	regular	restricted	4/28/2007	no	572	591	20	/jucs_13_4/random_k_gd_sat	http://www.jucs.org/jucs_13_4/random_k_gd_sat/jucs_13_4_0572_0591_vujosevic.pdf	\N	\N
1078	Specification and Refinement of Access Control	access control,event systems,refinement	2/22/2007	4/23/2007	jucs	8	13	special	restricted	8/28/2007	no	1073	1093	21	/jucs_13_8/specification_and_refinement_of	http://www.jucs.org/ication_and_refinement_of/jucs_13_8_1073_1093_mery.pdf	\N	\N
1079	Achieving Atomicity for Web Services Using Commutativity of Actions	web services,distributed transactions,atomicity,concurrency control,commutativity	1/15/2007	4/23/2007	jucs	8	13	special	restricted	8/28/2007	no	1094	1109	16	/jucs_13_8/achieving_atomicity_for_web	http://www.jucs.org/jucs_13_8/achieving_atomicity_for_web/jucs_13_8_1094_1109_melliar.pdf	\N	\N
1080	On the Use of a Reflective Architecture to Augment Database Management Systems	databases,reflection,performance	2007-	2007-	jucs	8	13	special/regular	free/restricted	8/28/2007	no	1110	1135	26	/jucs_13_8/on_the_use_of	http://www.jucs.org/jucs_13_8/on_the_use_of/jucs_13_8_1110_1135_carvalho.pdf	\N	\N
1081	Atomicity: A Unifying Concept in Computer Science		8/25/2007	8/27/2007	jucs	8	13	special	restricted	8/28/2007	no	1042	1043	2	/jucs_13_8/atomicity_a_unifying_concept	http://www.jucs.org/jucs_13_8/atomicity_a_unifying_concept/jucs_13_8_1042_1043_editorial.pdf	\N	\N
1082	Dedication to Jim Gray		7/7/2007	7/7/2007	jucs	8	13	special/regular	free/restricted	8/28/2007	yes	1044	1046	3	/jucs_13_8/dedication_to_jim_gray	http://www.jucs.org/jucs_13_8/dedication_to_jim_gray/jucs_13_8_1044_1046_lomet.pdf	\N	\N
1083	Improving Program Correctness with Atomic Exception Handling	exception handling,transactional memory	2/2/2007	4/24/2007	jucs	8	13	special	restricted	8/28/2007	no	1047	1072	26	/jucs_13_8/improving_program_correctness_with	http://www.jucs.org/jucs_13_8/improving_program_correctness_with/jucs_13_8_1047_1072_fetzer.pdf	\N	\N
1084	A WebQuest Framework to Improve the Study of Deadlock and Process Synchronization	WebQuests,e-learning,education technologies	3/7/2007	7/25/2007	jucs	7	13	special	restricted	7/28/2007	no	932	937	6	/jucs_13_7/a_webquest_framework_to	http://www.jucs.org/jucs_13_7/a_webquest_framework_to/jucs_13_7_0932_0937_panizo.pdf	\N	\N
1085	Supporting the Authoring and Operationalization of Educational Modelling Languages	IMS LD,learning design,graphical notation,units of learning,authoring	3/7/2007	7/25/2007	jucs	7	13	special	restricted	7/28/2007	no	938	947	10	/jucs_13_7/supporting_the_authoring_and	http://www.jucs.org/jucs_13_7/supporting_the_authoring_and/jucs_13_7_0938_0947_martinez.pdf	\N	\N
1086	Pipeline-scheduling Simulator for Educational Purpose	pipeline,pipeline scheduling,reservation table,collision vector,state diagram,forbidden latency list,delay insertion,educational simulator	3/7/2007	7/25/2007	jucs	7	13	special	restricted	7/28/2007	no	959	969	11	/jucs_13_7/pipeline_scheduling_simulator_for	http://www.jucs.org/jucs_13_7/pipeline_scheduling_simulator_for/jucs_13_7_0959_0969_chaves.pdf	\N	\N
1087	Improving LO Quality through Instructional Design Based on an Ontological Model and Metadata	learning objects,instructional design,ontology,quality	3/7/2007	7/25/2007	jucs	7	13	special	restricted	7/28/2007	no	970	979	10	/jucs_13_7/improving_lo_quality_through	http://www.jucs.org/lity_through/jucs_13_7_0970_0979_morales.pdf	\N	\N
1088	Supporting the Modeling of Flexible Educational Units PoEML: A Separation of Concerns Approach	educational modeling language,flexibility,separation of concerns	3/7/2007	7/25/2007	jucs	7	13	special	restricted	7/28/2007	no	980	990	11	/jucs_13_7/supporting_the_modeling_of	http://www.jucs.org/jucs_13_7/supporting_the_modeling_of/jucs_13_7_0980_0990_caeiro.pdf	\N	\N
1090	Creating Online Graduate Engineering Degrees at the University of New Mexico	online degree,WebCT,graduate education	3/7/2007	7/25/2007	jucs	7	13	special	restricted	7/28/2007	no	1002	1011	10	/jucs_13_7/creating_online_graduate_engineering	http://www.jucs.org/jucs_13_7/creating_online_graduate_engineering/jucs_13_7_1002_1011_heileman.pdf	\N	\N
1091	HME: a Handheld Model Editor for Educational Contexts	handheld devices,modelling,simulation,authoring-tools	3/7/2007	7/25/2007	jucs	7	13	special	restricted	7/28/2007	no	1012	1021	10	/jucs_13_7/hme_a_handheld_model	http://www.jucs.org/jucs_13_7/hme_a_handheld_model/jucs_13_7_1012_1021_marcelino.pdf	\N	\N
1092	Designing Collaborative Learning Environments Using Digital Games	collaborative learning,CSCL,model design,collaborative games	3/7/2007	7/25/2007	jucs	7	13	special	restricted	7/28/2007	no	1022	1032	9	/jucs_13_7/designing_collaborative_learning_environments	http://www.jucs.org/jucs_13_7/designing_collaborative_learning_environments/jucs_13_7_1022_1032_collazos.pdf	\N	\N
1093	Mapping Academic Collaboration Networks: Perspectives from the First Year of the Reusable Learning Objects CETL	evaluation/methodology,human factors,network communications		7/25/2007	jucs	7	13	special	restricted	7/28/2007	no	1033	1041	9	/jucs_13_7/mapping_academic_collaboration_networks	http://www.jucs.org/jucs_13_7/mapping_academic_collaboration_networks/jucs_13_7_1033_1041_morales.pdf	\N	\N
1094	Collaborative Composition in a Foreign Language with Handheld Computing and Web Tools	collaborative learning,mobile computing,pervasive comp,uting,synchronous interaction	3/7/2007	7/25/2007	jucs	7	13	special	restricted	7/28/2007	no	948	958	11	/jucs_13_7/collaborative_composition_in_a	http://www.jucs.org/jucs_13_7/collaborative_composition_in_a/jucs_13_7_0948_0958_paredes.pdf	\N	\N
1095	Computers in Education: New Developments in e-Learning Technology		7/15/2007	2007-07-225	jucs	7	13	special	restricted	7/28/2007	yes	920	923	4	/jucs_13_7/computers_in_education_new	http://www.jucs.org/jucs_13_7/computers_in_education_new/jucs_13_7_0920_0923_editorial.pdf	\N	\N
1096	A First Step Mapping IMS Learning Design and Moodle	IMS Learning Design,Moodle,Integration,Mapping	3/7/2007	7/25/2007	jucs	7	13	special	restricted	7/28/2007	no	924	931	8	/jucs_13_7/a_first_step_mapping	http://www.jucs.org/jucs_13_7/a_first_step_mapping/jucs_13_7_0924_0931_burgos.pdf	\N	\N
1097	Selected Papers from SBLP 2007: The 11th Brazilian Symposium on Programming Languages		6/18/2007	6/24/2007	jucs	6	13	special	restricted	6/28/2007	yes	679	681	3	/jucs_13_6/sblp_2007	http://www.jucs.org/jucs_13_6/sblp_2007/jucs_13_6_0679_0681_editorial.pdf	\N	\N
1098	CML: C Modeling Language	specification language,non-functional requirements,c programming language	1/19/2007	3/22/2007	jucs	6	13	special	restricted	6/28/2007	no	682	700	19	/jucs_13_6/cml_c_modeling_language	http://www.jucs.org/jucs_13_6/cml_c_modeling_language/jucs_13_6_0682_0700_deoliveira.pdf	\N	\N
1099	Constraint Programming Architectures: Review and a New Proposal	constrai,nt programming,model-driven architecture,software reuse	1/19/2007	3/22/2007	jucs	6	13	special	restricted	6/28/2007	no	701	720	20	/jucs_13_6/constraint_programming_architectures_review	http://www.jucs.org/jucs_13_6/constraint_programming_architectures_review/jucs_13_6_0701_0720_robin.pdf	\N	\N
1100	Logic Programming for Verification of Object-Oriented Programming Law Conditions	refactoring,logic programming,programming law conditions	1/19/2007	3/22/2007	jucs	6	13	special	restricted	6/28/2007	no	721	736	16	/jucs_13_6/logic_programming_for_verification	http://www.jucs.org/jucs_13_6/logic_programming_for_verification/jucs_13_6_0721_0736_defreitas.pdf	\N	\N
1101	A Methodology for Removing LALR(k) Conflicts	lalr parsing,,conflicts,methodology	1/19/2007	3/22/2007	jucs	6	13	special	restricted	6/28/2007	no	737	752	16	/jucs_13_6/a_methodology_for_removing	http://www.jucs.org/jucs_13_6/a_methodology_for_removing/jucs_13_6_0737_0752_passos.pdf	\N	\N
1102	Optimized Compilation of Around Advice for Aspect Oriented Programs	aspect-oriented programming,optimized compilation,advice weaving	1/19/2007	3/22/2007	jucs	6	13	special	restricted	6/28/2007	no	753	766	14	/jucs_13_6/optimized_compilation_of_around	http://www.jucs.org/jucs_13_6/optimized_compilation_of_around/jucs_13_6_0753_0766_cordeiro.pdf	\N	\N
1103	A Visual Language for Animated Simulation	visual programming,programming by demonstration	1/19/2007	3/22/2007	jucs	6	13	special	restricted	6/28/2007	no	767	785	19	/jucs_13_6/a_visual_language_for	http://www.jucs.org/jucs_13_6/a_visual_language_for/jucs_13_6_0767_0785_diiorio.pdf	\N	\N
1104	RE-AspectLua - Achieving Reuse in AspectLua	AOP,Lua,dynamic aspects,reusability,heterogeneity	1/19/2007	3/22/2007	jucs	6	13	special	restricted	6/28/2007	no	786	805	20	/jucs_13_6/re_aspectlua_achieving_reuse	http://www.jucs.org/jucs_13_6/re_aspectlua_achieving_reuse/jucs_13_6_0786_0805_batista.pdf	\N	\N
1105	Programming through Spreadsheets and Tabular Abstractions	spreadsheet languages,end-user programming,call-by-need,lazy structures,recursion,abstraction	1/19/2007	3/22/2007	jucs	6	13	special	restricted	6/28/2007	no	806	816	11	/jucs_13_6/programming_through_spreadsheets_and	http://www.jucs.org/jucs_13_6/programming_through_spreadsheets_and/jucs_13_6_0806_0816_forster.pdf	\N	\N
1106	A New Architecture for Concurrent Lazy Cyclic Reference Counting on Multi-Processor Systems	memory management,garbage collection,reference counting,concurrent garbage collection	1/19/2007	3/22/2007	jucs	6	13	special	restricted	6/28/2007	no	817	829	13	/jucs_13_6/a_new_architecture_for	http://www.jucs.org/jucs_13_6/a_new_architecture_for/jucs_13_6_0817_0829_formiga.pdf	\N	\N
1107	Cyclic Reference Counting with Permanent Objects	memory management,garbage collection,reference counting,cyclic graphs,permanent objects,tenured objects	1/19/2007	3/22/2007	jucs	6	13	special	restricted	6/28/2007	no	830	838	9	/jucs_13_6/cyclic_reference_counting_with	http://www.jucs.org/jucs_13_6/cyclic_reference_counting_with/jucs_13_6_0830_0838_lins.pdf	\N	\N
1108	C APIs in Extension and Extensible Languages	programming languages,application programming interfaces	1/19/2007	3/22/2007	jucs	6	13	special	restricted	6/28/2007	no	839	853	15	/jucs_13_6/c_apis_in_extension	http://www.jucs.org/jucs_13_6/c_apis_in_extension/jucs_13_6_0839_0853_muhammad.pdf	\N	\N
1109	Higher-Order Lazy Functional Slicing	program slicing,functional programming,program analysis	1/19/2007	3/22/2007	jucs	6	13	special	restricted	6/28/2007	no	854	873	20	/jucs_13_6/higher_order_lazy_functional	http://www.jucs.org/jucs_13_6/higher_order_lazy_functional/jucs_13_6_0854_0873_rodrigues.pdf	\N	\N
1110	Open and Closed Worlds for Overloading: a Definition and Support for Coexistence	type system,type inference,constrained polymorphism,closed and open world approaches for overloading	1/19/2007	3/22/2007	jucs	6	13	special	restricted	6/28/2007	no	874	890	17	/jucs_13_6/open_and_closed_worlds	http://www.jucs.org/jucs_13_6/open_and_closed_worlds/jucs_13_6_0874_0890_camarao.pdf	\N	\N
1111	Using Visitor Patterns in Object-Oriented Action Semantics	formal semantics,action semantics,object-oriented	1/19/2007	3/22/2007	jucs	6	13	special	restricted	6/28/2007	no	891	919	29	/jucs_13_6/using_visitor_patterns_in	http://www.jucs.org/jucs_13_6/using_visitor_patterns_in/jucs_13_6_0891_0919_maidl.pdf	\N	\N
1112	Managing Editor's Column		9/15/2007	9/27/2007	jucs	13	13	regular	restricted	9/28/2007	yes	1136	1137	2	/jucs_13_9/editorial	http://www.jucs.org/jucs_13_9/editorial/jucs_13_9_1136_1137_editorial.pdf	\N	\N
1113	Web Service Selection based on QoS Knowledge Management	knowledge management for quality of Web service,WS resources,Web service selecti,on algorithm	8/15/2006	3/1/2007	jucs	9	13	regular	restricted	9/28/2007	no	1138	1156	19	/jucs_13_9/web_service_selection_based	http://www.jucs.org/jucs_13_9/web_service_selection_based/jucs_13_9_1138_1156_adamopoulou.pdf	\N	\N
1114	Ontology and Grammar of the SOPHIE Choreography Conceptual Framework An Ontological Model for Knowledge Management	semantic services,choreography	8/15/2006	3/1/2007	jucs	9	13	regular	restricted	9/28/2007	no	1157	1183	27	/jucs_13_9/ontology_and_grammar_of	http://www.jucs.org/jucs_13_9/ontology_and_grammar_of/jucs_13_9_1157_1183_arroyo.pdf	\N	\N
1115	Semantic-based Skill Management for Automated Task Assignment and Courseware Composition	skill management,competence creation,e-learning,knowledge representation,description logics	8/15/2007	3/1/2007	jucs	9	13	regular	restricted	9/28/2007	no	1184	1212	29	/jucs_13_9/semantic_based_skill_management	http://www.jucs.org/jucs_13_9/semantic_based_skill_management/jucs_13_9_1184_1212_colucci.pdf	\N	\N
1116	Generative Instructional Engineering of Competence Development Programmes	competence development programmes,learning design,instructional engineering	8/15/2006	3/1/2007	jucs	9	13	regular	restricted	9/28/2007	no	1213	1233	21	/jucs_13_9/generative_instructional_engineering_of	http://www.jucs.org/jucs_13_9/generative_instructional_engineering_of/jucs_13_9_1213_1233_dodero.pdf	\N	\N
1117	Creating Links into the Future	typed-link,annotations,citation,citation index,links into the future,similarity	7/6/2007	9/26/2007	jucs	9	13	regular	restricted	9/28/2007	no	1234	1245	12	/jucs_13_9/creating_links_into_the	http://www.jucs.org/jucs_13_9/creating_links_into_the/jucs_13_9_1234_1245_afzal.pdf	\N	\N
1118	Focus of Attention in Reinforcement Learning	reinforcement learning,function approximation,generalization,attention	11/30/2007	9/27/2007	jucs	9	13	regular	restricted	9/28/2007	no	1246	1269	24	/jucs_13_9/focus_of_attention_in	http://www.jucs.org/jucs_13_9/focus_of_attention_in/jucs_13_9_1246_1269_li.pdf	\N	\N
1119	Distance Learning and Student Satisfaction in Java Programming Courses	computer and information science education	4/30/2006	9/21/2007	jucs	9	13	regular	restricted	9/28/2007	no	1270	1286	17	/jucs_13_9/distance_learning_and_student	http://www.jucs.org/jucs_13_9/distance_learning_and_student/jucs_13_9_1270_1286_settle.pdf	\N	\N
1120	Improving the Performance of a Tagger Generator in an Information Extraction Application	named entity extraction,corpus transformation,system combination,stacking	11/12/2006	9/15/2007	jucs	9	13	regular	restricted	9/28/2007	no	1287	1299	13	/jucs_13_9/improving_the_performance_of	http://www.jucs.org/jucs_13_9/improving_the_performance_of/jucs_13_9_1287_1299_troyano.pdf	\N	\N
1121	Co-evolution for Communication: An EHW Approach	evolvable hardware,co-evolution,genetic algorithm,emergent communication	6/6/2006	10/24/2006	jucs	9	13	regular	restricted	9/28/2007	no	1300	1308	9	/jucs_13_9/coevolution_for_communication_an	http://www.jucs.org/jucs_13_9/coevolution_for_communication_an/jucs_13_9_1300_1308_damavandi.pdf	\N	\N
1122	An Hybrid Fuzzy Variable Neighborhood Particle Swarm Optimization Algorithm for Solving Quadratic Assignment Problems	particle swarm optimization,variable neighborhood search,quadratic assignment problem	6/6/2006	10/24/2006	jucs	9	13	regular	restricted	9/28/2007	no	1309	1331	23	/jucs_13_9/an_hybrid_fuzzy_variable	http://www.jucs.org/jucs_13_9/an_hybrid_fuzzy_variable/jucs_13_9_1309_1331_liu.pdf	\N	\N
1123	Genetic Algorithm Based Recurrent Fuzzy Neural Network Modeling of Chemical Processes	genetic algorithm,recurrent fuzzy neural network,modeling,PH neutralization process	6/6/2006	10/24/2006	jucs	9	13	regular	restricted	7/28/2007	no	1332	1343	12	/jucs_13_9/genetic_algorithm_based_recurrent	http://www.jucs.org/jucs_13_9/genetic_algorithm_based_recurrent/jucs_13_9_1332_1343_tao.pdf	\N	\N
1124	The Architecture and Circuital Implementation Scheme of a New Cell Neural Network for Analog Signal Processing	cellular neural network,evolutionary design,analog signal processing circuit,DAC circuit	6/6/2006	10/24/2006	jucs	9	13	regular	restricted	9/28/2007	no	1344	1353	10	/jucs_13_9/the_architecture_and_circuital	http://www.jucs.org/jucs_13_9/the_architecture_and_circuital/jucs_13_9_1344_1353_wang.pdf	\N	\N
1125	Computer Forensics System Based on Artificial Immune Systems	network security,computer forensics,artificial immune systems	6/6/2006	10/24/2006	jucs	9	13	regular	restricted	9/28/2007	no	1354	1365	12	/jucs_13_9/computer_forensics_system_based	http://www.jucs.org/jucs_13_9/computer_forensics_system_based/jucs_13_9_1354_1365_yang.pdf	\N	\N
1126	Duplicate Address Detection and Autoconfiguration in OLSR	MANET,autoconfiguration,OLSR	8/29/2005	8/23/2006	jucs	1	13	special	restricted	1/28/2007	no	4	31	28	/jucs_13_1/duplicate_address_detection_and	http://www.jucs.org/jucs_13_1/duplicate_address_detection_and/jucs_13_1_0004_0031_boudjit.pdf	\N	\N
1127	An Adaptive Hierarchical Extension of DSR: The Cluster Source Routing	wireless networks,ad hoc routing,clustering,adaptation,scalability	8/29/2005	8/23/2006	jucs	1	13	special	restricted	1/28/2007	no	32	55	24	/jucs_13_1/an_adaptive_hierarchical_extension	http://www.jucs.org/jucs_13_1/an_adaptive_hierarchical_extension/jucs_13_1_0032_0055_jaddi.pdf	\N	\N
1128	Quality of Service Routing in a MANET with OLSR	interference,quality of service,optimized flooding,QoS routing,OLSR,multi-point relay (MPR),local available bandwidth,admission control,ad hoc network	8/29/2005	8/23/2006	jucs	1	13	special	restricted	1/28/2007	no	56	86	31	/jucs_13_1/quality_of_service_routing	http://www.jucs.org/jucs_13_1/quality_of_service_routing/jucs_13_1_0056_0086_nguyen.pdf	\N	\N
1129	VCA: An Energy-Efficient Voting-Based Clustering Algorithm for Sensor Networks	sensor network,clustering,cluster head,voting,energy-efficient,data aggregation	8/29/2005	8/23/2006	jucs	1	13	special	restricted	2/28/2007	no	87	109	23	/jucs_13_1/vca_an_energy_efficient	http://www.jucs.org/jucs_13_1/vca_an_energy_efficient/jucs_13_1_0087_0109_qin.pdf	\N	\N
1130	Energy Efficient Node Caching and Load Balancing Enhancement of Reactive Ad Hoc Routing Protocols	routing protocols,mobile ad hoc networks,Ad-hoc On-demand Distance Vector,routing load balancing,performance evaluation,node caching,energy efficiency	8/29/2005	8/23/2006	jucs	1	13	special	restricted	1/28/2007	no	110	132	23	/jucs_13_1/energy_efficient_node_caching	http://www.jucs.org/jucs_13_1/energy_efficient_node_caching/jucs_13_1_0110_0132_hundewale.pdf	\N	\N
1131	Selected Papers from the 1st ACIS International Workshop on Self-Assembling Wireless Networks		1/23/2005	1/27/2006	jucs	1	13	special	restricted	1/28/2007	yes	1	3	3	/jucs_13_1/self_assembling_wireless_networks	http://www.jucs.org/jucs_13_1/self_assembling_wireless_networks/jucs_13_1_0001_0003_editorial.pdf	\N	\N
1132	Compiling NonÂ­strict Functional Languages for the .NET Platform	.NET,languages interoperability,virtual machines,functional programming,compilers,Haskell	4/28/2005	6/5/2005	jucs	7	11	special	restricted	7/28/2005	no	1255	1274	20	/jucs_11_7/compiling_non_strict_functional	http://www.jucs.org/jucs_11_7/compiling_non_strict_functional/jucs_11_7_1255_1274_monteiro.pdf	\N	\N
1135	Managing Editor's Column		9/15/2007	9/27/2007	jucs	10	13	regular	restricted	9/28/2007	yes	1136	1137	2	/jucs_13_9/editorial	http://www.jucs.org/jucs_13_9/editorial/jucs_13_9_1136_1137_editorial.pdf	\N	\N
1136	Constant Size Ciphertext HIBE in the Augmented Selective-ID Model and its Extensions	hierarchical identity-based encryption,standard model,bilinear pairing	3/23/2007	10/26/2007	jucs	10	13	regular	restricted	10/28/2007	no	1367	1395	29	/xt_hibe	http://www.jucs.org/jucs_13_10/constant_size_ciphertext_hibe/jucs_13_10_1367_1395_chatterjee.pdf	\N	\N
1137	Pedagogical Natural Deduction Systems: the Propositional Case	mathematical logic,negationless mathematics,constructive mathematics,natural deduction,typed -calculus	11/28/2006	10/23/2007	jucs	10	13	regular	restricted	10/28/2007	no	1396	1410	15	/jucs_13_10/pedagogical_natural_deduction_systems	http://www.jucs.org/jucs_13_10/pedagogical_natural_deduction_systems/jucs_13_10_1396_1410_colson.pdf	\N	\N
1138	Efficient Access Methods for Temporal Interval Queries of Video Metadata	video databases,data structures,computational geometry	10/12/2006	10/19/2007	jucs	10	13	regular	restricted	10/28/2007	no	1411	1433	23	/jucs_13_10/efficient_access_methods_for	http://www.jucs.org/jucs_13_10/efficient_access_methods_for/jucs_13_10_1411_1433_sioutas.pdf	\N	\N
1139	Mobile Sensemaking: Exploring Proximity and Mobile Applications in the Classroom	mobile computing,computer supported learning,collaborative learning,proximity.	6/20/2007	10/25/2007	jucs	10	13	regular	restricted	10/28/2007	no	1434	1448	15	/jucs_13_10/mobile_sensemaking_exploring_proximity	http://www.jucs.org/jucs_13_10/mobile_sensemaking_exploring_proximity/jucs_13_10_1434_1448_zurita.pdf	\N	\N
1140	An Approach to Polygonal Approximation of Digital Curves Based on Discrete Particle Swarm Algorithm	polygonal approximation,PSO,centroid,sigmoid function	6/6/2006	10/24/2006	jucs	10	13	special	restricted	10/28/2007	no	1449	1461	13	/jucs_13_10/an_approach_to_polygonal	http://www.jucs.org/jucs_13_10/an_approach_to_polygonal/jucs_13_10_1449_1461_dong.pdf	\N	\N
1141	An Improved SVM Based on Similarity Metric	support vector machine,Riemannian metric,similarity metric	6/6/2006	10/24/2006	jucs	10	13	special	restricted	10/28/2007	no	1462	1470	9	/jucs_13_10/an_improved_svm_based	http://www.jucs.org/jucs_13_10/an_improved_svm_based/jucs_13_10_1462_1470_wang.pdf	\N	\N
1142	Machine Learning-Based Keywords Extraction for Scientific Literature	keywords extraction,metadata extraction,support vector machine,machine learning	6/6/2006	10/24/2006	jucs	10	13	special	restricted	10/28/2007	no	1471	1483	13	/jucs_13_10/machine_learning_based_keywords	http://www.jucs.org/jucs_13_10/machine_learning_based_keywords/jucs_13_10_1471_1483_wu.pdf	\N	\N
1143	A Model of Immune Gene Expression Programming for Rule Mining	data mining,rule,meta-rule,evolutionary algorithm,gene expression programming,artifical immune system	6/6/2006	10/24/2006	jucs	10	13	special	restricted	10/28/2007	no	1484	1497	14	/jucs_13_10/a_model_of_immune	http://www.jucs.org/jucs_13_10/a_model_of_immune/jucs_13_10_1484_1497_zeng.pdf	\N	\N
1144	Managing Editor's Column		10/15/2007	10/27/2007	jucs	10	13	regular	restricted	9/28/2007	yes	1366	13667	1	/jucs_13_10/editorial	http://www.jucs.org/jucs_13_10/editorial/jucs_13_10_1366_1366_editorial.pdf	\N	\N
1145	Combinatorics and Related Areas <br>A Collection of Papers in Honour of the 65th Birthday of<br> Ioan Tomescu		11/23/2007	11/25/2007	jucs	11	13	special	restricted	11/28/2007	yes	1498	1500	3	/jucs_13_11/combinatorics_and_related_areas	http://www.jucs.org/jucs_13_11/combinatorics_and_related_areas/jucs_13_11_1498_1500_editorial.pdf	\N	\N
1146	Spectral Densest Subgraph and Independence Number of a Graph	graphs,eigenvalues,densest subgraph,independence number	10/9/2007	11/19/2007	jucs	11	13	special	restricted	11/28/2007	no	1501	1513	13	/jucs_13_11/spectral_densest_subgraph_and	http://www.jucs.org/jucs_13_11/spectral_densest_subgraph_and/jucs_13_11_1501_1513_andersen.pdf	\N	\N
1147	Perfect Matchings in Polyhexes, or Recent Graph-theoretical Contributions to Benzenoids	perfect matchings (1-factors, resonance structures, or Kekul'e structures),polycyclic aromatic hydrocarbons (polyhexes or benzenoids),isoarithmic benzenoids,Clar structures	10/9/2007	11/19/2007	jucs	11	13	special	restricted	11/28/2007	no	1514	1539	26	/jucs_13_11/perfect_matchings_in_polyhexes	http://www.jucs.org/jucs_13_11/perfect_matchings_in_polyhexes/jucs_13_11_1514_1539_balaban.pdf	\N	\N
1148	Equivalent Transformations of Automata by Using Behavioural Automata	Mealy, Moore and Rabin-Scott automata,semiautomata,behavioural automata,final and sequential behaviours of automata,category theory	10/9/2007	11/19/2007	jucs	11	13	special	restricted	11/28/2007	no	1540	1549	10	/jucs_13_11/equivalent_transformations_of_automata	http://www.jucs.org/jucs_13_11/equivalent_transformations_of_automata/jucs_13_11_1540_1549_ciobanu.pdf	\N	\N
1149	On the Forcing Semantics for Monoidal <I>t</I>-norm Based Logic	<,I,>,MTL,<,/I,>, logic,<,I,>,MTL,<,/I,>,-algebras,forcing semantics	10/9/2007	11/19/2007	jucs	11	13	special	restricted	11/28/2007	no	1550	1572	23	/jucs_13_11/on_the_forcing_semantics	http://www.jucs.org/jucs_13_11/on_the_forcing_semantics/jucs_13_11_1550_1572_diaconescu.pdf	\N	\N
1150	The Gray Code	Gray code,single-distance code	10/9/2007	11/19/2007	jucs	11	13	special	restricted	11/28/2007	no	1573	1597	25	/jucs_13_11/the_gray_code	http://www.jucs.org/jucs_13_11/the_gray_code/jucs_13_11_1573_1597_doran.pdf	\N	\N
1151	Accepting Networks of Evolutionary Processors with Filtered Connections	evolutionary processor,network of evolutionary processors,Turing machine,complexity class	10/9/2007	11/19/2007	jucs	11	13	special	restricted	11/28/2007	no	1598	1614	17	/jucs_13_11/accepting_networks_of_evolutionary	http://www.jucs.org/lutionary/jucs_13_11_1598_1614_dragoi.pdf	\N	\N
1152	Analysis of two Sweep-line Algorithms for Constructing Spanning Trees and Steiner Trees	minimum spanning tree,minimum Steiner tree,sweep-line,heuristic,approximation ratio	10/9/2007	11/19/2007	jucs	11	13	special	restricted	11/28/2007	no	1615	1627	13	/jucs_13_11/analysis_of_two_sweep	http://www.jucs.org/jucs_13_11/analysis_of_two_sweep/jucs_13_11_1615_1627_dumitrescu.pdf	\N	\N
1153	On BCK Algebras - Part I.a: An Attempt to Treat Unitarily the Algebras of Logic. New Algebras	MV algebra,Wajsberg algebra,generalized-MV algebra,generalized Wajsberg algebra,BCK algebra,BCK(P) lattice,residuated lattice,BL algebra,Hsalmankhan175jek(P) algebra,generalized-BL algebra,divisible BCK(P) lattice,Hilbert algebra,Hertz algebra,Heyting algebra,weak-BL algebra,MTL algebra,IMTL algebra,WNM algebra,NM algebra,R,<,sub,>,0,<,/sub,>, algebra,t-norm,pocrim		11/19/2007	jucs	11	13	special	restricted	11/28/2007	no	1628	1654	27	/jucs_13_11/on_bck_algebras_part	http://www.jucs.org/jucs_13_11/on_bck_algebras_part/jucs_13_11_1628_1654_iorgulescu.pdf	\N	\N
1154	Satisfying Assignments of Random Boolean Constraint<BR> Satisfaction Problems: Clusters and Overlaps	sharp thresholds,random constraint satisfaction,overlaps	10/9/2007	11/19/2007	jucs	11	13	special	restricted	11/28/2007	no	1655	1670	16	/jucs_13_11/satisfying_assignments_of_random	http://www.jucs.org/jucs_13_11/satisfying_assignments_of_random/jucs_13_11_1655_1670_istrate.pdf	\N	\N
1155	Graded Sparse Graphs and Matroids	computational geometry,hypergraph,rigidity theory,matroid,pebble game	10/9/2007	11/19/2007	jucs	11	13	special	restricted	11/28/2007	no	1671	1679	9	/jucs_13_11/graded_sparse_graphs_and	http://www.jucs.org/jucs_13_11/graded_sparse_graphs_and/jucs_13_11_1671_1679_lee.pdf	\N	\N
1156	Rates of Asymptotic Regularity for Halpern Iterations of Nonexpansive Mappings	proof mining,metric fixed point theory,nonexpansive functions,asymptotic regularity,Halpern iterations	10/9/2007	11/19/2007	jucs	11	13	special	restricted	11/28/2007	no	1680	1691	12	/jucs_13_11/rates_of_asymptotic_regularity	http://www.jucs.org/jucs_13_11/rates_of_asymptotic_regularity/jucs_13_11_1680_1691_leustean.pdf	\N	\N
1157	Matrices and -Stable Bipartite Graphs	fully indecomposable matrix,cover irreducible matrix,total support,Boolean product,Kronecker product,adjacency matrix,stable set,bistable bipartite graph,perfect matching,elementary graph	10/9/2007	11/19/2007	jucs	11	13	special	restricted	11/28/2007	no	1692	1706	15	/jucs_13_11/matrices_and_alpha_stable	http://www.jucs.org/jucs_13_11/matrices_and_alpha_stable/jucs_13_11_1692_1706_levit.pdf	\N	\N
1158	Spiking Neural P Systems with Astrocyte-Like Control	membrane computing,neural computing,spiking neural P system,astrocyte	10/9/2007	11/19/2007	jucs	11	13	special	restricted	11/28/2007	no	1707	1721	15	/jucs_13_11/spiking_neural_p_systems	http://www.jucs.org/jucs_13_11/spiking_neural_p_systems/jucs_13_11_1707_1721_paun.pdf	\N	\N
1159	High-level Structured Interactive Programs with Registers and Voices	interactive systems,programming languages,typing systems,rv-systems,registers and voices,distributed termination protocols,AGAPIA programming	10/9/2007	11/19/2007	jucs	11	13	special	restricted	11/28/2007	no	1722	1754	33	/jucs_13_11/high_level_structured_interactive	http://www.jucs.org/jucs_13_11/high_level_structured_interactive/jucs_13_11_1722_1754_popa.pdf	\N	\N
1160	Balance in Systems of Finite Sets with Applications	balancing signed graphs	10/9/2007	11/19/2007	jucs	11	13	special	restricted	11/28/2007	no	1755	1766	12	/jucs_13_11/balance_in_systems_of	http://www.jucs.org/jucs_13_11/balance_in_systems_of/jucs_13_11_1755_1766_popescu.pdf	\N	\N
1161	Metric-Entropy Pairs on Lattices	entropy,modular lattice,metric	10/9/2007	11/19/2007	jucs	11	13	special	restricted	11/28/2007	no	1767	1767	12	/jucs_13_11/metric_entropy_pairs_on	http://www.jucs.org/jucs_13_11/metric_entropy_pairs_on/jucs_13_11_1767_1778_simovici.pdf	\N	\N
1162	Connectivity and Reachability in Signed Networks	graph theory,connectivity,geodesics	10/9/2007	11/19/2007	jucs	11	13	special	restricted	11/28/2007	no	1779	1790	12	/jucs_13_11/connectivity_and_reachability_in	http://www.jucs.org/jucs_13_11/connectivity_and_reachability_in/jucs_13_11_1779_1790_tataram.pdf	\N	\N
1163	Hamiltonicity of Topological Grid Graphs	grid graph,topological grid graph,hamiltonian graph,shortness coefficient,3-connectedness	10/9/2007	11/19/2007	jucs	11	13	special	restricted	11/28/2007	no	1791	1800	10	/jucs_13_11/hamiltonicity_of_topological_grid	http://www.jucs.org/jucs_13_11/hamiltonicity_of_topological_grid/jucs_13_11_1791_1800_zamfirescu.pdf	\N	\N
1164	Hardware/Software Co-design and Verification Methodology from System Level Based on System Dependence Graph	program slicing,hardware software co-design,hardware software coverification	9/30/2006	11/15/2007	jucs	13	13	special	restricted	12/28/2007	no	1972	2001	30	/jucs_13_13/hardware_software_codesign_and	http://www.jucs.org/jucs_13_13/hardware_software_codesign_and/jucs_13_13_1972_2001_sasaki.pdf	\N	\N
1165	Self-Evolving Petri Nets	Petri Nets,reflection,software evolution	9/30/2006	11/15/2007	jucs	13	13	special	restricted	12/28/2007	no	2002	2034	33	/jucs_13_13/self_evolving_petri_nets	http://www.jucs.org/jucs_13_13/self_evolving_petri_nets/jucs_13_13_2002_2034_capra.pdf	\N	\N
1166	From Theoretical e-Barter Models to Two Alternative Implementations Based on Web Sevices	formal methods,e-barter,web services	9/30/2006	11/15/2007	jucs	13	13	special	restricted	12/28/2007	no	2035	2075	41	/jucs_13_13/from_theoretical_ebarter_models	http://www.jucs.org/jucs_13_13/from_theoretical_ebarter_models/jucs_13_13_2035_2075_bravetti.pdf	\N	\N
1167	Integrating Module Checking and Deduction in a Formal Proof for the Perlman Spanning Tree Protocol (STP)	formal methods,network protocols,formal verification,Rebeca,modular verification	9/30/2006	11/15/2007	jucs	13	13	special	restricted	12/28/2007	no	2076	2104	29	/jucs_13_13/integrating_module_checking_and	http://www.jucs.org/jucs_13_13/integrating_module_checking_and/jucs_13_13_2076_2104_hojjat.pdf	\N	\N
1168	Applications of Formal Methods to System Design and Verification		12/14/2007	12/21/2007	jucs	13	13	special	restricted	2007-	yes	1970	1971	2	/jucs_13_13/applications_of_formal_methods	http://www.jucs.org/jucs_13_13/applications_of_formal_methods/jucs_13_13_1970_1971_editorial.pdf	\N	\N
1169	ODEDialect: a Set of Declarative Languages for Implementing Ontology Translation Systems	ODEDialect,ontology language,translation	4/15/2007	7/31/2007	jucs	12	13	special	restricted	12/1/2007	no	1805	1834	30	/jucs_13_12/odedialect_a_set_of	http://www.jucs.org/jucs_13_12/odedialect_a_set_of/jucs_13_12_1805_1834_corcho.pdf	\N	\N
1170	An Adaptable Framework for Ontology-based Content Creation on the Semantic Web	semantic Web,ontologies,annotation,metadata,information extraction	4/15/2007	7/31/2007	jucs	12	13	special	restricted	12/1/2007	no	1835	1835	19	/jucs_13_12/an_adaptable_framework_for	http://www.jucs.org/jucs_13_12/an_adaptable_framework_for/jucs_13_12_1835_1853_valkeapaa.pdf	\N	\N
1171	On Ranking RDF Schema Elements (and its Application in Visualization)	schema ranking,schema visualization,semantic web	4/15/2007	7/31/2007	jucs	12	13	special	restricted	12/1/2007	no	1854	1880	27	/jucs_13_12/on_ranking_rdf_schema	http://www.jucs.org/jucs_13_12/on_ranking_rdf_schema/jucs_13_12_1854_1880_tzitzikas.pdf	\N	\N
1172	Discovering the Semantics of User Keywords	querying the semantic Web,semantic interoperability,information retrieval	4/15/2007	7/31/2007	jucs	12	13	special	restricted	12/1/2007	no	1908	1935	28	/jucs_13_12/discovering_the_semantics_of	http://www.jucs.org/jucs_13_12/discovering_the_semantics_of/jucs_13_12_1908_1935_trillo.pdf	\N	\N
1173	The SEWASIE Network of Mediator Agents for Semantic Search	distributed databases,distributed applications,query language,internet,ontologies,mediator,knowledge management	4/15/2007	7/31/2007	jucs	12	13	special	restricted	12/1/2007	no	1936	1969	34	/jucs_13_12/the_sewasie_network_of	http://www.jucs.org/jucs_13_12/the_sewasie_network_of/jucs_13_12_1936_1969_beneventano.pdf	\N	\N
1174	An Ontology-based Approach to Support Text Mining and Information Retrieval in the Biological Domain	semantic web,ontologies,semantic annotation,life science,NLP,Corese	4/15/2007	7/31/2007	jucs	12	13	special	restricted	12/1/2007	no	1881	1907	27	/jucs_13_12/an_ontology_based_approach	http://www.jucs.org/jucs_13_12/an_ontology_based_approach/jucs_13_12_1881_1907_khelif.pdf	\N	\N
1175	Ontologies and their Applications		11/23/2007	11/29/2007	jucs	12	13	special	restricted	12/1/2007	yes	1801	1804	4	/jucs_13_12/ontologies_and_their_applications	http://www.jucs.org/jucs_13_12/ontologies_and_their_applications/jucs_13_12_1801_1804_editorial.pdf	\N	\N
1176	The Trade-Offs of Blending Synchronous and Asynchronous Communication Services to Support Contextual Collaboration	synchronous collaboration,asynchronous collaboration,CSCW,groupware,simulation,architecture,notification	11/6/2006	7/27/2007	jucs	1	14	special	restricted	1/1/2008	no	4	26	23	/jucs_14_1/the_trade_offs_of	http://www.jucs.org/jucs_14_1/the_trade_offs_of/jucs_14_1_0004_0026_geyer.pdf	\N	\N
1177	Ontoolcole: Supporting Educators in the Semantic Search of CSCL Tools	ontologies,semantic web services,service discovery,collaborative learning systems,CSCL tools	11/6/2006	10/17/2007	jucs	1	14	special	restricted	1/1/2008	no	27	58	32	/jucs_14_1/ontoolcole_supporting_educators_in	http://www.jucs.org/jucs_14_1/ontoolcole_supporting_educators_in/jucs_14_1_0027_0058_vega.pdf	\N	\N
1178	Seamless Transition between Connected and Disconnected Collaborative Interaction	shared workspaces,collaborative working and learning,nomadic working and learning,interactive situation model	11/6/2006	10/17/2007	jucs	1	14	special	restricted	1/1/2008	no	59	87	29	/jucs_14_1/seamless_transition_between_connected	http://www.jucs.org/jucs_14_1/seamless_transition_between_connected/jucs_14_1_0059_0087_lukosch.pdf	\N	\N
1179	Integrating Service-Oriented Mobile Units to Support Collaboration in Ad-hoc Scenarios	service-oriented mobile units,Web services platform,middleware for mobile groupware,ad-hoc col,laboration scenarios	11/6/2006	10/17/2007	jucs	1	14	special	restricted	1/1/2008	no	88	122	35	/jucs_14_1/integrating_service_oriented_mobile	http://www.jucs.org/jucs_14_1/integrating_service_oriented_mobile/jucs_14_1_0088_0122_neyem.pdf	\N	\N
1180	Using PDAs in Meetings: Patterns, Architecture and Components	electronic meetings,meeting patterns,upper-layer middleware	11/6/2006	10/11/2007	jucs	1	14	special	restricted	1/1/2008	no	123	147	25	/jucs_14_1/using_pdas_in_meetings	http://www.jucs.org/jucs_14_1/using_pdas_in_meetings/jucs_14_1_0123_0147_zurita.pdf	\N	\N
1181	The Remote Control Approach - An Architecture for Adaptive Scripting across Collaborative Learning Environments	collaboration scripts,integration architecture,learning design	11/6/2006	10/11/2007	jucs	1	14	special	restricted	1/1/2008	no	148	173	25	/jucs_14_1/the_remote_control_approach	http://www.jucs.org/jucs_14_1/the_remote_control_approach/jucs_14_1_0148_0173_harrer.pdf	\N	\N
1182	Groupware: Issues and Applications		11/20/2007	12/10/2007	jucs	1	14	special	restricted	1/1/2008	yes	1	3	3	/jucs_14_1/groupware_issues_and_applications	http://www.jucs.org/jucs_14_1/groupware_issues_and_applications/jucs_14_1_0001_0003_editorial.pdf	\N	\N
1183	Using an Evolving Thematic Clustering in a Text Segmentation Process	text segmentation,clustering	6/15/2007	2007-11-2007	jucs	2	14	special	restricted	1/28/2008	no	178	192	15	/jucs_14_2/using_an_evolving_thematic	http://www.jucs.org/jucs_14_2/using_an_evolving_thematic/jucs_14_2_0178_0192_lamprier.pdf	\N	\N
1184	Informatics for Historians: Tools for Medieval Document XML Markup, and their Impact on the History-Sciences	history-informatics,digitalization and preparation of medieval documents for the Semantic Web,XML tagging,tool-support	6/15/2007	2007-11-2007	jucs	2	14	special	restricted	1/28/2008	no	193	210	18	/jucs_14_2/informatics_for_historians_tools	http://www.jucs.org/jucs_14_2/informatics_for_historians_tools/jucs_14_2_0193_0210_burkard.pdf	\N	\N
1185	Metaclasses and Zoning Mechanism Applied to Handwriting Recognition	character recognition,zoning mechanism,feature measurement,metaclasses,confusion matrix	6/15/2007	11/17/2007	jucs	2	14	special	restricted	1/28/2008	no	211	223	13	/jucs_14_2/metaclasses_and_zoning_mechanism	http://www.jucs.org/jucs_14_2/metaclasses_and_zoning_mechanism/jucs_14_2_0211_0223_freitas.pdf	\N	\N
1186	Combining Classifiers in the ROC-space for Off-line Signature Verification	signature verification,pattern recognition	6/15/2007	11/17/2007	jucs	2	14	special	restricted	1/28/2008	no	237	251	15	/jucs_14_2/combining_classifiers_in_the	http://www.jucs.org/jucs_14_2/combining_classifiers_in_the/jucs_14_2_0237_0251_oliveira.pdf	\N	\N
1187	Table-form Extraction with Artefact Removal	table-form recognition,table-form extraction,handwritten da,ta,document segmentation	6/15/2007	11/17/2007	jucs	2	14	special	restricted	2/28/2008	no	252	265	14	/jucs_14_2/table_form_extraction_with	http://www.jucs.org/jucs_14_2/table_form_extraction_with/jucs_14_2_0252_0265_neves.pdf	\N	\N
1188	Detailing a Quantitative Method for Assessing Algorithms to Remove Back-to-Front Interference in Documents	document engineering,back-to-front interference,show-through,bleeding	6/15/2007	11/17/2007	jucs	2	14	special	restricted	1/28/2008	no	266	283	18	/jucs_14_2/detailing_a_quantitative_method	http://www.jucs.org/jucs_14_2/detailing_a_quantitative_method/jucs_14_2_0266_0283_lins.pdf	\N	\N
1189	A Methodology for the Separation of Foreground/Background in Arabic Historical Manuscripts using Hybrid Methods	segmentation,restoration,light intensity normalisation,k-means,maximum likelihood,foreground/background,,Arabic historical color manuscript image	6/15/2007	11/17/2007	jucs	2	14	special	restricted	1/28/2008	no	284	298	15	/jucs_14_2/a_methodology_for_the	http://www.jucs.org/jucs_14_2/a_methodology_for_the/jucs_14_2_0284_0298_boussellaa.pdf	\N	\N
1190	A New and Efficient Algorithm to Binarize Document Images Removing Back-to-Front Interference	document engineering,back-to-front interference,show through,bleeding	6/15/2007	11/17/2007	jucs	2	14	special	restricted	1/28/2008	no	299	313	15	/jucs_14_2/a_new_and_efficient	http://www.jucs.org/jucs_14_2/a_new_and_efficient/jucs_14_2_0299_0313_dasilva.pdf	\N	\N
1191	A Progressive Learning Method for Symbol Recognition	conditional discriminant analysis,symbol recognition	6/15/2007	11/17/2007	jucs	2	14	special	restricted	1/28/2008	no	224	236	13	/jucs_14_2/a_progressive_learning_method	http://www.jucs.org/jucs_14_2/a_progressive_learning_method/jucs_14_2_0224_0236_barrat.pdf	\N	\N
1192	Advances in Document Engineering		1/4/2008	1/17/2008	jucs	2	14	special	restricted	1/1/2008	yes	174	177	4	/jucs_14_2/advances_in_document_engineering	http://www.jucs.org/jucs_14_2/advances_in_document_engineering/jucs_14_2_0174_0177_editorial.pdf	\N	\N
1193	Optimistic Fair Exchange in a Multi-user Setting	security protocol,fair exchange,public key cryptography	6/2/2007	11/1/2007	jucs	3	14	special	restricted	2/1/2007	no	318	346	29	/jucs_14_3/optimistic_fair_exchange_in	http://www.jucs.org/jucs_14_3/optimistic_fair_exchange_in/jucs_14_3_0318_0346_dodis.pdf	\N	\N
1194	New Results on NMAC/HMAC when Instantiated with Popular Hash Functions	cryptography,security,authentication	6/2/2007	11/1/2007	jucs	3	14	special	restricted	2/1/2007	no	347	376	30	/jucs_14_3/new_results_on_nmac	http://www.jucs.org/jucs_14_3/new_results_on_nmac/jucs_14_3_0347_0376_rechberger.pdf	\N	\N
1195	Parallel Key Exchange	key exchange,key graph,security notions,randomness re-use	6/2/2007	11/1/2007	jucs	3	14	special	restricted	2/1/2007	no	377	396	20	/jucs_14_3/parallel_key_exchange	http://www.jucs.org/jucs_14_3/parallel_key_exchange/jucs_14_3_0377_0396_jeong.pdf	\N	\N
1196	Efficient k-out-of-n Oblivious Transfer Schemes	oblivious transfer,privacy protection,electronic commerce	6/2/2007	11/1/2007	jucs	3	14	special	restricted	2/1/2007	no	397	415	19	/jucs_14_3/efficient_k_out_of	http://www.jucs.org/jucs_14_3/efficient_k_out_of/jucs_14_3_0397_0415_chu.pdf	\N	\N
1197	Bilateral Unknown Key-Share Attacks in Key Agreement Protocols	authenticated key agreement,unknown key-share resilience,bilateral unknown key-share resilience,the Bellare-Rogaway model	6/2/2007	11/1/2007	jucs	3	14	special	restricted	2/1/2007	no	416	440	416	/jucs_14_3/bilateral_unknown_key_share	http://www.jucs.org/jucs_14_3/bilateral_unknown_key_share/jucs_14_3_0416_0440_chen.pdf	\N	\N
1198	Formal Security Definition and Efficient Construction for Roaming with a Privacy-Preserving Extension	authenticated key exchange,anonymous roaming	6/2/2007	11/1/2007	jucs	3	14	special	restricted	2/1/2007	no	441	462	22	/jucs_14_3/formal_security_definition_and	http://www.jucs.org/4_3/formal_security_definition_and/jucs_14_3_0441_0462_yang.pdf	\N	\N
1199	Certificateless Public Key Encryption Secure against Malicious KGC Attacks in the Standard Model	certificateless encryption,malicious KGC attack,standard model	6/2/2007	11/1/2007	jucs	3	14	special	restricted	2/1/2007	no	463	480	18	/jucs_14_3/certificateless_public_key_encryption	http://www.jucs.org/jucs_14_3/certificateless_public_key_encryption/jucs_14_3_0463_0480_hwang.pdf	\N	\N
1200	Parallel Formulations of Scalar Multiplication on Koblitz Curves	elliptic curve cryptography,Koblitz curves,finite field arithmetic,fast cryptographic algorithms	6/2/2007	11/1/2007	jucs	3	14	special	restricted	2/1/2007	no	481	504	24	/jucs_14_3/parallel_formulations_of_scalar	http://www.jucs.org/jucs_14_3/parallel_formulations_of_scalar/jucs_14_3_0481_0504_ahmadi.pdf	\N	\N
1201	Cryptography in Computer System Security		11/6/2007	11/12/2007	jucs	3	14	special	restricted	2/1/2007	yes	314	315	4	/jucs_14_3/cryptography_in_computer_system	http://www.jucs.org/jucs_14_3/cryptography_in_computer_system/jucs_14_3_0314_0317_editorial.pdf	\N	\N
1202	Analyzing Wiki-based Networks to Improve Knowledge Processes in Organizations	social software,wiki,knowledge work,network analysis,collaboration network	10/3/2007	2/11/2008	jucs	4	14	regular	restricted	2/28/2008	no	526	545	20	/jucs_14_4/analyzing_wiki_based_networks	http://www.jucs.org/jucs_14_4/analyzing_wiki_based_networks/jucs_14_4_0526_0545_mueller.pdf	\N	\N
1203	A Linear Time Approximation Algorithm for Ruler Folding Problem	Ruler Folding Problem,Carpenter's Ruler,approximation algorithms	3/5/2007	2/25/2008	jucs	4	14	regular	restricted	2/28/2008	no	566	574	9	/jucs_14_4/a_linear_time_approximation	http://www.jucs.org/jucs_14_4/a_linear_time_approximation/jucs_14_4_0566_0574_nourollah.pdf	\N	\N
1205	Optimizing Assignment of Knowledge Workers to Office Space Using Knowledge Management Criteria<BR>The Flexible Office Case	flexibility, hypertext organization,knowledge management,knowledge work,office space,optimization	10/3/2007	2/11/2008	jucs	4	14	regular	restricted	2/28/2008	no	508	525	18	/jucs_14_4/optimizing_assignment_of_knowledge	http://www.jucs.org/jucs_14_4/optimizing_assignment_of_knowledge/jucs_14_4_0508_0525_maier.pdf	\N	\N
1206	Success Factors in a Weblog Community	user generated content,weblog analysis,e-communities,blogging	10/3/2007	2/11/2008	jucs	4	14	regular	restricted	2/28/2008	no	546	556	12	/jucs_14_9/success_factors_in_a	http://www.jucs.org/jucs_14_9/success_factors_in_a/jucs_14_4_0546_0556_safran.pdf	\N	\N
1207	Compensation Models for Interactive Advertising	interactive advertising,compensation model,classification	10/3/2007	2/11/2008	jucs	4	14	regular	restricted	2/28/2008	no	557	565	9	/jucs_14_4/compensation_models_for_interactive	http://www.jucs.org/jucs_14_4/compensation_models_for_interactive/jucs_14_4_0557_0565_dickinger.pdf	\N	\N
1208	Spatial Queries in Road Networks Based on PINE	nearest neighbor,continuous nearest neighbor,road network,Voronoi,PINE	10/16/2006	2/18/2008	jucs	4	14	regular	restricted	4/28/2008	no	590	611	22	/jucs_14_4/spatial_queries_in_road	http://www.jucs.org/ueries_in_road/jucs_14_4_0590_0611_safar.pdf	\N	\N
1209	Managing Editor's Column		2/18/2008	2/24/2008	jucs	4	14	regular	restricted	2008-002-28	yes	505	507	3	/jucs_14_4/editorial	http://www.jucs.org/jucs_14_4/editorial/jucs_14_4_0505_0507_editorial.pdf	\N	\N
1210	Passive Estimation of Quality of Experience	quality of experience,passive performance measurements,internet performance,end-to-end performance,user behaviour,traffic analysis	11/1/2007	2/28/2008	jucs	5	14	special	restricted	3/1/2008	no	625	641	17	/jucs_14_5/passive_estimation_of_quality	http://www.jucs.org/mation_of_quality/jucs_14_05_0625_0641_collange.pdf	\N	\N
1211	Trading Links and Paths on a Communication Bandwidth Market	bandwidth market,resource allocation,network design	11/1/2007	2/28/2008	jucs	5	14	special	restricted	3/1/2008	no	642	653	11	/jucs_14_5/trading_links_and_paths	http://www.jucs.org/jucs_14_5/trading_links_and_paths/jucs_14_05_0642_0652_stanczuk.pdf	\N	\N
1212	Cost Model for Bitstream Access Services with QoS Parameters	cost model,TELRIC,quality of service,bitstream access service,over-engineering,priority queuing	11/1/2007	2/28/2008	jucs	5	14	special	restricted	3/1/2008	no	653	672	20	/jucs_14_5/cost_model_for_bitstream	http://www.jucs.org/jucs_14_5/cost_model_for_bitstream/jucs_14_05_0653_0672_lope.pdf	\N	\N
1213	Enhancing ZRTP by using Computational Puzzles	VoIP,SRTP,ZRTP,computational puzzle,challenge-response,eigenvectors,call delay	11/1/2007	2/28/2008	jucs	5	14	special	restricted	3/1/2008	no	693	716	24	/jucs_14_5/enhancing_zrtp_by_using	http://www.jucs.org/jucs_14_5/enhancing_zrtp_by_using/jucs_14_05_0693_0716_hlavacs.pdf	\N	\N
1214	Drives and Barriers for Development of Broadband Access - CE Perspective	broadband access,digital divide,e-services,ICT,Web-based multimedia services	11/1/2007	2/28/2008	jucs	5	14	special	restricted	3/1/2008	no	717	730	14	/jucs_14_5/drives_and_barriers_for	http://www.jucs.org/jucs_14_5/drives_and_barriers_for/jucs_14_05_0717_0730_hulicki.pdf	\N	\N
1215	Optimal Transit Price Negotiation: The Distributed Learning Perspective	interdomain prices,games with incomplete information,learning,stability	11/1/2007	2/28/2008	jucs	5	14	special	restricted	3/1/2008	no	745	765	21	/jucs_14_5/optimal_transit_price_negotiation	http://www.jucs.org/jucs_14_5/optimal_transit_price_negotiation/jucs_14_05_0745_0765_barth.pdf	\N	\N
1216	Dynamic Bandwidth Pricing: Provision Cost, Market Size, Effective Bandwidths and Price Games	network economics,contracts,pricing,bandwidth on demand,effective bandwidths,statistical multiplexing,reaction curves,competition,provision cost	11/1/2007	2/28/2008	jucs	5	14	special	restricted	3/1/2008	no	766	785	20	/jucs_14_5/dynamic_bandwidth_pricing_provision	http://www.jucs.org/jucs_14_5/dynamic_bandwidth_pricing_provision/jucs_14_05_0766_0785_soursos.pdf	\N	\N
1217	A Normal Copula Model for the Economic Risk Analysis of Correlated Failures in Communications Networks	reliability,communications networks,risk analysis	11/1/2007	2/28/2008	jucs	5	14	special	restricted	3/1/2008	no	786	799	14	/jucs_14_5/a_normal_copula_model	http://www.jucs.org/jucs_14_5/a_normal_copula_model/jucs_14_05_0786_0799_naldi.pdf	\N	\N
1218	Security and Usability Aspects of Man-in-the-Middle Attacks on ZRTP	ZRTP,Man-in-the-Middle-Attack,security	11/1/2007	2/28/2008	jucs	5	14	special	restricted	3/1/2008	no	673	692	20	/jucs_14_5/security_and_usability_aspects	http://www.jucs.org/jucs_14_5/security_and_usability_aspects/jucs_14_05_0673_0692_petraschek.pdf	\N	\N
1219	Quality of Experience in Communications Ecosystem	quality of experience,quality of service,happiness,business objective,holistic,modelling,ecosystem,analysis	11/1/2007	2/28/2008	jucs	5	14	special	restricted	3/1/2008	yes/no	615	624	10	/jucs_14_5/quality_of_experience_in	http://www.jucs.org/jucs_14_5/quality_of_experience_in/jucs_14_05_0615_0624_kilkki.pdf	\N	\N
1220	Socio-Economic Issues in Future Generation Internet		2/16/2008	2/28/2008	jucs	5	14	special	restricted	3/1/2008	yes	612	614	3	/jucs_14_5/socio_economic_issues_in	http://www.jucs.org/jucs_14_5/socio_economic_issues_in/jucs_14_05_0612_0614_editorial.pdf	\N	\N
1221	Approximation to a Behavioral Model for Estimating Traffic Aggregation Scenarios	network planning,traffic modeling,network scenario	11/1/2007	2/28/2008	jucs	5	14	special	restricted	3/1/2008	no	731	744	14	/jucs_14_5/approximation_to_a_behavioral	http://www.jucs.org/jucs_14_5/approximation_to_a_behavioral/jucs_14_05_0731_0744_garcia.pdf	\N	\N
1223	Computability and Complexity in Analysis		3/3/2008	3/21/2008	jucs	6	14	special	restricted	3/28/2008	yes	800	800	1	/jucs_14_6/computability_and_complexity_in	http://www.jucs.org/jucs_14_6/computability_and_complexity_in/jucs_14_06_0800_editorial.pdf	\N	\N
1224	Computable Riesz Representation for Locally Compact Hausdorff Spaces	computable analysis,computable topology,Hausdorff spaces,Riesz representation theorem	10/18/2007	3/6/2008	jucs	6	14	special	restricted	3/28/2008	no	845	860	16	/jucs_14_6/computable_riesz_representation_for	http://www.jucs.org/jucs_14_6/computable_riesz_representation_for/jucs_14_06_0845_0860_lu.pdf	\N	\N
1225	The Computable Multi-Functions on Multi-represented Sets are Closed under Programming	computable analysis,multi-functions,multi-representations,realization,flowcharts,-abstraction	10/18/2007	2/26/2008	jucs	6	14	special	restricted	3/28/2008	no	801	844	44	/jucs_14_6/the_computable_multi_functions	http://www.jucs.org/table_multi_functions/jucs_14_06_0801_0844_weihrauch.pdf	\N	\N
1226	On the Subrecursive Computability of Several Famous Constants	computable real number,Grzegorczyk classes,second Grzegorczyk class,lower elementary functions,Liouville's number,Euler's constant	10/30/2007	3/10/2008	jucs	6	14	special	restricted	3/28/2008	no	861	875	15	/jucs_14_6/on_the_subrecursive_computability	http://www.jucs.org/jucs_14_6/on_the_subrecursive_computability/jucs_14_06_0861_0875_skordev.pdf	\N	\N
1227	Computability of Topological Pressure for Sofic Shifts with Applications in Statistical Physics	hift dynamical systems,topological pressure,Type-2 computability,statistical physics	10/31/2007	2/18/2008	jucs	6	14	special	restricted	3/28/2008	no	876	895	20	/jucs_14_6/computability_of_topological_pressure	http://www.jucs.org/jucs_14_6/computability_of_topological_pressure/jucs_14_06_0876_0895_spandl.pdf	\N	\N
1228	Bloch's Constant is Computable	computability,algorithm,Bloch's constant	10/31/2007	2/26/2008	jucs	6	14	special	restricted	3/28/2008	no	896	907	12	/jucs_14_6/blochs_constant_is_computable	http://www.jucs.org/jucs_14_6/blochs_constant_is_computable/jucs_14_06_0896_0907_rettinger.pdf	\N	\N
1229	The Riemann Integral in Weak Systems of Analysis	weak analysis,Riemann integral,counting hierarchy	11/2/2007	2/18/2008	jucs	6	14	special	restricted	3/28/2008	no	908	937	30	/jucs_14_6/the_riemann_integral_in	http://www.jucs.org/jucs_14_6/the_riemann_integral_in/jucs_14_06_0908_0937_ferreira.pdf	\N	\N
1230	The Bit-Complexity of Finding Nearly Optimal Quadrature Rules for Weighted Integration	real computational complexity,quadrature rules	10/31/2007	2/18/2008	jucs	6	14	special	restricted	3/28/2008	no	938	955	18	/jucs_14_6/the_bit_complexity_of	http://www.jucs.org/jucs_14_6/the_bit_complexity_of/jucs_14_06_0938_0955_bosserhoff.pdf	\N	\N
1231	Notions of Probabilistic Computability on Represented Spaces	computable analysis,computable measures,probabilistic computation	9/5/2007	2/18/2008	jucs	6	14	special	restricted	3/28/2008	no	956	995	40	/jucs_14_6/notions_of_probabilistic_computability	http://www.jucs.org/jucs_14_6/notions_of_probabilistic_computability/jucs_14_06_0956_0995_bosserhoff.pdf	\N	\N
1232	On the Relationship between Filter Spaces and Weak Limit Spaces	convenient categories,higher type computation,QCB-spaces,topological spaces,filter spaces,weak limit spaces,equilogical spaces	10/31/2007	2/16/2008	jucs	6	14	special	restricted	3/28/2008	no	996	1015	20	/jucs_14_6/on_the_relationship_between	http://www.jucs.org/jucs_14_6/on_the_relationship_between/jucs_14_06_0996_1015_schroeder.pdf	\N	\N
1233	A Direct Proof of the Equivalence between Brouwer's Fan Theorem and K&#246;nig's Lemma with a Uniqueness Hypothesis	Brouwer's fan theorem,K&#246;nig's lemma	12/5/2005	12/10/2005	jucs	12	11	special	restricted	12/28/2005	no	2086	2095	10	/jucs_11_12/a_direct_proof_of	http://www.jucs.org/jucs_11_12/a_direct_proof_of/jucs_11_12_2086_2095_schwichtenberg.pdf	\N	\N
1234	Multiple Explanations Driven Na&#239;ve Bayes Classifier	case-based reasoning,data mining,explanation patterns,Na&#239;ve Bayes,text classification	2/10/2004	7/3/2005	jucs	2	12	regular	free	2/28/2006	no	127	139	13	/jucs_12_2/multiple_explanations_driven_naive	http://www.jucs.org/jucs_12_2/multiple_explanations_driven_naive/jucs_12_02_0127_0139_almonayyes.pdf	\N	\N
[truncated: 237 more rows]
