# Supplementary material for: In-text citation’s frequencies-based recommendations of relevant research papers
Source: PeerJ Comput Sci. 2021 Jun 4;7:e524. doi: 10.7717/peerj-cs.524 (PMC8189020; doi:10.7717/peerj-cs.524)
Supplement: Supplemental Information 2 — These articles are available under a CC BY-ND 4.0 license. [file peerj-cs-07-524-s002.zip › Dataset/paper_references.csv]

1	5984	[Brin, 98] S. Brin, L. Page, The Anatomy of a Large-Scale Hypertextual Web Search Engine, Computer Science Department, Stanford University, 1998, http://www-db.stanford.edu/~backrub/google.html	0	0
1	5985	[Brown, 89] J. S. Brown, A. Collins, P. Duguid, Situated Cognition and the Culture of Learning. In: Education Researcher 18, 1, 1989, 32-42	0	0
1	5986	[Croft, 89] W. Croft, H. Turtle, A Retrieval Model Incorporating Hypertext Links, In: Hypertext89, Proceedings, November 5-8 1989, Pittsburgh, USA, ACM, 213?224	0	0
1	5987	[Cyganiak, 02] R. Cyganiak, Wiki und WCMS: Ein Vergleich, Freie Universität Berlin, In: thhttp://page.inf.fu-berlin.de/~cyganiak/cm/wiki_und_wcms.pdf, viewed on October 122004	0	0
1	5988	[Fuchs-Kittowski, 03a] F. Fuchs-Kittowski, K. Manski, D. Faust, M. Prehn, I. Schwenzien, Arbeitsprozessorientiertes E-Learning mit Methoden und Werkzeugen des prozessorientierten Wissensmanagement, In A. Bode et al.: DeLFI 2003: Tagungsband der 1. e-Learning Fachtagung Informatik, 16.-18.9.2003, Lecture Notes in Informatics (LNI) - Proceedings, Volume P-37, 392-401	0	0
1	5989	[Fuchs-Kittowski, 03b] F. Fuchs-Kittowski, Wissensmanagement und E-Collaboration, In: KnowTech 2003, 5. Konferenz zu Knowledge Engineering & Management, Munich	0	0
1	5990	[Huhmann, 02] J. Huhmann, Schnell, schnell, In: iX: Magazin für professionelle Informationstechnik 10, 2002, 84-87	0	0
1	5991	[Lave, 91] J. Lave, E. Wenger, Situated Learning: Legitimate Peripheral Participation, Cambrigde: University Press, 1991	0	0
1	5992	[Leuf, 01] B. Leuf, W. Cunningham, The Wiki Way: Quick Collaboration on the Web, Longman: Addison-Wesley 2001	0	0
1	5993	[Maslow, 70] A. H. Maslow, Motivation and Personality, New York: Harper & Row, 1970 Koehler A., Fuchs-Kittowski F.: Integration of Communities ...425	0	0
1	5994	[Michaud, 04] P. Michaud, PmWiki, http://www.pmichaud.com/wiki/Experimental, viewed on thOctober 122004	0	0
1	5995	[Pepper, 00] S. Pepper, The TAO of Topic Maps: Finding the Way in the Age of Infoglut, XML Europe 2000, http://www.gca.org/papers/xmleurope2000/pdf/s11-01.pdf	0	0
1	5996	[W3C, 98] HTML 4.0 Specification, W3C Recommendation, 1998, http://www.w3.org/TR/1998/REC-html40-19980424/	0	0
3	5997	[Daft, 86] Daft, R. L., Lengel, R. H., ?Organizational information requirements, media richness and structural design?, Management Science, 32 (5), 1986, 554-571.	0	0
3	5998	[Dennis, 99] Dennis, A. R., Vallacich, J. S., ?Rethinking media richness: Towards a theory of media synchronicity?, Proceedings of the 32nd Hawaii International Conference on System Sciences (IEEE), 1999.	0	0
3	5999	[Gergle, 04] Gergle, D., Millen, D. R., Kraut, R. E., and Fussell, S. R. ?Persistence matters: Making the most of chat in tightly-coupled work?, Proceedings of ACM CHI 2004, Vienna, Austria, April 24-29, 2004, ACM Press, 431-438.	0	0
3	6000	[Herbsleb, 02] Herbsleb, J.D., Atkins, D.L., Boyer, D.G., Handel, M., and Finholt, T. A., ?Introducing instant messaging and chat in the workplace?, Proceedings of ACM CHI 2002, Minneapolis, Minnesota, USA, April 20 - 25, 2002, ACM Press, 171-178.	0	0
3	6001	[Hron, 97] Hron, A., Hesse, F. W., Reinhard, P., and Picard, E., ?Strukturierte Kooperation beim computerunterstützten kollaborativen Lernen?, Unterrichtswissenschaft, 25, 1997, 56-69.	0	0
3	6002	[King, 97] King, A., ?Ask to think ? tel why: A model of transactive peer tutoring for scaffolding higher level complex learning?, Educational Psychologist, 32, 1997, 221-235.	0	0
3	6003	[Linder, 03] Linder, U., and Rochon, R. ?Using chat to support collaborative learning: Quality assurance strategies to promote success?, Education Media International, 40 (1), 2003, 75-86.	0	0
3	6004	[Muller, 03] Muller, M. J., Raven, M. E., Kogan, S., Millen, D. R., and Carey, K. (2003) ?Introducing chat into business organizations: Toward an instant messaging maturity model?, Proceedings of ACM GROUP´03, Sanibel Island, Florida, USA. November 9-12, 2003. ACM Press, pp. 50-57.	0	0
3	6005	[Münzer, 03] Münzer, S. (2003) ?An evaluation of synchronous co-operative learning in the field: The importance of instructional design?, Education Media International, 40 (1), 91-100.	0	0
3	6006	[O´Donnell, 92] O´Donnell, A. M., and Danserau, D. F. ?Scripted cooperation in student dyads: A method for analyzing and enhancing academic learning and performance?, In R. Hertz-Lazarowitz and N. Miller (Eds.), Interaction in cooperative groups: the theoretical anatomy of group learning, New York, NY: Cambridge University Press, 1992, 120-141.	0	0
3	6007	[O?Neill, 03] O?Neill, J., and D. Martin, D. ?Text chat in action?, Proceedings of ACM GROUP 2003, Sanibel Island, Florida, USA, November 09 - 12, 2003, ACM Press, 40-49.	0	0
3	6008	[Pfister, 02] Pfister, R., and Mühlpfordt, M. ?Supporting discourse in a synchronous learning environment: The learning protocol approach?, In: Stahl, G. (Ed.) Computer Support for Collaborative Learning: Foundations for a CSCL Community,Proceedings of CSCL 2002, Erlbaum, Hillsdale, 2002, 581-589.	0	0
3	6009	[Pfister, 03] Pfister, R., Mühlpfordt, M., and Müller, W., ?Lernprotokollunterstütztes Lernen ? ein Vergleich zwischen unstrukturiertem und systemkontrolliertem diskursiven Lernen im Netz?, Zeitschrift für Psychologie, 211, 2003, 98-109.	0	0
3	6010	[Spurlin, 84] Spurlin, J. E., Danserau, D. F., Larson, C. O., and Brooks, L. W., ?Cooperative learning strategies in processing descriptive text: Effects of role and activity level of the learner?, Cognition and Instruction, 1, 1984, 451-463.	0	0
3	6011	[Tietze, 01] Tietze, D. A. (2001) ?A framework for developing component-based co-operative applications?, GMD Research Series Nr. 7/2001, Dissertation at Darmstadt University of Technology, Darmstadt, Germany, 2001.	0	0
4	6012	[Althoff and Pfahl (03)] Althoff K-D., Pfahl D.: ?Making Software Engineering Competence Development Sustained through Systematic Experience Management?; in Managing Software Engineering Knowledge, A. Aybüke, R. Jeffrey, C. Wohlin, M. Handzic (Eds.), Springer, Heidelberg / New York (2003)	0	0
4	6013	[Angeles 03] Angeles M.: ?Making Sense of Weblogs in the Intranet?; presentation at Usability Professionals Association, 16 September 2003, http://studioid.com, (retrieved on 2005/01/31)	0	0
4	6014	[Clegg 00] Clegg CW.: ?Sociotechnical Principles for System Design?; Applied Ergonomics, 31, (2000), 463-477.	0	0
4	6015	[Coates 03] Coates T.: ?My Working Definition of Social Software?, Plasticbag, http://www.plasticbag.org/archives/2003/05/my_working_definition_of_social_software.shtml (retrieved on 2005/01/31)	0	0
4	6016	[Ericsson, Krampe, and Tesch-Römer 93] Ericsson K. A., Krampe R. T., Tesch-Römer C.: ?The Role of Deliberate Practice in the Acquisition of Expert Performance?; Psychological review, 100, (1993), 363-406.	0	0
4	6017	[Hall 01] Hall H.: ?Input-friendliness: Motivating Knowledge Sharing across Intranets?; Journal of Information Science, 27 (3), (2001), 139-146.	0	0
4	6018	[Hellström, Malmquist, and Mikaelsson 00] Hellström T., Malmquist U., Mikaelsson J.: ?Descentralizing Knowledge ? Managing Knowledge Work in a Software Engineering Firm?; VRR-00-26, Journal of High Technology Management Research, 2, 3 (2001)	0	0
4	6019	[Klusch 01] Klusch M.: ?Information Agent Technology for the Internet: a Survey?; Data & Knowledge Engineering Archive, 36, 3(2001), 337-372.	0	0
4	6020	[Kolb (84)] Kolb D. A.: ?Experiential Learning: Experiences as the Source of Learning and Development?; Prentice Hall, New Jersey (1984)	0	0
4	6021	[Marsick and Watkins 02] Marsick V., Watkins K. E.: ?Informal and Incidental Learning?; Merriam, S. B. (ed.), The New Update on Adult Learning Theory (New Directions for Adult and Continuing Education), no. 89, Jossey-Bass, (2001), 25-34.	0	0
4	6022	[Meder (00)] Meder N.: ?Didaktische Ontologien?; Ohly H. P., in Rahmstorf G., Sigel A. (Eds), Globalisierung und Wissensorganisation: Neue Aspekte für Wissen, Wissenschaft und Ras E., Avram G., Waterson P., Weibelzahl S.: Using Weblogs for Knowledge ...409Informationssysteme., 6: Fortschritte in der Wissensorganisation, Ergon Verlag, Würzburg, (2000)	0	0
4	6023	[O?Dell 98] O?Dell C., Grayson C. J.: ?If only We Knew what We Know: Identification and Transfer of Internal Best Practices?; California Management Review, 40, 3 (1998), 154-174.	0	0
4	6024	[Ras and Weibelzahl 04] Ras E., Weibelzahl S.: ?Embedding Experiences in Micro-didactical Arrangements?; Proc. 6th International Workshop on Advances in Learning Software Organisations, Banff, Canada, (2004)	0	0
4	6025	[Rech, Ras, and Jedlitschka 04] Rech J., Ras E., Jedlitschka A.: ?Improving Software Quality through Refactoring by means of Didactical Augmented Experience?; Beydeda S., Gruhn V., Mayer J. D., Reussner R., and Schweiggert F., (Eds.), Testing of Component-Based Systems and Software Quality, vol. P-58, Lecture Notes in Informatics (LNI), (2004), 141-149.	0	0
4	6026	[Rus and Lindvall 02] Rus I., Lindvall M.: ?Knowledge Management in Software Engineering?; IEEE Software, (May/June 2002), 26-38.	0	0
4	6027	[Stenmark 01] Stenmark D.: ?The Relationship between Information and Knowledge?; presented at IRIS-24, Ulvik, Norway, August 11-14, (2001), http://w3.informatik.gu.se/~dixi/publ/iris24-DS.pdf (retrieved on 2005/01/31)	0	0
4	6028	[Stenmark 02] Stenmark D: ?Intranet-supported Knowledge Creation: Factors and Technology for Organisational Creativity?; Proc. of OKLC 2002, Athens, Greece, (2002), http://www.viktoria.se/results/result_files/185.pdf (retrieved on 2005/01/31)	0	0
4	6029	[Tautz (00)] Tautz C.: ?Customizing Software Engineering Experience Management Systems to Organizational Needs?; PhD thesis, Technical University of Kaiserslautern, Germany, Fraunhofer IRB Verlag, Germany, (2000)	0	0
4	6030	[Waterson (05)] Waterson P. E.: ?Motivation in On-Line Communities?; Dasgupta S. (ed.), to appear in Encyclopedia of Virtual Communities (ed. ), George Washington University, (2005)	0	0
4	6031	[Wenger, McDermott, and Snyder (02)] Wenger E., McDermott R., Snyder W.M.: ?Cultivating Communities of Practice?; Boston: Harvard University Press, (2002)	0	0
4	6032	[Wikipedia 05] Wikipedia, the Free Encyclopedia , http://en.wikipedia.org/wiki/, (retrieved on 2005/01/31)	0	0
5	6033	[Abecker et. al. (02)] Abecker, A.; Bernardi, A.; Maus, H.: ?Potenziale der Geschäftsprozess-orientierung für das Unternehmensgedächtnis?; Abecker, A.; Hinkelmann, K. Maus, H.; Müller, H. J.: ?Geschäftsprozessorientiertes Wissensmanagement?; Springer, Heidelberg (2002), 215-248.	0	0
5	6034	[Biemann et. al. 04] Biemann, Chr.; Bordag, S.; Heyer, G.; Quasthoff, U.; Wolff, Chr.: ?Lan-guage-independent Methods for Compiling Monolingual Lexical Data?, Proc. Ci-cLING 2004, Seoul, Korea and Springer LNCS 2945, Springer, Heidelberg, (2004), 215-228.	0	0
5	6035	[Böhm, Härtwig 05] Böhm, K,; Härtwig, J.: ?Prozessorientiertes Wissensmanagement durch kontextualisierte Informationsversorgung aus Geschäftsprozessen?, Proc. WI-2005, Bam-berg, Physica-Verlag, Heidelberg, (2005).	0	0
5	6036	[Böhm, Fähnrich 03] Böhm, K.; Fähnrich, K.-P.: ?Rollen- und aufgabenorientiertes Wissens-management durch Geschäftsprozessorientierung?, Beitrag zur KnowTech-2003, verfügbar unter www.knowtech.net, München, (2003).	0	0
5	6037	[Böhm et. al. 02] Böhm, K., Heyer, G., Quasthoff, U., Wolff, C.: ?Topic Map Generation using Text Mining?; J.UCS (Journal of Universal Computer Science) 8, 6 (2002), 623-633.	1	1
5	6038	[Böhmann and Krcmar (02)] Böhmann, T.; Krcmar, H.: ?Modulare Servicearchitekturen?; In: Bullinger, H.-J.; Scheer, A.-W. (eds.): ?Service Engineering. Entwicklung und Gestaltung innovativer Dienstleitungen?; Springer, Berlin (2002).	0	0
5	6039	[Curbera et al. (03)] Curbera, F., Andrews, T., Dholakia, H. et al.: ?Specification: Business Process Execution Language for Web Services Version 1.1?, www-106.ibm.com, in /developerworks/webservices/library/ws-bpel, (2003).	0	0
5	6040	[Davenport, Völpel 02] Davenport, T. H.; Völpel, S.: ?Introduction to basic concepts, project types, organisational structures an IT in Knowledge Management?. In: Knowledge Man-agement Case Studies: Project Expertises, Implementation Insights, Key Questions: Su-kowski, O.; Eppler M., J. (Eds.). NetAcademy Press, St. Gallen (2002).	0	0
5	6041	[Delp, Engelbach 03] Delp, Martin; Engelbach, Wolf: ?Kontextbezogene Informationsversor-gung: An-wenderanforderungen und Granularität der Modellierung?. In: ?Leipziger Beiträ-ge zur Informatik, Band 1?, Fähnrich, K.-P.; Herre, H. (Eds.). Universität Leipzig, Leipzig (2003).	0	0
5	6042	[Delp et. al. 04] Delp, M.; Böhm, K.; Engelbach, W.: ?Pre-Built Information Space: Some Ob-servations on the Challenges of Process-oriented Knowledge Management?. Proc. 4. I-KNOW, Springer Publishing, Graz (2004), 416-423.	0	0
5	6043	[Eberhardt et. al. 02] Eberhardt, C.-T.; Gurzki, T.; Hinderer, H.: ?Media Vision Expert - Marktübersicht Portal Software. Marktübersicht für Business-, Enterprise-Portale und E-Collaboration.? Fraunhofer IRB Verlag, Stuttgart (2002).	0	0
5	6044	[Elst et. al. 03] van Elst, L; Aschoff, R. F.; Bernardi, A; Maus, H.;Schwarz, S. : ?Weakly-structured Workflows for Knowledge-intensive Tasks: An Experimental Evaluation.? Pro-ceedings of the WETICE 2003, IEEE Press (2003).	0	0
5	6045	[Engelbach, Delp 03] Engelbach, W.; Delp, M.: ?Kontextbezogene Informationsversorgung: Anwenderanforderungen und Granularität der Modellierung?; In: ?Leipziger Beiträge zur Boehm K., Engelbach W., Haertwig J., Wilcken M., Delp M.: Modelling ...632Informatik, Bd. 1?, Fähnrich, K.-P.; Herre, H. (Eds.). Universität Leipzig, Leipzig (2003), 16-25.	0	0
5	6046	[Engelbach, Delp 04] Engelbach, W., Delp, M.: ?Einführungs- und Betriebsdienstleistungen für eine kontextbezogene Informationsversorgung?; Ockenfeld, Marlies (2004): Information Professional. Strategien ? Allianzen ? Netzwerke (2004), Proc. 26. Online-Tagung der DGI, (2004), 59-69.	0	0
5	6047	[Fähnrich, Böhm 03] Fähnrich, K.-P., Böhm, K.: Rollen- und aufgabenzentriertes Wissensma-nagement . In: Forschungs- und Technologiemanagement, Dieter Spath (Hrsg.). Hanser, München, Wien, (2003), 189-194.	0	0
5	6048	[Flor 04] Flor, T.: ?Experiences with Adaptive User and Learning Models in eLearning Sys-tems for Higher Education? In: Journal of Universal Computer Science, volume 10 (2004), issue 1, 58-72.	1	1
5	6049	[Fillies et. al. 01] Fillies, C.; Wood-Albrecht, G.; Weichardt, F.: ?A pragmatic application of the semantic web using SemTalk?, Proc. 11th-international conference on World Wide Web, Honolulu, Hawaii, USA, (2001).	0	0
5	6050	[Fillies et. al. 03] Filles, C.; Quasthoff, U.; Schaar, A.; Schmidt, F.: ?Werkzeugunterstützte Modellierung von kontextuellen Informationsräumen?; In: ?Leipziger Beiträge zur Informatik, Bd. 1?, Fähnrich, K.-P.; Herre, H. (Eds.). Universität Leipzig, Leipzig (2003), 64-71.	0	0
5	6051	[Gronau, Weber 04] Gronau, N.; Weber, E.: ?Defining an infrastructure for knowledge intensi-ve business processes?, Proc. 4. I-KNOW, Springer Publishing, Graz (2004),424-431.	0	0
5	6052	[Gurzki, Özkan 2003] Gurzki, T.; Özkan, N.: ?Unternehmensportale: Kunden-, Lieferanten- und Mitarbeiterportale in der betrieblichen Anwendung?. IRB-Verlag, Stuttgart: (2003).	0	0
5	6053	[Habermann 01] Habermann, F.: ?Management von Geschäftsprozesswissen: IT-basierte Sys-teme und Architektur?.: Dt. Univ.-Verl., Wiesbaden (2001).	0	0
5	6054	[Härtwig, Fähnrich 03] Härtwig, J.; Fähnrich, K.-P.: ?Grundkonzepte des Wissensmanagement im Informationsraum?; In: ?Leipziger Beiträge zur Informatik, Band 1?, Fähnrich, K.-P.; Herre, H. (Eds.). Universität Leipzig, Leipzig (2003),35-42.	0	0
5	6055	[Hoof et. al. 03] Hoof, van A.; Fillies, C.; Härtwig, J. : ?Aufgaben- und rollengerechte Informa-tionsversorgung durch vorgebaute Informationsräume?; In: ?Leipziger Beiträge zur Infor-matik, Band 1?, Fähnrich, K.-P.; Herre, H. (Eds.). Universität Leipzig, Leipzig (2003), 1-9.	0	0
5	6056	[Hofer-Alfeis 02] Hofer-Alfeis, J., Spek, van der, R.: ?The Knowledge Strategy Process ? an instrument for business owners?. In: Knowledge Management Case Book, Davenport, T., Probst, G. J. B. (Eds.), Publics KommunikationsAgentur, Erlangen (2002).	0	0
5	6057	[Holz et. al 03] Holz, H.; Melnik, G.; Schaaf, M.: ?Knowledge Management for Distributed Agile Processes: Models, Techniques, and Infrastructure?, Proceedings IEEE International Workshops on Enabling Technologies: ?Infrastructure for Collaborative Enterprises (WETICE) 2003?, IEEE Computer Society, Linz (2003).	0	0
5	6058	[Hoyer 88] Hoyer, R.: ?Organisatorische Voraussetzungen der Büroautomation: Rechnerge-stützte, prozessorientierte Planung von Büroinformations- und Kommunikationssystemen?, Erich Schmidt Verlag, Berlin (1988).	0	0
5	6059	[Kamphusmann 01] Kamphusmann, T.: ?Anwendungen für Wissensarbeiter. Inhaltsbezogene Recherche und Informationsangebote?. In: Deiters, W.; Lienemann, C.(Hrsg.): ?Report In-Boehm K., Engelbach W., Haertwig J., Wilcken M., Delp M.: Modelling ...633formationslogistik - Informationen just-in-time?. Symposion Publishing, Düsseldorf, (2001), 82-93.	0	0
5	6060	[Krallmann et. al. 02] Krallmann, H.; Frank, H. F.; Gronau N.: ?Systemanalyse im Unterneh-men?, Oldenbourg, München (2002).	0	0
5	6061	[Mertins et. al. 03] Mertins, K.; Heisig, P.; Alwert, K.: ?Process-oriented Knowledge Structur-ing?; Journal of Universal Computer Science 9, Heft 6 (2003), 542-550.	1	1
5	6062	[Ngonga, Fähnrich 03] Ngonga Ngomgo, A.-C.; Fähnrich, K.-P.: ?Der Informationsraum als Metapher für die Realisierung dynamischer Informationsbedürfnisse im Kontext rollenba-sierter Communities?. In: ?Leipziger Beiträge zur Informatik, Band 1?, Fähnrich, K.-P.; Herre, H. (Eds.). Universität Leipzig, Leipzig (2003), 26-34.	0	0
5	6063	[Probst et. al. (03)] Probst, G. J. B; Raub, S.; Romhardt, K.; ?Wissen managen? ; Gabler, Wiesbaden (2003).	0	0
5	6064	[Remus 02] Remus, U.: ?Prozeßorientiertes Wissensmanagement. Konzepte und Modellie-rung?; Universität Regensburg: Dissertation (2002).	0	0
5	6065	[Schmidt, Winterhalter 04] Schmidt, A.; Winterhalter, C.:?User Context Aware Delivery of E-Learning Material: Approach and Architecture?, J.UCS, Volume 10, Issue 1, 38-46.	1	1
5	6066	[Schomisch, Hoffmann 04] Schomisch, M.; Hoffmann, M.: ?Wissensmanagement in der Praxis der Unternehmensberatung ? Wie das Knowledge Center der Detecon mit MERLIN die Be-rater-Performance erhöht?. In: Gronau, N., Petkoff, B., Schildhaur, T. (ed.): ?Wissensma-nagement ? Wandel, Wertschöpfung, Wachstum?; GITO, Berlin (2004), 129-136.	0	0
5	6067	[Schütt 04] Schütt, P.: ?Die Wissenstransformation eines Unternehmens ? am Beispiel IBM?. In: Gronau, N., Petkoff, B., Schildhaur, T. (ed.): ?Wissensmanagement ? Wandel, Wert-schöpfung, Wachstum?; GITO, Berlin (2004), 29-36.	0	0
5	6068	[Staab et. al. 01] Staab, S.; Schnurr, H.-P.; Studer, R.; Sure, Y: ?Knowledge Processes and On-tologies?, In IEEE Intelligent Systems 16(1), January/February 2001, ?Special Issue on Knowledge Management? (2001).	0	0
5	6069	[Süßmilch-Walther 03] Süßmilch-Walther, I.: ?Situative und personalisierte Rollen- und Unter-nehmensmodellierung?. In: ?Kolloquium für Doktoranden der Wirtschaftsinformatik?; 6. Internationale Tagung Wirtschaftsinformatik, Wilthen (2003).	0	0
5	6070	[Wyssusek 01] Wyssusek, B. (2001): ?Kommunikationsstrukturanalyse.? In: Mertens, P. et al. (Hrsg.): ?Lexikon der Wirtschaftsinformatik?, Springer, Berlin et al., S. 269 f.	0	0
5	6071	[Zagos, Kiehne 03] Zagos, A., Kiehne, D.-O.: ?Wirtschaftliche Perspektiven, Anwendungen und Chancen für das Prozessorientierte Wissensmanagement?; In: ?Leipziger Beiträge zur Informatik, Bd. 1?, Fähnrich, K.-P.; Herre, H. (Eds.). Universität Leipzig, Leipzig (2003), 10-15.	0	0
6	6072	[Alavi, M. and Leidner, D., 2001] Alavi, M. and Leidner, D.: "Knowledge Management and Knowledge Management Systems: Conceptual Foundations and Research Issues"; MIS Quarterly, 25, 1 (2001), 107-136.	0	0
6	6073	[Bauer, M. and Johnson-Laird, P., 1993] Bauer, M. and Johnson-Laird, P.: "How Diagrams Can Improve Reasoning"; Psychological Science, 4, 6 (1993), 372-378.	0	0
6	6074	[Bertin, J., 1974] Bertin, J.: "Graphische Semiologie. Diagramme, Netze, Karten"; Walter de Gruyter, Berlin (1974)	0	0
6	6075	[Brodbeck, D. and Girardin, L., 2003] Brodbeck, D. and Girardin, L.: "Design Study: Using Multiple Coordinated Views to Analyze Geo-Referenced High-Dimensional Datasets"; CMV 2003, London, (2003).	0	0
6	6076	[Bruner, J. S., 1957] Bruner, J. S.: "On Perceptual Readiness"; Psychological Review, 64, 123-152 (1957).	0	0
6	6077	[Burkhard, R., 2004] Burkhard, R.: "Learning from Architects: The Difference between Knowledge Visualization and Information Visualization"; Eight International Conference on Information Visualization (IV04), London, July, (2004).	0	0
6	6078	[Burkhard, R., 2005] Burkhard, R.: "Towards a Framework and a Model for Knowledge Visualization: Synergies between Information and Knowledge Visualization"; Knowledge and Information Visualization: Searching for Synergies. Tergan, S.-O. and Keller, T. Springer Lecture Notes in Computer Science, Heidelberg / New York (2005) [to appear].	0	0
6	6079	[Card, S. K., Mackinlay, J. D. and Shneiderman, B., 1999] Card, S. K., Mackinlay, J. D. and Shneiderman, B.: "Readings in Information Visualization: Using Vision to Think", Morgan Kaufmann Publishers Inc., San Francisco (CA): 686.(1999)	0	0
6	6080	[Chen, C., 1999] Chen, C.: "Information Visualisation and Virtual Environments"; Springer-Verlag, London (1999)	0	0
6	6081	[Ellis, W. D., 1938] Ellis, W. D.: "A Source Book of Gestalt Psychology"; Harcourt, Brace & World, New York (1938) Burkhard R.A., Meier M.: Tube Map Visualization ...493	0	0
6	6082	[Eppler, M. and Burkhard, R., 2005] Eppler, M. and Burkhard, R.: "Knowledge Visualization"; Encyclopedia of Knowledge Management. Idea Group (2005) [to appear].	0	0
6	6083	[Eppler, M. J., 2003] Eppler, M. J.: "The Image of Insight: The Use of Visual Metaphors in the Communication of Knowledge"; Proceedings of I-KNOW 03, Graz, Austria, July 2-4, (2003), 81-88.	0	0
6	6084	[Farah, M. J., 2000] Farah, M. J.: "The Cognitive Neuroscience of Vision"; Blackwell Publishers, Oxford (2000)	0	0
6	6085	[Fiske, J., 1982] Fiske, J.: "Communication Theory"; Introduction to Communication Studies. Fiske, J. Routledge, London (1982): 6-24.	0	0
6	6086	[Garland, K., 1979] Garland, K.: "Some General Characteristics Present in Diagrams Denoting Activity, Event and Relationship"; Information Design Journal, 1, 1 (1979), 15-22.	0	0
6	6087	[Gerbner, G., 1956] Gerbner, G.: "Toward a General Model of Communication"; Audio Visual Communication Review, 3 (1956), 171-199.	0	0
6	6088	[Glenberg, A. M. and Langston, W. E., 1992] Glenberg, A. M. and Langston, W. E.: "Comprehension of Illustrated Text: Pictures Help to Build Mental Models"; Journal of Memory and Language, 31, 2 (1992), 129-151.	0	0
6	6089	[Goldstein, B. E., 2001] Goldstein, B. E.: "Sensation and Perception"; Cole Publishing (6th edition), Pacific Grove (2001)	0	0
6	6090	[Gregory, R. L., 1980] Gregory, R. L.: "Perceptions as Hypotheses"; Philosophical Transactions of the Royal Society of London, Series B, 290 (1980), 181-197.	0	0
6	6091	[Gregory, R. L., 1998] Gregory, R. L.: "Eye and Brain. The Psychology of Seeing (5th Edition)"; Princeton University Press, Princeton, New Jersey (1998)	0	0
6	6092	[Horn, R. E., 1998] Horn, R. E.: "Visual Language: Global Communication for the 21st Century"; MacroVU Press, Bainbridge Island (WA) (1998)	0	0
6	6093	[Jakobson, R., 1960] Jakobson, R.: "Closing Statement: Linguistics and Poetics"; Style in Language. Sebeok, T. The MIT Press, Cambridge, Mass. (1960): 350-377.	0	0
6	6094	[Johnson, B. and Shneiderman, B., 1991] Johnson, B. and Shneiderman, B.: "Tree-Maps: A Space Filling Approach to the Visualization of Hierarchical Information Structures." Proc. of the IEEE Visualization 91, San Diego, CA, (1991), 284-291.	0	0
6	6095	[Koffka, K., 1935] Koffka, K.: "The Principles of Gestalt Psychology"; Lund Humphries, London (1935)	0	0
6	6096	[Kosslyn, S. M., 1980] Kosslyn, S. M.: "Image and Mind"; Harvard University Press, Cambridge (MA) (1980)	0	0
6	6097	[Larkin, J. and Simon, H., 1987] Larkin, J. and Simon, H.: "Why a Diagram Is (Sometimes) Worth Ten Thousand Words"; Cognitive Science, 11 (1987), 65-99.	0	0
6	6098	[Lasswell, H., 1948] Lasswell, H.: "The Structure and Function of Communication in Society"; The Communication of Ideas. Bryson, L. Institute for Religious and Social Studies, New York (1948): 37-51.	0	0
6	6099	[Loebbert, M., 2003] Loebbert, M.: "Storymanagement : Der Narrative Ansatz Für Management Und Beratung"; Klett-Cotta-Verlag, Stuttgart (2003)	0	0
6	6100	[Mandl, H. and Levin, J. R., 1989] Mandl, H. and Levin, J. R.: "Knowledge Acquisition from Text and Pictures", Advances in Psychology, North-Holland, Amsterdam, 58: 329.(1989) Burkhard R.A., Meier M.: Tube Map Visualization ...494	0	0
6	6101	[Miller, G. A., 1956] Miller, G. A.: "The Magical Number Seven, Plus or Minus Two: Some Limits on Our Capacity for Processing Information"; The Psychological Review, 63 (1956), 81-97.	0	0
6	6102	[Munzner, T., 1998] Munzner, T.: "Exploring Large Graphs in 3d Hyperbolic Space"; IEEE Computer Graphics and Applications, 18, 4 (1998), 18-23.	0	0
6	6103	[Newcomb, T., 1953] Newcomb, T.: "An Approach to the Study of Communication Acts"; Psychological Review, 60 (1953), 393-40.	0	0
6	6104	[Nonaka, I., 1991] Nonaka, I.: "The Knowledge-Creating Company"; Harvard Business Review, 69, 6 (1991), 96-104.	0	0
6	6105	[Novick, L. R., 2001] Novick, L. R.: "Spatial Diagrams: Key Instruments in the Toolbox for Thought"; The psychology of learning and motivation, 40 (2001), 279-325.	0	0
6	6106	[Robertson, G. and Mackinlay, J. D., 1991] Robertson, G. and Mackinlay, J. D.: "Cone Trees: Animated 3d Visualizations of Hierarchical Information"; Proc. of ACM SIGCHI conference on Human Factors in Computing Systems 91, New Orleans, LA., (1991), 189-194.	0	0
6	6107	[Rock, I., 1983] Rock, I.: "The Logic of Perception"; MIT Press, Cambridge, MA (1983)	0	0
6	6108	[Shannon, C. and Weaver, W., 1949] Shannon, C. and Weaver, W.: "The Mathematical Theory of Communication"; University of Illinois Press, Illinois (1949)	0	0
6	6109	[Shepard, R. N. and Cooper, L. A., 1982] Shepard, R. N. and Cooper, L. A.: "Mental Images and Their Transformations"; MIT Press, Cambridge (MA) (1982)	0	0
6	6110	[Shneiderman, B., 1992] Shneiderman, B.: "Tree Visualization with Tree-Maps: A 2-D Space-Filling Approach"; ACM Transactions on Computer Graphics, 11, 1 (1992), 92-99.	0	0
6	6111	[Shneiderman, B., 1996] Shneiderman, B.: "The Eyes Have It: A Task by Data Type Taxonomy for Information Visualizations"; Proceedings of 1996 IEEE Visual Languages, IEEE, Los Alamos, CA, (1996), 336-343.	0	0
6	6112	[Spence, B., 2000] Spence, B.: "Information Visualization"; ACM Press (2000)	0	0
6	6113	[Tufte, E. R., 1990] Tufte, E. R.: "Envisioning Information"; Graphics Press, Cheshire (CT) (1990)	0	0
6	6114	[Tufte, E. R., 1997] Tufte, E. R.: "Visual Explanations: Images and Quantities, Evidence and Narrative"; Graphics Press, Cheshire (CT) (1997)	0	0
6	6115	[Ungerleider, L. G. and Mishkin, M., 1982] Ungerleider, L. G. and Mishkin, M.: "Two Cortical Visual Systems"; Analysis of Visual Behavior. Ingle, D. J., Goodale, M. A. and Mansfield, R. J. W. MIT Press, Cambridge (1982): 549-586.	0	0
6	6116	[Vande Moere, A., Mieusset, K. H. and Gross, M., 2004] Vande Moere, A., Mieusset, K. H. and Gross, M.: "Visualizing Abstract Information Using Motion Properties of Data-Driven Particles"; Conference on Visualization and Data Analysis 2004, IS&T/SPIE Symposium on Electronic Imaging 2004, San Jose (CA), (2004).	0	0
6	6117	[Ware, C., 2000] Ware, C.: "Information Visualization: Perception for Design"; Morgan Kaufmann, San Francisco (CA) (2000)	0	0
6	6118	[Weidenmann, B., 1989] Weidenmann, B.: "When Good Pictures Fail: An Information Processing Approach to the Effect of Illustration"; Knowledge Acquisition from Text and Pictures. Mandl, H. and Levin, J. R. Elsevier, Amsterdam (1989): 161-171.	0	0
6	6119	[Wurman, R. S., 1996] Wurman, R. S.: "Information Architects"; Graphis Inc, Zürich (1996)	0	0
7	6120	[Aalst et al., 03] W.M.P. van der Aalst, A.H.M. Hofstede, B. Kiepusziewski, A.P. Barros, Workflow Patterns, Distributed and Parallel Databases, 14(3), pp. 5-51, 2003.	0	0
7	6121	[Aalst, Hee, 02] W.M.P. van der Aalst, K. Hee, Workflow Management: Models, Methods, and Systems, MIT Press, Cambridge, MA, 2002.	0	0
7	6122	[Aalst, Kumar 01] W.M.P. van der Aalst, A. Kumar, A reference model for team-enabled workflow management systems. Data & Knowledge Engineering 38 (2001), 335-363, 2001.	0	0
7	6123	[Applehans, 98] W. Applehans, A. Globe, G. Lugero, Managing Knowledge: A Practical Approach. New York: Addison-Wesley 1998.	0	0
7	6124	[Bafoutsou, Mentzsa, 02] G. Bafoutsou, G. Mentzsa, Review and functional classification of collaborative systems. International Journal of Information Management 22 (2002), pp. 281-305, Elsevier Science, 2002. Dustdar S.: Reconciling Knowledge Management and Workflow ...603	0	0
7	6125	[Bentley et al., 97] R. Bentley, W. Appelt, U. Busbach, E. Hinrichs, D. Kerr, K. Sikkel, J. Trevor, G. Woetzel, Basic support for cooperative work on the World Wide Web, International Journal of Human?Computer Studies, 46, pp. 827-846, 1997.	0	0
7	6126	[Binbasioglu, Karagiannis, 00] M. Binbasioglu, D. Karagiannis, A System for Supporting Organizations in Knowledge-Based Document Preperation. Information Systems, 25/6-7, pp. 453-463, 2000.	0	0
7	6127	[Bussler, 99] C. Bussler, Enterprise-wide Workflow Management. IEEE Concurrency 7 (3), 32-43.	0	0
7	6128	[Caramba Labs, 04] Caramba Labs Software AG, http://www.CarambaLabs.com	0	0
7	6129	[Chen, 01] Q. Chen, M. Hsu, U. Dayal, Peer-to-Peer Collaborative Internet Business Servers. HP-Labs Technical Working Paper HPL-2001-14, 2001.	0	0
7	6130	[Dayal, 01] U. Dayal, M.Hsu, R. Ladin, Business Process Coordination: State of the Art, Trends, and Open Issues. In Proceedings of the 27th VLDB Confererence, Roma, Italy, 2001.	0	0
7	6131	[DeSanctis, Gallupe, 87] G. DeSanctis, R. B. Gallupe, A foundation study of group decision support systems.? Management Science, 23(5), pp. 589-609, 1987.	0	0
7	6132	[Doculabs, 03] Special Report on Knowledge Management Products A Doculabs Software Analysis Report 2003. Chicago, IL.	0	0
7	6133	[Drucker, 94] F. Drucker, Post-Capitalist Society. New York: Harper Business, 2004.	0	0
7	6134	[McDonough, 99] E.F. McDonough, K.B. Kahn, A. Griffin, Managing Communication on Global Product Development Teams. IEEE Transactions on Engineering Management 46, 375-386, 1999.	0	0
7	6135	[Doculabs, 03] Special Report on Knowledge Management Products, A Doculabs Software Analysis Report. Chicago, IL, 2003.	0	0
7	6136	[Dustdar, 04] S. Dustdar, Caramba - A Process-Aware Collaboration System Supporting Ad Hoc and Collaborative Processes in Virtual Teams, Distributed and Parallel Databases, 15:1, 45-66, Kluwer Academic Publishers, Special Issue on Teamware Technologies, January 2004	0	0
7	6137	[Dustdar, 02] S. Dustdar, Mobility of Context for project teams. Proceedings of the International Workshop on Mobile Teamwork at the 22nd International Conference on Distributed Computing Systems (ICDCS 2002), July, IEEE Computer Society Press.	0	0
7	6138	[Dustdar, Hofstede 99] S. Dustdar, G. Hofstede, Videoconferencing across cultures - a conceptual framework for floor control issues. Journal of Information Technology, 14, pp. 161-169, 1999.	0	0
7	6139	[Ellis et al., 91] C.A. (Skip) Ellis, S.J. Gibbs, G.L. Rein, Groupware: Some issues and experiences.? Communications of the ACM, 34(1), 1991.	0	0
7	6140	[Ellis, 98] Ellis, C.A. (Skip), A Framework and Mathematical Model for Collaboration Technology, in. Coordination Technology for Collaborative Applications ? Organizations, Processes, and Agents (Conen and Neumann, Eds.), Springer Verlag, pp.121-144, 1998.	0	0
7	6141	[Groove 02] Groove Networks (2002), http://www.groove.net	0	0
7	6142	[Johansen, 88] R. Johansen, Groupware. Computer-support for business teams. The Free Press. New York, 1988. Dustdar S.: Reconciling Knowledge Management and Workflow ...604	0	0
7	6143	[Karagiannis, 95] D. Karagiannis, L. Marinos, Integrating Engineering Applications via Loosley Coupled Techniques: A Knowledge-Based Approach, Expert Systems With Applications, 8, 2, pp. 303-319, 1995.	0	0
7	6144	[Nonaka, 98] I. Nonaka, H. Takeuchi, Knowledge-Creating Company: How Japanese Companies Create the Dynamics of Innovation. Oxford: Oxford University Press, 1998	0	0
7	6145	[Parnas, 72] D.L. Parnas, On the criteria to be used in decomposing systems into modules, Communications of the ACM, 15(12), 1053-1058, 1972.	0	0
7	6146	[Perry, 92] D.E. Perry, A.L. Wolf, Foundations for the study of software architecture. ACM SIGSOFT Software Engineering Notes, 17 (4): 40-52, 1992.	0	0
7	6147	[Shaw, 96] M. Shaw, D. Garlan, Software architectures, perspectives on an emerging discipline. Englewood Cliffs, NJ: Prentice-Hall, 1996.	0	0
7	6148	[WfMC, 95] Workflow Management Coalition - Workflow Management Specification: http://www.wfmc.org/standards/docs/tc003v11.pdf	0	0
7	6149	[Winograd, 86] T. Winograd, F. Flores, Understanding Computers and Cognition. Norwood, NJ: Ablex, 1986.	0	0
7	6150	[Zeng, 01] L. Zeng, B. Benatallah A.H.H. Ngu, On demand business-to-business integration. In Proceedings CoopIS 2001, 403-714, Computer Science Lecture Notes, Heidelberg: Springer.	0	0
8	6151	[Antoni and Sommerlatte, 1999] Antoni, C. H., Sommerlatte, T. (Editors). Spezialreport Wissensmanagement: Wie deutsche Firmen ihr Wissen profitabel machen, Düsseldorf: Symposion, 1999.	0	0
8	6152	[Ashkanasy et al., 2000] Ashkanasy, N.M., Broadfoot, L.E., Falkus, S.: ?Questionnaire Measures of Organizational Culture?; In: Ashkanasy, N.M., Wilderom, C.P.M., Peterson, M.F. (eds.), Handbook of organizational culture and climate, 2000, 131-145.	0	0
8	6153	[Bach et al., 1999] Bach, V., Vogler, P., Österle, H. (Editors). Business Knowledge Management: Praxiserfahrungen mit Intranet-basierten Lösungen, Berlin et al.: Springer, 1999.	0	0
8	6154	[Becker, 1990] Becker, F.G. ?Anreizsysteme für Führungskräfte: Möglichkeiten zur strategisch-orientierten Steuerung des Managements?. Stuttgart: Poeschel, 1990.	0	0
8	6155	[Bleck et al., 2003] Bleck, S., Forzi, T., Laing., P., Stich, V. The Path from Business Modeling to Technology Management. In: Jagdev / Wortmann / Pels, (eds.): Collaborative Systems for Production Management, Boston et al.: Kluwer, 2003, 341-358. Forzi T., Peters M.: A Methodology and a Toolkit ...522	0	0
8	6156	[Bullinger et al., 1997] Bullinger, H.-J., Wörner, L., Prieto, J. Wissensmanagement heute. Daten, Fakten, Trends. Fraunhofer IAO, Stuttgart, 1997.	0	0
8	6157	[Bullinger et al., 2001] Bullinger, H.-J., Rüger, M., Koch, A., Staiger, M. Knowledge meets Motivation ? Anreizsysteme im Wissensmanagement. Fraunhofer IAO, Stuttgart, 2001.	0	0
8	6158	[Davenport and Prusak, 1998] Davenport, T., Prusak, L.. Working Knowledge: How Organizations Manage What They Know. Harvard Business School Press, Boston, 1998.	0	0
8	6159	[Diemers, 2000] Diemers, D. Information Quality and its Interpretative Reconfiguration as a Premise of Knowledge Management. In: Y. Malhotra (ed.) ?Knowledge Management and Virtual Organizations, Idea Group, 2000.	0	0
8	6160	[Döring-Katerkamp and Trojan, 2002] Döring-Katerkamp, U., Trojan, J.: ?Motivation und Wissensmanagement ? eine praktische Perspektive?; In: Franken, R., Gadatsch, A. (eds.), Integriertes Knowledge Management: Konzepte, Methoden, Instrumente und Fallbeispiele, Braunschweig/Wiesbaden: Vieweg, 2002, 133-149.	0	0
8	6161	[Engelbrecht, 2001] Engelbrecht, A. Biokybernetische Modellierung adaptiver Unternehmensnetzwerke. Düsseldorf: VDI Verlag, 2001.	0	0
8	6162	[Eppler, 2002] Eppler, M.J. Wissen sichtbar machen: Erfahrungen mit Intranetbasierten Wissenskarten. Knowledge Mapping Methodik und Beispiele. In: Pawlowsky, P.; Reinhard, R. (eds.): Wissensmanagement für die Praxis: Methoden und Instrumente zur erfolgreichen Umsetzung, Neuwied/ Kriftel: Luchterhand 2002.	0	0
8	6163	[Eppler and Sukowski, 2001] Eppler, M.J., Sukowski, O. (Editors). Fallstudien zum Wissensmanagement: Lösungen aus der Praxis. St. Gallen: NetAcademy Press, 2001.	0	0
8	6164	[Erpenbeck, 1999] Erpenbeck, J., Heyse, H. Die Kompetenzbiographie ? Strategien der Kompetenzentwicklung durch selbstorganisiertes Lernen und multimediale Kommunikation. Münster: Waxmann, 1999.	0	0
8	6165	[Forzi et al., 2004a] Forzi, T., Peters, M., Winkelmann, K. A Framework for the Analysis of Knowledge Management within Distributed Value-creating Networks. In: Tochtermann, K., Maurer H. (eds.): Proceedings of the 4th International Conference on Knowledge Management (I-KNOW ´04), Graz (A), 30.06-02.07.2004, 432-439.	0	0
8	6166	[Forzi et al., 2004b] Forzi, T., Peters, M., Bleck, S. A Methodology To Support The Design And Deployment Of Knowledge Management Within Inter-organizational Networks. In: Chen, J. (Hrsg.): Shaping Business Strategy in a Networked World - Proceedings of The Fourth International Conference on Electronic Business (ICEB 2004), Beijing, China, 05-09.12.2004, Beijing: International Academic Publishers…	0	0
8	6167	[Forzi et al., 2004c] Forzi, T., Kiratli, E., Bleck, S. Electronic Business in Germany: Current Challenges and Future Perspectives - Results of an Explorative Survey. In: Chen, J. (Hrsg.): Shaping Business Strategy in a Networked World - Proceedings of The Fourth International Conference on Electronic Business (ICEB 2004), Beijing, China, 05-09.12.2004, Beijing: International Academic Publishers …	0	0
8	6168	[Forzi et al., 2003a] Forzi, T., Quadt, A., Schieferdecker, R., Stich, V. Service Provider for Knowledge Networks, in Weber/Pawar/Thoben (Editors): Proceedings of the 9th Intern. Conference on Concurrent Enterprising (ICE 2003), Espoo (FIN), June 16?18.06.2003, 161-168.	0	0
8	6169	[Forzi et al., 2003b] Forzi, T., Killich, S., Mati, S., Peters, M., Schieferdecker, R., Winkelmann, K. A Knowledge Model for Inter-organizational Knowledge Management, in: Forzi T., Peters M.: A Methodology and a Toolkit ...523Luczak/Zink (eds.): Human Factors in Organizational Design and Management-VII, Santa Monica: IEA Press, 2003, 379-384.	0	0
8	6170	[Forzi and Laing, 2003] Forzi, T., Laing, P. E-Business Modeling. In: Albalooshi (ed.): Virtual Education: Cases in Learning & Teaching Technologies, Hershey et al.: IRM Press , 113-138.	0	0
8	6171	[Fraunhofer IML, 2002] Website of the Project ?LogistikKooperationsManagement ? D2000 LOKOM?, http://www.iml.fraunhofer.de/831.html.	0	0
8	6172	[Gebauer and Buxmann, 1999] Gebauer, J., Buxmann, P. Assessing the value of interorganizational systems to support business transactions. In: 32nd Hawaii International Conference on Systems Sciences (HICSS-32), Maui, 1999.	0	0
8	6173	[Gissler, 1999] Gissler, A. Wissensmanagement. Steigerung der Entwicklungseffizienz durch eine modellbasierte Vorgehensweise zur Umsetzung von Wissensmanagement in der Produktentwicklung. Dissertation, Kaiserslautern, 1999.	0	0
8	6174	[Grewe, 2000] Grewe, A.: ?Implementierung neuer Anreizsysteme ? Grundlagen, Konzept und Gestaltungsempfehlungen?; Munich: Hampp, 2000.	0	0
8	6175	[Hagel and Singer, 1999] Hagel, III J., Singer, M. Unbundling the Corporation. In: Harvard Business Review, 1999, 77(2), 133-141.	0	0
8	6176	[Hanel, 2002] Hanel, G. Prozessorientiertes Wissensmanagement zur Verbesserung der Prozess- und Produktqualität. Dissertation Thesis, RWTH Aachen, 2002.	0	0
8	6177	[Ilgen, 2001] Ilgen, A. Wissensmanagement im Großanlagenbau: Ganzheitlicher Ansatz und empirische Prüfung. Dissertation Thesis, University of Augsburg, 2001.	0	0
8	6178	[Killich and Peters, 2003] Killich, S. und Peters, M. The Interest of employees in Knowledge sharing: A Theoretical Framework for the Integration of Motivation, Qualification and Organization for Knowledge Management in Networks, in: Luczak /Zink (eds): Human Factors in Organizational Design and Management ? VII, Santa Monica: IEA Press, 2003, 373-378	0	0
8	6179	[Killich and Luczak, 2003] Killich, S., Luczak, H. Unternehmenskooperation für kleine und mittelständische Unternehmen. Lösungen für die Praxis. Berlin, Heidelberg: Springer, 2003.	0	0
8	6180	[Klatt and Kopp, 2004] Klatt, R., Kopp, R. (2004). Wertschöpfungs- orientiertes interorganisationales Wissens- management. In: Proceedings of Crosscomp Final Conference, SFS, Dortmund, 25-26.03.2004.	0	0
8	6181	[KPMG, 2001] KPMG Consulting AG. Knowledge Management im Kontext von E-Business. Berlin: KPMG Consulting AG, 2001.	0	0
8	6182	[Krcmar, 2000] Krcmar, H.: ?Informationsmanagement?; 2. Ed., Berlin, NY: Springer, 2000.	0	0
8	6183	[Laing and Forzi, 2002] Laing,P. und Forzi, T. Management of shared information within Manufacturing Networks. Proceedings of the 18th International Conference on CAD/DAM, Robotics and Factories of the Future (CARs&FOF?2002), Porto, 03?05.07.2002.	0	0
8	6184	[Liestmann, 2001] Liestmann, V. Dienstleistungsentwicklung durch Service Engineering. Aachen: RWTH, 2001.	0	0
8	6185	[Luczak and Forzi, 2004] Luczak, H., Forzi, T. ?Editorial: E-Business Perspectives?, International Journal of Internet and Enterprise Management, Vol. 2, No. 2, 2004, 113-118.	0	0
8	6186	[Luczak et al., 2000] Luczak, H.; Sontow, K.; Kuster, J.; Reddemann, A.; Scherrer, U. Service-Engineering: : Der systematische Weg von der Idee zum Leistungsangebot, Munich: TCW, 2000. Forzi T., Peters M.: A Methodology and a Toolkit ...524	0	0
8	6187	[Luczak and Eversheim, 1999] Luczak, H., Eversheim, W. (Eds.) Produktionsplanung und ?steuerung. Grundlagen, Gestaltung und Konzepte. 2. Edition, Springer Verlag, Berlin, 1999.	0	0
8	6188	[Luczak, 1998] Luczak, H.: ?Arbeitswissenschaft?; 2. Aufl., Berlin, New York: Springer, 1998.	0	0
8	6189	[Mergel et al., 2000] Mergel, I., Reimann, M. Anreizsysteme für Wissensmanagement in Unternehmensberatungen. In: Wissensmanagement, 2 (4), 2000, 15-19.	0	0
8	6190	[Mertens et al., 2001] Mertens, K., Heisig, P., Vorbeck, J. Knowledge Management: Best Practices in Europe, Berlin: Springer, 2001.	0	0
8	6191	[Nonaka and Nishiguchi, 2001] Nonaka, I., Nishiguchi, T. Knowledge emergence. Social, technical, and evolutionary dimensions of knowledge creation. New York: Oxford University Press, 2001.	0	0
8	6192	[Nonaka and Takeuchi, 1995] Nonaka, I., Takeuchi, H. The Knowledge-Creating Company: How Japanese Companies Create the Dynamics of Innovation, New York: Oxford University Press 1995.	0	0
8	6193	[North 2002] North, K. Wissensorientierte Unternehmensführung ? Wertschöpfung durch Wissen. Wiesbaden: Gabler, 2002.	0	0
8	6194	[Parolini, 2000] Parolini, C.. The Value Net: A Tool for Competitive Strategy. New York: John Wiley, 2000.	0	0
8	6195	[Pawlowsky and Reinhard, 2002] Pawlowsky, P.; Reinhard, R. Instrumente Organisationalen Lernens. Die Verknüpfung zwischen Theorie und Praxis. In: Pawlowsky, P.; Reinhard, R. (eds.): Wissensmanagement für die Praxis: Methoden und Instrumente zur erfolgreichen Umsetzung, Neuwied/ Kriftel: Luchterhand 2002.	0	0
8	6196	[Picot et al., 2001] Picot, A., Reichwald, R., &Wigand R.T.: Die grenzenlose Unternehmung ? Information, Organisation und Management, 4th ed., Wiesbaden: Gabler Verlag, 2001.	0	0
8	6197	[Porter, 2001] Porter, M.E.. Strategy and the Internet. Harvard Business Review 2001, 79(3), 63-68.	0	0
8	6198	[Probst et al., 1998] Probst, G., Raub, S., Romhardt, K. Wissen managen: Wie Unternehmen ihre wertvollste Ressource optimal Nutzen, 2. ed, Wiesbaden: Gabler 1998.	0	0
8	6199	[Remus, 2000] Remus, U. Prozessorientiertes Wissensmanagement ? Konzepte und Modellierung. Dissertation Thesis, University of Regensburg, May 2002.	0	0
8	6200	[Richter, 2000] Richter, M. Portal-Technologie als Werkzeug für Wissensmanagement. In: Zeitschrift Information Management & Consulting, 2000, 15(2), 46-50.	0	0
8	6201	[Roehl, 2000] Roehl, H. Instrumente der Wissensorganisation. Wiesbaden: Deutscher Universitätsverlag - Gabler, 2000.	0	0
8	6202	[Romhardt, 2002] Romhardt, K. Wissensgemeinschaften: Orte lebendigen Wissensmanagements ? Dynamik, Entwicklung, Gestaltungsmöglichkeiten. Zürich: Versus, 2002.	0	0
8	6203	[Rosenstiel, 1999] Rosenstiel, L. Kultur des Vertrauens ? Unternehmenskultur und Wissenschaftsmanagement. In: Wissenschaftsmanagement 4, July/August 1999, 9-17.	0	0
8	6204	[Rümler, 2001] Rümler, R. Wissensbarrieren behindern effektives Wissensmanagement. In: Wissensmanagement 5/2001, 24-27. Forzi T., Peters M.: A Methodology and a Toolkit ...525	0	0
8	6205	[Schieferdecker, 2003] Schieferdecker, R. (2003): Analyse der Wissensarten in Unternehmensnetzwerken, in: Luczak (ed.): Kooperation und Arbeit in vernetzten Welten, Stuttgart: Ergonomia, 2003, 266-269.	0	0
8	6206	[Schöne and Freitag, 2000] Schöne, R. und Freitag, M. Wissensmanagement in KMU-Netzwerken ? Grundlagen und erste Befunde. Beitrag zu den Dresdner Innovationsgesprächen, Technische Universität Dresden, Dresden, 29.-30.06.2000.	0	0
8	6207	[Senge, 1990] Senge, P. M. The fifth discipline. The art & practice of the learning organisation. New York: Doubleday/Currency, 1990.	0	0
8	6208	[Vorbeck et al., 2002] Vorbeck, J., Finke, I. Motivation and Competence for Knowledge Management. In: [Mertens , K., Heisig, P., Vorbeck, J. (Ed.), Knowledge Management: Best Practices in Europe, Berlin: Springer, 2001, 37-56.	0	0
8	6209	[Wirtz, 2000] Wirtz, B.W. Electronic Business. Dr. Th. Gabler Verlag, 2000.	0	0
9	6210	[Abecker, 02] A. Abecker, K. Hinkelmann, H. Maus, H-J. Müller: Integrationspotenziale für Geschäftsprozesse und Wissensmanagement (in German), In: A. Abecker, K. Hinkelmann, H. Maus, H.J. Müller (eds.): Geschäftsprozessorientiertes Wissensmanagement (in German), Springer-Verlag, Berlin Heidelberg, New York, 2002, 1-22	0	0
9	6211	[Allweyer, 98] T. Allweyer. Knowledge Process Redesign, Saarbrücken, 1998.	0	0
9	6212	[Brown, 98] William J. Brown, Raphael C. Malveau, Hays W. McCormick, Thomas J. Mowbray: AntiPatterns: Refactoring Software, Architectures, and Projects in Crisis, John Wiley & Sons, 1998.	0	0
9	6213	[Davenport, 95] T. Davenport et al.: Improving Knowledge Work Processes, Working Paper, 1995, http://www.kmadvantage.com/docs/KM/Improving_Knowledge_Work_Processes.pdf	0	0
9	6214	[Davenport, 96] T.H. Davenport, S.L. Jarvenpaa, M.C. Beers: Improving Knowledge Work Processes, Sloan Management Review, Summer 1996, 53?65	0	0
9	6215	[Davenport, 00] T.H. Davenport, L. Prusak: Working Knowledge, Harvard Business School Press, 2000.	0	0
9	6216	[Eclipse, 04] eclipse.org, 2004, www.eclipse.org/	0	0
9	6217	[Eppler, 99] M. Eppler, P. Seifried, A. Röpnack: Improving knowledge intensive Processes through an Enterprise Knowledge Medium, In: PRASAD, J. (edt.): Proceedings of the 1999 Conference on Managing Organizational Knowledge for Strategic Advantage: The Key Role of Information Technology and Personnel. New Orleans, 1999.	0	0
9	6218	[Goesmann, 02] T. Goesmann: Approach for the support knowledge intensive processes by workflow management systems (in German), Berlin, 2002.	0	0
9	6219	[Gronau, 03] N. Gronau, U. Palmer, K. Schulte, T. Winkler: Modellierung von wissensintensiven Geschäftsprozessen mit der Beschreibungssprache K-Modeler (in German), In: Reimer, U.; Abecker, A.; Staab, S.; Stumme, G. (edt.): Professionelles Wissensmanagement - Erfahrungen und Visionen, 2.- 4. April in Luzern, Proceedings der GI, Bonn, 2003, 315-322 Gronau N., Mueller C., Korf R.: KMDL - Capturing,…	0	0
9	6220	[Gronau, 04] N. Gronau; E. Weber: Defining an infrastructure for knowledge intensive business processes. In: K. Tochtermann, H. Maurer (edt.): Journal of Universal Computer Science: Proceedings of I-Know 04, 2004, 424-431	1	0
9	6221	[Gronau, 04a] N. Gronau, E. Weber: Management of Knowledge Intensive Business Processes. In: J. Desel, B. Pernici, M. Weske, (edt.): Business Process Management, Springer, Heidelberg, 2004.	0	0
9	6222	[Gronau, 04b] N. Gronau; E. Weber: Modeling of Knowledge Intensive Business Processes with the Declaration Language KMDL. In: Mehdi Khosrow-Pour (edt.): Innovations Through Information Technology, Proceedings of the 14th Information Resources Management Association International Conference, Idea Group Inc., 2004.	0	0
9	6223	[Gronau, 04c] N. Gronau, C. Müller, M. Uslar: The KMDL Knowledge Management Approach: Integrating Knowledge Conversions and Business Process Modeling, In: D. Karagiannis, U. Reimer (eds.): Practical Aspects of Knowledge Management, Springer-Verlag, Berlin, Heidelberg, 2004, 1-11	0	0
9	6224	[Hamel, 90] G. Hamel, C.K. Prahalad: The core competence of the corporation, Harvard Business Review, 1990.	0	0
9	6225	[Heisig, 02] P. Heisig. GPO-WM - Methode und Werkzeuge zum geschäftsprozessorientierten Wissensmanagement (in German), In A. Abecker, K. Hinkelmann, H. Maus, H.J. Müller (eds.): Geschäftsprozessorientiertes Wissensmanagement (in German), Springer-Verlag, Berlin Heidelberg, New York, 2002. 47-64	0	0
9	6226	[Heisig, 03] Heisig, P.: Wissensmanagement in industriellen Geschäftsprozessen (in German). Industrie Management 3, Gito-Verlag, Berlin, 2003. 22-25	0	0
9	6227	[Hinkelmann, 03] K. Hinkelmann, D. Karagiannis, R. Telesko: PROMOTE ? Methodologie und Werkzeuge für geschäftsprozessorientierten Wissensmanagement (in German). In: A. Abecker, K. Hinkelmann, H. Maus, H.J. Müller (eds.): Geschäftsprozessorientiertes Wissensmanagement: Effektive Wissensnutzung bei der Planung und Umsetzung von Geschäftsprozessen (in German). Springer-Verlag, Berlin Heidelberg New …	0	0
9	6228	[Hoffmann, 02] M. Hoffmann: Analyse und Unterstützung von Wissensprozessen als Voraussetzung für erfolgreiches Wissensmanagement (in German), In: A. Abecker (edt.): Geschäftsprozessorientiertes Wissensmanagement (in German), Springer-Verlag, Berlin Heidelberg New York, 2002.	0	0
9	6229	[Hopfenbeck, 01] W. Hopfenbeck, M. Müller, T. Peisl: Wissensbasiertes Management: Ansätze und Strategien zur Unternehmensführung in der Internet-Ökonomie (in German), Verlag Moderne Industrie, 2001.	0	0
9	6230	[Karagiannis, 02] D. Karagiannis and R. Woitsch: The PROMOTE approach: Modelling Knowledge Management Processes to describe Knowledge Management Systems. In N. Gronau (edt.): Knowledge management strategies, processes, communities, Aachen, 2002.	0	0
9	6231	[Kidd, 94] A. Kidd: The marks are on the knowledge worker, Human Factors in Computing Systems, Proceedings of the SIGCHI conference on Human factors in computing systems, 1994, 186?191	0	0
9	6232	[Mentzas, 03] G. Mentzas, D. Apostolou, R. Young: Knowledge Asset Management. Springer-Verlag, Berlin, Heidelberg, New York, 2003.	0	0
9	6233	[Nonaka, 95] I. Nonaka, H. Takeuchi: The Knowledge-Creating Company. How Japanese Companies Create the Dynamics of Innovation, Oxford University Press, New York, 1995. Gronau N., Mueller C., Korf R.: KMDL - Capturing, Analysing ... 472	0	0
9	6234	[Polanyi, 58] M. Polanyi: Personal Knowledge - Towards a Post-Critical Philosophy, The University of Chicago Press, Chicago, 1958.	0	0
9	6235	[Remus, 02a] U. Remus. Integrierte Prozess- und Kommunikationsmodellierung zur Verbesserung von wissensintensiven Geschäftsprozessen (in German), In A. Abecker (edt): Geschäftsprozessorientiertes Wissensmanagement (in German), Springer-Verlag, Berlin, Heidelberg, New York, 2002.	0	0
9	6236	[Remus, 02b] U. Remus. Process oriented knowledge management, Concepts and modeling. PhD thesis, University of Regensburg, Germany, Regensburg, 2002.	0	0
9	6237	[Scheer, 98] A.-W. Scheer: ARIS From business process to the application system, Berlin Heidelberg, 3rd edition, 1998.	0	0
9	6238	[Schreiber, 00] G. Schreiber, H. Akkermans, A. Anjewierden, R. de Hoog, N. Shadbold, W. van der Velde, B. Wielinda: Knowledge Engineering and Management, The CommonKADS Methodology. The MIT Press, Cambrigde, 2000.	0	0
9	6239	[Schwarz, 01] S. Schwarz, A. Abecker, H. Maus, M. Sintek: Anforderungen an die Workflow-Unterstützung für wissensintensive Geschäftsprozesse (in German). In: Müller, H.-J., Abecker A., Maus H., Hinkelmann K. (edt.): Proceedings des Workshops Geschäftsprozessorientiertes Wissensmanagement - Von der Strategie zum Content auf der WM 2001, Baden-Baden, 2001.	0	0
9	6240	[Snowden, 00]D. Snowden: The ASHEN Model an enabler of action in Knowledge Management, 3(7), April 2000, 14?17	0	0
9	6241	[Trier, 04] M. Trier, C. Müller: Towards a Systematic Approach for Capturing Knowledge-Intensive Business Processes. In: D. Karagiannis, U. Reimer (eds.): Practical Aspects of Knowledge Management, Springer-Verlag, Berlin, Heidelberg, 2004, 239-250	0	0
10	6242	[Adamson, Handford 2002] Adamson, I., Handford, D.: ?Are the knowledge management professionals up to the job?, D. Karagiannis and U. Reimer (eds): Practical aspects of knowledge management, Springer-Verlag, Heidelberg (2002), 472-489.	0	0
10	6243	[Böhmann, Krcmar 2002] Böhmann, T., Krcmar, H.: ?Werkzeuge für das Wissensmanagement?, In M. Bellmann, H. Krcmar, T. Sommerlatte, Wissensmanagement, Symposion Publishing GmbH, Düsseldorf (2002).	0	0
10	6244	[BRINT] @ BRINT.com, The Premier Business Technology Knowledge Portal and Global Community Network for E-Business, Information, Technology, and Knowledge Management tm, http://www.brint.com.Janev V., Vranes S.: The Role of Knowledge Management Solutions ...544	0	0
10	6245	[Cabral et all. 2004] Cabral, L., Domingue, J., Motta, E., Payne, T., Hakimpour, F.: ?Approaches to Semantic Web Services: An Overview and Comparisons?, C. Bussler et all (eds): Proceedings First European Semantic Web Symposium (ESWS2004) The SemanticWeb: Research and Applications, Lecture Notes in Computer Science 3053(LNCS3053), Heraklion, Crete (2004), 225-239.	0	0
10	6246	[Crowder et al. 2002] Crowder, R., Hughes, G., Hall, W.: ?An agent based approach to finding expertise?, D. Karagiannis and U. Reimer (eds): Practical aspects of knowledge management, Springer-Verlag, Heidelberg (2002), 179-188.	0	0
10	6247	[Dendrinos 2002] Dendrinos, M.: ?A speaking electronic librarian?, Ariadne Issue 33, Ukoln (2002).	0	0
10	6248	[Dfouni, Croteau 2004]Dfouni M., Croteau A.: ?Choosing Technologies to Support Knowledge Creation?, Submitted to the International Journal of Information Technology and Management, Special Issue on Tools and Techniques to Manage Knowledge in Organizations, (2004).	0	0
10	6249	[Eppler 2004] Eppler, M. J.: ?Facilitating knowledge communication through joint interactive visualization?, K. Tochtermann and H. Maurer (eds): I-KNOW?04 International conference on knowledge management, J.UCS, Know-Center, Austria (2004), 61-67.	1	1
10	6250	[File et al. 2003] File, J.et al.: ?e-Learning Technology Review?, Knowledge and Learning Systems Group,National Center for Supercomputing Applications of the University of Illinois, http://learning.ncsa.uiuc.edu/kmtr/.	0	0
10	6251	[Firestone 2003a] Firestone, J. M.: ?The New Knowledge Management, The Open Enterprise, and Knowledge Technology?, KT Web Connecting Knowledge Technology Community (2003), http://www.ktweb.com.	0	0
10	6252	[Firestone 2003b] Firestone J.: ?Knowledge Management and Information Technology: The Relationship?, (2003), http://www.intelligentkm.com.	0	0
10	6253	[Firestone, McElroy 2002] Firestone J., McElroy M. W.: ?Generations of Knowledge Management?, © Executive Information Systems, Inc. and Mark W. McElroy, (2002).	0	0
10	6254	[Föcker 2001] Föcker, E.: ?Die Werkzeuge des Wissensmanagements?,Wissensmanagements, March/April (2001).	0	0
10	6255	[Foster et al. 2001] Foster, I., Kesselman, C., Tuecke, S.: ?The Anatomy of the Grid - Enabling Scalable Virtual Organizations?, Intl J. Supercomputer Applications, (2001).	0	0
10	6256	[Giga 2003] Ramos, L: ?Enterprise Search Vendor Landscape: Minimizing Risk in a Changing Market?, RPA-092003-00032, © 2003 Giga Research, a wholly owned subsidiary of Forrester Research, Inc, http://www.gigaweb.com.	0	0
10	6257	[Kappe 2001] Kappe F.:?Knowledge Management with the Hyperwave eKnowledge Infrastructure?, Hyperwave White Paper (2001), http://www.hyperwave.com.	0	0
10	6258	[Khan, Little 2002] Khan, R., Little, T. A.: ?Understanding Business Process Modeling & Analysis: The First Step to Achieving Breakthroughs in Productivity Improvements?, Copyright © 2002 Ultimus, Inc.	0	0
10	6259	[KMCI] Knowledge Management Consortium International, http://www.kmci.org.	0	0
10	6260	[KMTool] KMTool A global community for knowledge management professionals, http://www.kmtool.net. Janev V., Vranes S.: The Role of Knowledge Management Solutions ...545	0	0
10	6261	[KMWorld] KMWorld ? Content, document and knowledge management, http://www.kmworld.com.	0	0
10	6262	[KnowledgeBoard] KnowledgeBoard: the European Knowledge Management Community, http://www.knowledgeboard.com/.	0	0
10	6263	[Malhotra 2000] Malhotra, Y.: "Knowledge management and virtual organizations", Idea Group Publishing, Hershey/London, (2000).	0	0
10	6264	[Melan 1992] Melan, E. H.: ?Process Management?, McGraw-Hill (1992), New York.	0	0
10	6265	[Moffett, McAdam 2003] Moffett, S., McAdam, R.: ?Contributing and enabling technologies for knowledge management?, Int. J. Information Technology and Management, Vol. 2, Nos. 1/2, (2003), http://www.inderscience.com/storage/f112754111093268.pdf.	0	0
10	6266	[MetaKM] Meta KM, Meta Knowledge Management Portal, http://www.metakm.com.	0	0
10	6267	[Noll 2002] Noll, M., Froehlich, D., Schiebel, E.: ?Knowledge Maps of Knowledge Management Tools ? Information Visualization with BibTechMon?. D. Karagiannis and U. Reimer (eds): Practical aspects of knowledge management, Springer-Verlag, Heidelberg (2002), pp. 14-27.	0	0
10	6268	[Nonaka 1994] Nonaka, I.: ?A Dynamic Theory of Organizational Knowledge Creation?, Organization Science, 5, 1 (1994), 14-37.	0	0
10	6269	[Nonaka, Takeuchi 1995] Nonaka, I., Takeuchi, H.: ?The Knowledge Creating Company - how Japanese Companies Create the Dynamics of Innovation?. Oxford: Oxford University Press (1995). Porter, M. E..: ?Competitive strategies: Techniques for analyzing industries and competitors?, Free Press, New York (1980).	0	0
10	6270	[Smit, Fingar 2002] Smith, H., Fingar, P.: ?Business Process Management?, ISBN 0-929652-33-9, Meghan-Kiffer Press (2002).	0	0
10	6271	[University of Washington 2000] University of Washington: ?Knowledge management tools?, (2000),http://courses.washington.edu/~hs590a/modules/39/kmtools39.html.	0	0
10	6272	[Yeich, Zeid 2002] Yeich, P., Zeid, A.:"From the Tactical to the Strategic, Transforming Data into Knowledge for use in an Enterprise Performance Management System", SAS Institute Inc., Cary, NC, (2002).	0	0
11	6273	[Abecker98] Abecker, A., et al.: Techniques for Organizational Memory Information Systems, DFKI Document D-98-02. 1998. url: http://www.dfki.uni-kl.de/frodo/knowmore.html, last access: 2003-12-18.	0	0
11	6274	[Allweyer98] Allweyer, T.: Modellbasiertes Wissensmanagement. In: Information Management (1998) 1, p. 37-45.	0	0
11	6275	[Balzert01] Balzert, H.: Lehrbuch der Software-Technik. 2nd edition, Spektrum, Heidelberg et al. 2001.	0	0
11	6276	[Bach00] Bach, V.; Österle, H. (eds.): Customer Relationship Management in der Praxis. Erfolgreiche Wege zu kundenzentrierten Lösungen. Springer, Berlin et al. 2000.	0	0
11	6277	[Blackler95] Blackler, F.: Knowledge, Knowledge Work and Organizations: An Overview and Interpretation. In: Organization Studies 16 (1995) 6, p. 1021-1046.	0	0
11	6278	[Blumenthal95] Blumenthal, R.; Nutt, G. J.: Supporting Unstructured Workflow Activities in the Bramble ICN System. In: Proceedings of the ACM Conference on Organizational Computing Systems (COOCS?95) (1995), p. 130-137.	0	0
11	6279	[Carlsen98] Carlsen, S.; Jorgensen, H. D.: Emergent Workflow: The AIS Workware Demonstrator. Proceedings Workshop ?Towards Adaptive Workflow Systems? of the ACM Conference on Computer Supported Cooperative Work (CSCW?98). 1998. url: http://ccs.mit.edu/klein/cscw98/, last access: 2003-12-18.	0	0
11	6280	[Clases02] Clases, C.; Wehner, T.: Steps Across the Border ? Cooperation, Knowledge Production and Systems Design. In: Computer Supported Cooperative Work 11 (2002), p. 39-54.	0	0
11	6281	[Collins02] Collins, P.; Shukla, S.; Redmiles, D.: Activity Theory and Systems Design: A View from the Trenches. In: Computer Supported Cooperative Work 11 (2002), p. 55-80.	0	0
11	6282	[Davenport93] Davenport, T.: Business Process Innovation. HBS Press, Boston 1993.	0	0
11	6283	[Engeström87] Engeström, Y.: Learning by Expanding: An Activity-theoretical Approach to Developmental Research. Orienta-Konsultit Oy, Helsinki 1987.	0	0
11	6284	[Engeström99] Engeström, Y.: Expansive Visibilization of Work: An Activity-theoretical Perspective. In: Computer Supported Cooperative Work 8 (1999), p. 63-93.	0	0
11	6285	[Eppler03] Eppler, M. J.: Managing Information Quality: Increasing the Value of Information in Knowledge-intensive Products and Processes. Springer, Berlin et al. 2003.	0	0
11	6286	[Ferstl94] Ferstl, O. K.; Sinz, E. J.: From Business Process Modeling to the Specification of Distributed Business Application Systems - An Object-Oriented Approach. Research Paper, Dept. of Business Information Systems, University of Bamberg, 1994.	0	0
11	6287	[Ferstl95] Ferstl, O. K.; Sinz, E. J.: Der Ansatz des Semantischen Objektmodells (SOM) zur Modellierung von Geschäftsprozessen. In: Wirtschaftsinformatik 37 (1995) 3, p. 209-220. Maier R.: Modeling Knowledge Work for the Design ...449	0	0
11	6288	[Frank02] Frank, U.: Multi-Perspective Enterprise Modeling (MEMO) - Conceptual Framework and Modeling Languages. Proceedings of the 35th Hawaii International Conference on System Sciences (HICSS-35). Honolulu 2002.	0	0
11	6289	[Goesmann01] Goesmann, T.; Herrmann, T.: Wissensmanagement und Geschäftsprozessunterstützung - am Beispiel des Workflow Memory Information System WoMIS. In: Herrmann, T.; Scheer, A.-W.; Weber, H. (eds.): Verbesserung von Geschäftsprozessen mit flexiblen Workflow-Management-Systemen 4. Physica-Verlag, Heidelberg 2001, p. 83-101.	0	0
11	6290	[Goesmann02] Goesmann, T.: Ein Ansatz zur Unterstützung wissensintensiver Prozesse durch Workflow-Managementsysteme. Technical University of Berlin, Berlin, 2002, URL: http://edocs.tu-berlin.de/diss/2002/goesmann_thomas.pdf, last access: 2003-12-16.	0	0
11	6291	[Greenbaum91] Greenbaum, J.; Kyng, M.: Introduction: Situated Design. In: Greenbaum, J. (ed.): Design at Work: Cooperative Design of Computer Systems. Erlbaum, Hillsdale [et al.] 1991, p. 1-24.	0	0
11	6292	[Gronau03] Gronau, N.: Modellierung von wissensintensiven Geschäftsprozessen mit der Beschreibungssprache K-Modeler. In: Gronau, N. (ed.): Wissensmanagement: Potenziale - Konzepte - Werkzeuge, Proceedings of the 4th Oldenburg Conference on Knowledge Management, University of Oldenburg, June 11th-12th, 2003. Berlin 2003, p. 3-29.	0	0
11	6293	[Hädrich04] Hädrich, T., Maier, R.: Modeling Knowledge Work. In: Chamoni, P., Deiters, W., Gronau, N., Kutsche, R.-D., Loos, P., Müller-Merbach, H., Rieger, B., Sandkuhl, K. (eds.): th thMultikonferenz Wirtschaftsinformatik (MKWI), March, 9 -11 , 2004, Part Conference on Knowledge Supply and Information Logistics in Enterprises and Networked Organizations, Berlin 2004, 189-203	0	0
11	6294	[Hammer93] Hammer, M.; Champy, J.: Reengineering the Cooperation. Harper Business Publishers, New York 1993.	0	0
11	6295	[Hansen99] Hansen, M. T.; Nohria, N.; Tierney, T.: What?s Your Strategy for Managing Knowledge? In: Harvard Business Review (1999) March - April, p. 106-110.	0	0
11	6296	[Hasan03] Hasan, H.; Gould, E.: Activity-based Knowledge Management Systems. In: Journal of Information & Knowledge Management 2 (2003) 2, p. 107-115.	0	0
11	6297	[Heisig02] Heisig, P.: GPO-WM: Methoden und Werkzeuge zum geschäftsprozessorientierten Wissensmanagement. In: Abecker, A.; Hinkelmann, K.; Heiko, M. (eds.): Geschäftsprozessorientiertes Wissensmanagement. Springer, Berlin et al. 2002, p. 47-64.	0	0
11	6298	[Hinkelmann02] Hinkelmann, K.; Karagiannis, D.; Telesko, R.: PROMOTE - Methodologie und Werkzeug für geschäftsprozessorientiertes Wissensmanagement. In: Abecker, A.; Hinkelmann, K.; Heiko, M. (eds.): Geschäftsprozessorientiertes Wissensmanagement. Springer, Berlin et al. 2002, p. 65-90.	0	0
11	6299	[Junginger00] Junginger, S., et al.: Ein Geschäftsprozessmanagement-Werkzeug der nächsten Generation - ADONIS: Konzeption und Anwendungen. In: Wirtschaftsinformatik 42 (2000) 5, p. 392-401.	0	0
11	6300	[Kaiser99] Kaiser, T. M.; Vogler, P.: PROMET®I-NET: Methode für Intranet-basiertes Wissensmanagement. In: Bach, V.; Vogler, P.; Österle, H. (eds.): Business Knowledge Management. Praxiserfahrungen mit Intranet-basierten Lösungen. Springer, Berlin et al. 1999, p. 117-129.	0	0
11	6301	[Karagiannis03] Karagiannis, D.; Woitsch, R.: The PROMOTE Approach: Modelling Knowledge Management Processes to Describe Knowledge Management Systems. In: Gronau, Maier R.: Modeling Knowledge Work for the Design ...450N. (ed.): Wissensmanagement: Potenziale - Konzepte - Werkzeuge, Proceedings of the 4th Oldenburg Conference on Knowledge Management, University of Oldenburg, June 11th-12th, 2003. B…	0	0
11	6302	[Knights93] Knights, D.; Murray, F.; Willmott, H.: Networking as Knowledge Work: A Study of Strategic Interorganizational Development in the Financial Services Industry. In: Journal of Management Studies 30 (1993) 6, p. 975-995.	0	0
11	6303	[Kumar99] Kumar, A.; Zhao, J. L.: Dynamic Routing and Operational Controls in Workflow Management Systems. In: Management Science 45 (1999) 2, p. 253-272.	0	0
11	6304	[Kuuti97] Kuutti, K.: Activity Theory as a Potential Framework for Human-Computer Interaction Research. In: Nardi, B. A. (ed.): Context And Consciousness: Activity Theory and Human-Computer Interaction. MIT Press, Cambridge, Mass. [et al.] 1997, p. 17-44.	0	0
11	6305	[Maier04] Maier, R.: Knowledge Management Systems: Information And Communication Technologies for Knowledge Management. 2nd edition, Springer, Berlin 2004.	0	0
11	6306	[Maier05] Maier, R., Hädrich, T., Peinl, R.: Enterprise Knowledge Infrastructures. In print. Springer, Berlin 2005.	0	0
11	6307	[Maurer98] Maurer, F.; Dellen, B.: A Concept for an Internet-based Process-Oriented Knowledge Management Environment. Proceedings of the Knowledge Aquisistion Workshop (KAW98), Banff, Canada, 1998. 1998.	0	0
11	6308	[Nonaka92] Nonaka, I.; Takuoka, K.; Kawamura, T.: Hypertext Organization for Accelerating Organizational Knowledge Creation (in Japanese). In: Diamond Harvard Business (1992) August-September.	0	0
11	6309	[Nonaka94] Nonaka, I.: A Dynamic Theory of Organizational Knowledge Creation. In: Organsiation Science 5 (1994) 1, p. 14-37.	0	0
11	6310	[O?Dell98] ODell, C., Grayson, C. J. (1998): If We Only Knew What We Know: Identification and Transfer of Internal Best Practices. In: California Management Review, Vol. 40, No. 3, 1998, 154-174	0	0
11	6311	[Oestereich03] Oestereich, B., et al.: Objektorientierte Geschäftsprozessmodellierung mit der UML.dpunkt, Heidelberg 2003.	0	0
11	6312	[Österle95] Österle, H.: Business Engineering. Prozeß- und Systementwicklung. Band 1: Entwurfstechniken. Springer, Berlin et al. 1995.	0	0
11	6313	[Peinl04] Peinl, R., Maier, R.: What Is a Knowledge Management Instrument? A Practical Definition and an Approach to Evaluation. Internal Research Paper, Dept. of Management Information Systems, Martin-Luther-University of Halle-Wittenberg, Halle (Saale) 2004	0	0
11	6314	[Sachs95] Sachs, P.: Transforming Work: Collaboration, Learning, and Design. In: Communications of the ACM 38 (1995) 9, p. 36-44.	0	0
11	6315	[Schauer04] Schauer, H.: Knowledge MEMO: Eine Methode zur Planung, Steuerung und Kontrolle ganzheitlichen betrieblichen Wissensmanagements, PhD thesis in preparation. Dept. of Management Information Systems. University of Koblenz, Koblenz, 2004.	0	0
11	6316	[Scheer98] Scheer, A.-W.: ARIS - Vom Geschäftsprozeß zum Anwendungssystem. 3rd edition, Springer, Berlin et al. 1998.	0	0
11	6317	[Scheer01] Scheer, A.-W.: ARIS - Modellierungsmethoden, Metamodelle, Anwendungen. Springer, Berlin et al. 2001.Maier R.: Modeling Knowledge Work for the Design ...451	0	0
11	6318	[Schulze00a] Schulze, U.; Boland, R.: Knowledge Management Technology and the Reproduction of Knowledge Work Practices. In: Journal of Strategic Information Systems 9 (2000), p. 193-212.	0	0
11	6319	[Schulze00b] Schulze, U.: A Confessional Account of an Ethnography About Knowledge Work. In: MIS Quarterly 24 (2000) 1, p. 3-41.	0	0
11	6320	[Schulze03] Schulze, U.: On Knowledge Work. In: Holsapple, C. W. (ed.): Handbook on Knowledge Management - Volume 1: Knowledge Matters. Springer, Berlin [et al.] 2003, p. 43-58.	0	0
11	6321	[Spur96] Spur, G.; Mertins, K.; Jochem, R.: Integrated Enterprise Modelling. Beuth, Berlin et al. 1996.	0	0
11	6322	[Wargitsch99] Wargitsch, C.; Wewers, T.; Theisinger, F.: An Organizational-Memory-Based Approach for an Evolutionary Workflow Management System - Concepts and Implementation. In: Proceedings of the 31st Hawaii International Conference on System Sciences (HICSS), Vol. I (1998), p. 174-183.	0	0
11	6323	[WfMC01] WfMC: The Workflow Coalition Specification - Interface 1: Process Definition InterchangeProcess Model. Workflow Management Coalition, 2001. url: http://www.wfmc.org/standards/docs/TC-1016-P_v11_IF1_Process_definition_Interchange.pdf, last access: 2003-12-18.	0	0
11	6324	[Zack99] Zack, M. H.: Managing Codified Knowledge. In: Sloan Management Review 40 (1999) 4, p. 45-58.	0	0
13	6325	[Becker 2001] Becker, M. ?Managing Dispersed Knowledge: Organizational Problems, Managerial Strategies, and Their Effectiveness?, Journal of Management Studies, Vol 38, pp. 1037, 2001.	0	0
13	6326	[Brogowicz et al. 1990] Brogowicz, A., Delene, L. & Lyth, D. A Synthesised Service Quality Model with Managerial Implications, International Journal Of Service Industry Management, 1(1), pp 27-45 (1990).	0	0
13	6327	[Das 2003] Das, A. ?Knowledge and productivity in technical support work?, Management Science, 49(4), 416-431(2003).	0	0
13	6328	[Davenport 1998] Davenport, T. H. and Prusak, L. ?Working knowledge: How organizations manage what they know?, Boston, MA. Harvard Business School Press. 1998.	0	0
13	6329	[Feinberg et al, 2000] Feinberg, R.A., Kim, I-S, Hokama, L., de Ruyter, K., Keen, C. ?Operational determinants of caller satisfaction in the call center?, International Journal of Service Industry Management, Vol 11, No. 2, pp131-141(2000).	0	0
13	6330	[Graumann et al 2003] Graumann, M., Arnold, H., Beltjes, N. ?Call Centers: A Case Study on the Interplay Between Organization and Information Technology?, The Geneva Papers on Risk and Insurance, 28(1), pp 111-126, 2003.	0	0
13	6331	[Hansen et al 1999] Hansen, M., Nohria, N., Tierney, T, ?Whats Your Strategy for Managing Knowledge?? Harvard Business Review; Mar/Apr99, Vol. 77 Issue 2, p106.	0	0
13	6332	[Heisig 2001] Heisig, P. ?Business Process oriented Knowledge Management - Methode zur Verknüpfung von Wissensmanagement und Geschäftsprozessgestaltung.? in Proceedings of WM2001, 1. Konferenz Professionelles Wissensmanagement, 2001.	0	0
13	6333	[Lindstaedt et al 2004] Lindstaedt, S. N.; Koller, S.; Krämer, T. ?Eine Wissensinfrastruktur für Projektrisikomanagement - Identifikation und Management von Wissensrisiken?, KnowTech 2004, 6. Konferenz zum Einsatz von Knowledge Management in Wirtschaft und Verwaltung, München, 2004.	0	0
13	6334	[Markus 2001] Markus, M.L. ?Toward of theory of knowledge re-use: Types of knowledge re-use situations and factors in re-use success?, Journal of Management Information Systems, Vol. 18, No 1, pp.57-93. 2001.	0	0
13	6335	[Paulzen et al. 2002] Paulzen, O., Perc, P., ?A Maturity Model for Quality Improvement in Knowledge Management?, in: Wenn, A.; McGrath, M.; Burstein, F. (Hrsg.): Enabling Organisations and Society through Information Systems, Proceedings of the 13th Australasian Conference on Information Systems (ACIS 2002), S. 243-253, Melbourne 2002.	0	0
13	6336	[Schefe et al. 2003] Schefe, N., Timbrell, G. ?The Systematic Improvement of Advice given by Public Sector call-centres?, Proceedings of ?KM Challenge 2003 Conference? 3-4 April, Melbourne (2003). Timbrell G., Koller S., Schefe N., Lindstaedt S.: A Knowledge Infrastructure ...564	0	0
13	6337	[Strohmaier 2003] Strohmaier, M. ?A Business Process oriented Approach for the Identification and Support of organizational Knowledge Processes?, Proceedings der 4. Oldenburger Fachtagung Wissensmanagement, Oldenburg (2003).	0	0
13	6338	[Strohmaier 2004] Strohmaier, M.: B-KIDE: A Framework and a Tool for Business Process Oriented Knowledge Infrastructure Development. PhD thesis, Institute for Knowledge Management and Knowledge Visualization at the University of Technology, Graz, Austria (December 2004).	0	0
13	6339	[Thompson et al 2001] Thompson, P., Warhurst, C., Callaghan, G. ?Ignorant theory and knowledgeable workers: Interrogating the connections between knowledge, skills and services? Journal of Management Studies, 38(7), 923-942, 2001.	0	0
13	6340	[Timbrell et al. 2003] Timbrell, G., Nelson, K., Jewels, T. "Knowledge Re-use in an Application Service Provider" in ?Knowledge Management: Current Issues and Challenges?, IDEA Publishing, Hershey PA (2003).	0	0
13	6341	[Timbrell et al. 2002] Timbrell, G., Shepperd, B. ?Improving Advice and Support Services using Applied Knowledge Management Strategies? Proceedings of the Enabling the Information Future Conference, Brisbane, 16-17 October, 2002.	0	0
13	6342	[Zack 1999] Zack, M. (1999): Developing a Knowledge Strategy, California Management Review, Vol. 41, No. 3, Spring, 1999, pp. 125-145.	0	0
13	6343	[Zack 2001] Zack, M. ?If Managing Knowledge is the Solution, then Whats the Problem?? Knowledge Management and Business Model Innovation, Yogesh Malhotra (ed.), Idea Group Publishing, April, 2001.	0	0
14	6344	[Abecker 01] Abecker Andreas, Herterich Rudi, Müller Stephan, Das DECOR-Projekt: Geschäftsprozess-orientiertes Wissensmanagement mit dem CognoVision®-Tool, Proceedings of the KnowTech 2001, Dresden	0	0
14	6345	[AlBanna 98] AlBanna S., CSC Sources Architectural Directions, internalCSC paper, October 98, referenced in [Sch99] pp 198.	0	0
14	6346	[Assessment SIG 03] Assessment and Measurement SIG,http://www.knowledgeboard.com/cgi-bin/item.cgi?category_cs=1200, access: 28.05.03	0	0
14	6347	[Brent 01] Brent Sleeper, Defining Web Services, the Stencil Group, June 2001, http://www.stencilgroup.com/ideas_scope_200106wsdefined.html	0	0
14	6348	[Demolab 03] Query in Knowledge Management Approaches, http://demolab.iese.fhg.de:8080/cgi-KM-PEB/CBRquery.cgi, access: 08.09.03	0	0
14	6349	[Fra03]Query in Knowledge Management Approaches, http://demolab.iese.fhg.de:8080/cgi-KM-PEB/CBRquery.cgi, access: 08.09.03 Woitsch R., Karagiannis D.: Process Oriented Knowledge Management ...586	0	0
14	6350	[Junginger 00] Junginger S., Kühn H., Strobl R., Karagiannis, D.: Ein Geschäftsprozess-management-Werkzeug der nächsten Generation ? ADONIS: Konzeption und Anwendungen. In: WIRTSCHAFTSINFORMATIK, Vol. 42, Nr. 5, Vieweg-Verlag, 2000, pp. 392-401.	0	0
14	6351	[Kaplan 96] Kaplan R. S., Norton D. P.: The Balanced Scorecard: Translating Strategy into Action. Harvard Business School Pr., 1996.	0	0
14	6352	[Karagiannis 00]Karagiannis D., Telesko R., (2000) ?The EU-Project PROMOTE: A Process-oriented Approach for Knowledge Management?, In Proceedings of the Third International Conference on Practical Aspects of Knowledge Management (PAKM 2000), October 30-31 2000,Basel, Switzerland	0	0
14	6353	[Karagiannis 01] Karagiannis, D., Telesko, R.: Wissensmanagement. Konzepte der Künstlichen Intelligenz und des Softcomputing. Oldenbourg, München 2001	0	0
14	6354	[Karagiannis 02] Karagiannis D., Kühn H.: Metamodelling Platforms. Invited Paper. In: Bauknecht K., Min Tjoa A., Quirchmayer G. (Eds.): Proceedings of the 3rd International Conference EC-Web 2002 ? Dexa 2002, Aix-en-Provence, France, September 2002, LNCS 2455, Springer-Verlag, p. 182, (full version: http://www.dke.univie.ac.at/mmp).	0	0
14	6355	[Karagiannis 02a] Karagiannis D., Woitsch R.,(2002a) ?Modelling Knowledge Management Processes to describe organisational knowledge systems?, In Proceedings of 15th European conference on Artificial Intelligence, WS Knowledge Management and Organizational Memories, 21-26 July 2002, Lyon, France	0	0
14	6356	[Karagiannis 02b] Karagiannis D., Woitsch R., (2002b) ?The PROMOTE Prototype: A meta2Model Based Process Oriented KMS?, In Proceedings of the Theory and Application of Knowledge Management (TAKMA 2002) in conjunction with Database and Expert Systems Application (DEXA 2002), September 2-6 2002, Aix-en-Provence, France	0	0
14	6357	[Karagiannis 96] Karagiannis D., Junginger S., Strobl R., Introduction to Business Process Management System Concepts, in: B. Scholz-Reiter, E. Stickel (Eds.): Business Process Modelling, Lecture Notes in Computer Science, 1996, Springer, pp. 81-106.	0	0
14	6358	[Keller Ginsky 00] Keller Ginsky Paul, Konzeption und Einführung eines Wissensmanagementsystems im Bereich Anwendungsentwicklung einer Rechenzentrale am Beispiel ausgewählter Anwendungsfälle, Diplomarbeit, Hochschule für Berufstätige, Rendsburg, 2000	0	0
14	6359	[KnowledgeBoard 03] Knowledge Board, http://www.knowledgeboard.com, access: 28.05.03	0	0
14	6360	[KPMG 03] KPMG, The knowledge journey: A Business Guide to Knowledge Management, http://www.atoskpmgconsulting.co.uk/research/othermedia/wf2_kbase.pdf, access: 31.08.03	0	0
14	6361	[Kühn 03] Kühn H., Bayer F., Junginger S., Karagiannis D., Enterprise Model Integration, In: Bauknecht, K.; Tjoa, A M.; Quirchmayer, G. (Eds.): Proceedings of the Fourth International Conference EC-Web 2003 ? Dexa 2003, Prague, Czech Republic, September 2003, LNCS 2738, Springer-Verlag, Berlin, Heidelberg, pp. 379-392.	0	0
14	6362	[Lee 03] Lee J., Matching Algorithms for Composing Business Process Solutions with Web Services, In Bauknecht K., Tjoa A, Quirchmayr G., E-Commerce and Web Technologies Proceedings of the 4th International Conference EC-Web 2003 ? Dexa 2003, Prague, Czech Republik, September 2003, Springer-Verlag, Berlin, pp. 393-402	0	0
14	6363	[Long 03] Long De D., Davenport T. Beers M., Research Note: What is a Knowledge Management Project?, http://www.cbi.cgey.com/pub/docs/KMProject.pdf	0	0
14	6364	[Nonaka 95] Nonaka I., Takeuchi H., The knowledge creating company. How Japanese companies create the danymics of innovation. Oxford UP, 1995, New York/Oxford Woitsch R., Karagiannis D.: Process Oriented Knowledge Management ...587	0	0
14	6365	[Probst 97] Probst G., Raub S., Romhard K., Wissen managen. Wie Unternehmen ihre wertvollste Ressource optimal nutzen. Gabler, 1997, Wiesbaden	0	0
14	6366	[PROMOTE 00] http://www.boc-eu.com/promote, access 18/05/01	0	0
14	6367	[PROMOTE 01] PROMOTE (IST-1999-11658), Deliverable 4.1 & 4.2 KMP modelling and OM modelling, 2003, Vienna	0	0
14	6368	[PROMOTE 02] PROMOTE (IST-1999-11658), Deliverable 5.1 Specification of the PROMOTE - Prototype, 2003, Vienna	0	0
14	6369	[Roehl 00] Roehl H.,(2000) ?Instrumente der Wissensorganisation. Perspektiven für eine differenzierende Interventionspolitik.? Dissertation, 2000, Wiesbaden	0	0
14	6370	[Schwendenwein 99] Schwendenwein G., Wissensmanagment in der Beratung, PhD-thesis of TU-Vienna, 1999, Vienna	0	0
14	6371	[Sivan 03] Sivan, Y.: ?Nine Keys to a Knowledge Infrastructure: A Proposed Analytic Framework for Organizational Knowledge Management?, Harvard University, März 2001, http://www.pirp.harvard.edu/publications/, accesses 09.07.2003. http://www.pirp.harvard.edu/publications/pdf-blurb.asp?id=474	0	0
14	6372	[Stefanidis 02] Stefanidis G., Karaginnis D., Woitsch R. (2002), ?The PROMOTE approach: Modelling Knowledge Management Processes to describe knowledge management systems?, In Proceedings of the third European Conference on Organizational Knowledge, Learning, and Capabilities (OKLC 02), 5-6 April 2002, Athens, Greek	0	0
14	6373	[Sveiby 01a] Sveiby K.E.: Measuring Competence,http://www.sveiby.com.au/IntangAss/Measurecompetence.html, access: 03/28/01	0	0
14	6374	[Sveiby 01b] Sveiby K.E., Measuring External Structure,http://www.sveiby.com.au/IntangAss/MeasureExternalStructure.html,access: 03/28/01	0	0
14	6375	[Sveiby 01c] Sveiby K.E., Measuring internal structure,http://www.sveiby.com.au/IntangAss/MeasureInternalStructure.html, access: 03/28/01	0	0
14	6376	[Sveiby 98] Sveiby K.E.: The invisible balance sheet, 1998,http://www.sveiby.com.au/InvisibleBalance.html, access: 03/28/01	0	0
14	6377	[Sveiby 99] Sveiby K.E.: The Balanced Scorecard and the Intangible Assets Monitor, 1999, http://www.sveiby.com.au/BSCandIAMhtml, access: 03/28/01	0	0
14	6378	[Telesko 01] Telesko R., Karagiannis D., Woitsch R. Knowledge Management Concepts and Tools: The PROMOTE Project, in Gronau N. Wissensmanagement Systeme-Anwendungen-Technologien, Shaker Verlag, Aachen 2001, p95-112	0	0
14	6379	[Valente 01] Valente A. Housel T. (2001), ?A Framework to Analyze and Compare Knowledge Management Tools?, In Proceedings of the Knowledge-Based Intelligent Information Enineering Systems and Allied Technologies (KES2001), IOS Press, Ohmsha 2001	0	0
14	6380	[W3c 03] W3c Web-Service Activity, http://www.w3.org/2002/ws/, access: 08.09.03	0	0
14	6381	[Wilke 98] Wilke H., Systemisches Wissensmanagement. Lucius & Lucius, 1998 Stuttgart	0	0
14	6382	[Woitsch 02] Woitsch R., Karagiannis D., ?Process-Oriented Knowledge Management Systems ®Based on KM-Services: The PROMOTEApproach?, In Proceeding of the fourth International Conference on Practical Aspects of Knowledge Management (PAKM 02), 2-3 December 2002, Vienna, Austria Woitsch R., Karagiannis D.: Process Oriented Knowledge Management ...588	0	0
14	6383	[Woitsch 03a] Woitsch R., Karagiannis D., Knowledge Management Service Based Organisation, In Gronau N., Wissensmanagement: Potentiale ? Konzepte ? Werkzeuge, GITO Verlag, 2003, Berlin, pp. 141 - 155	0	0
14	6384	[Woitsch 03b] Woitsch R., Knowledge Management Services as a Basic Concept for Enterprise Knowledge Management Systems, In Tochtermann K., Maurer H., (Eds) Proceedings of the 3rd International Conference on Knowledge Management (I-Know03) July 2-4 2003, Graz, pp. 523-531	0	0
14	6385	[Woitsch 04] Woitsch Robert, Karagiannis Dimitris, A Service Based Approach for Knowledge Management, Proceedings of the fifth European Conference on Organizational Knowledge, Learning, and Capabilities, Innsbruck, 2-3 April 2004	0	0
15	6386	[Abr96] J.R. Abrial. The B Book - Assigning Programs to Meanings. Cambridge UniversityPress, 1996. ISBN 0-521-49619-5.	0	0
15	6387	[Abr03] J.R. Abrial. Event Based Sequential Program Development: Application to Con-structing a Pointer Program. In Dino Mandrioli Keijiro Araki, Stefania Gnesi, edi-tor, FME 2003: Formal Methods, volume 2805 of Lecture Notes in Computer Science,pages 51?74, Pisa, Sept 2003.	0	0
15	6388	[AC03a] J.-R. Abrial and D. Cansell. Click?n?prove : Interactive proofs within set theory. InDavid Basin et Burkhart Wolff, editor, 16th International Conference on TheoremProving in Higher Order Logics - TPHOLs?2003, Rome, Italy, volume 2758 of Lec-ture notes in Computer Science, pages 1?24. Springer, Sep 2003.	0	0
15	6389	[AC03b] J.-R. Abrial and D. Cansell. Click?n?prove (?la balbulette?), Sep 2003.http://www.loria.fr/?cansell/cnp.htm.	0	0
15	6390	[ACM03] J.-R. Abrial, D. Cansell, and D. Méry. A mechanically proved and incrementaldevelopment of ieee 1394 tree identify protocol. Formal Aspects of Computing,14(3):215?227, Apr 2003.	0	0
15	6391	[Cle04] ClearSy. B4free. Feb 2004. http://www.b4free.com.	0	0
15	6392	[DGLM04] S. Doherty, L. Groves, V. Luchangco, and M. Moir. Formal verification of a practi-cal lock-free queue algorithm. In David de Frutos-Escrig and Manuel Núñez, editors,Formal Techniques for Networked and Distributed Systems - FORTE 2004, 24th IFIPWG 6.1 International Conference, Madrid Spain, September 27-30, 2004, Proceed-ings, volume 3235 of Lecture Notes in Computer Science, pages 97?114…	0	0
15	6393	[MS96] M. M. Michael and M. L. Scott. Simple, Fast, and Practical Non-Blocking andBlocking Concurrent Queue Algorithms. In Proceedings of the 15th Symposium onPrinciples of Distributed Computing, pages 267?75, Philadelphia, Pennsylvania, May1996.	0	0
15	6394	[YS03] E. Yahav and M. Sagiv. Automatically verifying concurrent queue algorithms. InByron Cook, Scott Stoller, and Willem Visser, editors, Electronic Notes in TheoreticalComputer Science, volume 89. Elsevier, 2003.	0	0
19	6395	1. J.R. Abrial. The B-Book: Assigning Programs to Meanings. Cambridge UniversityPress, 1996.	0	0
19	6396	2. A. Avizienis, J.-C. Laprie, B. Randell, and C.E. Landwehr. Basic concepts andtaxonomy of dependable and secure computing. IEEE Trans. Dependable Sec.Comput., 1(1):11?33, 2004.	0	0
19	6397	3. D. Booth, H. Haas, F. McCabe, E. Newcomer, M. Champion, C. Ferris, andD. Orchard. Web services architecture. www.w3.org/TR/ws-arch/, 2004. W3CWorking Group, Note 11.	0	0
19	6398	4. R. Bruni, H. Melgratti, and U. Montanari. Theoretical foundations for compensa-tions in flow composition languages. In POPL 2005, 2005.	0	0
19	6399	5. M. Butler. csp2B: A practical approach to combining CSP and B. Formal Aspectsof Computing, 12:182?198, 2000.	0	0
19	6400	6. M. Butler and C. Ferreira. A process compensation language. In Integrated FormalMethods(IFM?2000), volume 1945 of LNCS, pages 61 ? 76. Springer-Verlag, 2000.	0	0
19	6401	7. M. Butler and C. Ferreira. An operational semantics for stac, a language for mod-elling long-running business transactions. In Coordination 2004, volume 2949 ofLNCS. Springer-Verlag, 2004.	0	0
19	6402	8. M. Butler, C. Ferreira, and C.A.R. Hoare. A trace semantics for long runningtransactions. In 25 Years of CSP, 2004.	0	0
19	6403	9. M. Chessell, D. Vines, and C. Gri?n. An introduction to compensation with busi-ness process beans. Technical report, Transaction Processing Design and NewTechnology Development Group, IBM UK Laboratories, August 2001.Butler M., Ferreira C., Ng M.Y.: Precise Modelling of Compensating ...742	0	0
19	6404	10. M. Chessell, D. Vines, C. Gri?n, M. Butler, C. Ferreira, and P. Henderson. Ex-tending the concept of transaction compensation. IBM Systems Journal,41(4):743?758, 2002.	0	0
19	6405	11. M. Chessell, D. Vines, C. Gri?n, V. Green, and K. Warr. Business process beans:System design and architecture document. Technical report, Transaction Pro-cessing Design and New Technology Development Group, IBM UK Laboratories,January 2001.	0	0
19	6406	12. F. Curbera, Y. Goland, J. Klein, F. Leymann, D. Roller, S. Thatte, andS. Weerawarana. Business process execution language for web services, version1.1. http://www-106.ibm.com/developerworks/library/ws-bpel/, 2003.	0	0
19	6407	13. C. Ferreira. Precise Modelling of Business Processes with Compensation.PhDthesis, University of Southampton, 2002.	0	0
19	6408	14. C. Ferreira and M. Butler. Using B Refinement to Analyse Compensating BusinessProcesses. In Third International ZB Conference (ZB?2003), volume 2651 of LNCS.Springer-Verlag, 2003.	0	0
19	6409	15. H. Garcia-Molina and K. Salem. Sagas. In Proceedings of ACM SIGMOD,pages249?259, 1987.	0	0
19	6410	16. J. Gray and A. Reuter. Transaction Processing: Concepts and Techniques. MorganKaufmann Publishers, 1993.	0	0
19	6411	17. C.A.R Hoare. Communicating Sequential Processes. Prentice-Hall, 1985.	0	0
19	6412	18. H. Korth, E. Levy, and A. Silberschatz. A formal approach to recovery by com-pensating transactions. In 16th VLDB Conference, Brisbane, Australia, 1990.	0	0
19	6413	19. B. Metha, M. Levy, G. Meredith, T. Andrews, B. Beckman, J. Klein, andA. Mital. BizTalk Server 2000 Business Process Orchestration. IEEE Data Engi-neering Bulletin, 24(1):35?39, 2001.	0	0
19	6414	20. R. Milner. Communication and Concurrency. Prentice-Hall, 1989.	0	0
19	6415	21. J. Misra. Computation orchestration ? a basis for wide-area computing. In 2004NATO Summer School, Marktoberdorf, 2004.	0	0
19	6416	22. G. Plotkin. A structural approach to operational semantics. Technical ReportDAIMI FN-19, Aarhus University, Computer Science Department, September 1981.	0	0
19	6417	23. H. Wachter and A. Reuter. The ConTract model. In A. Elmagarmid, editor,Database Transaction Models for Advanced Applications. Morgan Kaufmann Pub-lishers, 1992.A Semantics of Parameterised ThrowThe transition rules dealing with early termination are easily extended to dealwith parameterised throw. For most rules, one just has to add the exceptionidentifier to circledot and early operators. Fo…	0	0
20	6418	1. T. D. Chandra and S. Toueg. Unreliable failure detectors for reliable distributedsystems. Journal of ACM, 43(2):225?267, 1996.	0	0
20	6419	2. D. R. Cheriton and D. Skeen. Understanding the Limitations of Causally and To-tally Ordered Communications. In 14th ACM Symp. Operating Systems Principles,pages 44?57, Dec 1993.	0	0
20	6420	3. X. D´efago, A. Schiper, and P. Urban´ . Total Order Broadcast and Multicast Algo-rithms: Taxonomy and Survey. ACM Computing Surveys, 36(2):372?421, Decem-ber 2004.	0	0
20	6421	4. M. Fischer, N. Lynch, and M. Paterson. Impossibility of Distributed Consensuswith One Faulty Process. Journal of ACM, 32:374?382, April 1985.	0	0
20	6422	5. D.K. Gi?ord. Weighted Voting for Replicated Data. In Proceedings of the 7thSymposium on Operating Systems Principles, pages 150?159, December 1979.	0	0
20	6423	6. R. Guerraoui and A. Schiper. Genuine atomic multicast in asynchronous systems.Theoretical Computer Science, 254(1-2):297?316, January 2001.	0	0
20	6424	7. V. Hadzilacos and S. Toueg. Fault-Tolerant Broadcasts and Related Problems.Technical Report 94-1425, Department of Computer Science, Cornell University,May 1994.	0	0
20	6425	8. M. Herlihy. Impossibility and universality results for wait-free synchronization. InSeventh ACM Symposium on Principles of Distributed Computing (PODC), pages276?290, August 1988.	0	0
20	6426	9. L. Lamport. Time, Clocks, and the Ordering of Events in a Distributed System.Comm. ACM, 21(7):558?565, July 1978.	0	0
20	6427	10. L. Lamport. On interprocess communications, i, ii. Distributed Computing,1(2):77?101, October 1986.	0	0
20	6428	11. D. Malkhi and M. Reiter. Byzantine Quorum Systems. Distributed Computing,11(4):203?213, 1998.	0	0
20	6429	12. A. Schiper. Practical Impact of Group Communication Theory. In Future Direc-tions in Distributed Computing, pages 1?10. Springer, LNCS 2584, 2003.	0	0
20	6430	13. F. B. Schneider. Replication Management using the State-Machine Approach. InSape Mullender, editor, Distributed Systems, pages 169?197. ACM Press, 1993.	0	0
20	6431	14. R.H. Thomas. A Majority Consensus Approach to Concurrency Control for Multi-ple Copy Databases. ACM Trans. on Database Systems, 4(2):180?209, June 1979.	0	0
20	6432	15. G. Weikum and G. Vossen. Transactional Iinformation Systems. Morgan Kauf-mann, 2002.7Note that atomic broadcast can be used for locking	0	0
21	6433	1. J.-R. Abrial. The B-Book: Assigning Programs to Meanings. Cambridge University Press,1996.	0	0
21	6434	2. A Avizienis, J-C Laprie, C. Landwehr, B. Randell. Basic Concepts and Taxonomy of Depend-able and Secure Computing. IEEE Trans. on Dependable and Secure Computing 1(1):11-13,2004.	0	0
21	6435	3. 1st Int?l. Conference on Autonomic Computing. New York, 2004.http://www.caip.rutgers.edu/?parashar/ac2004/	0	0
21	6436	4. P. Bernstein and E. Newcomer. Principles of Transaction Processing for the Systems Profes-sional. Morgan Kaufmann, 1997.Jones C., Lomet D., Romanovsky A., Weikum G.: The Atomic Manifesto650	0	0
21	6437	5. Dagstuhl Seminar 04181. Atomicity in System Design and Execution. Organized by C. Jones,D. Lomet, A. Romanovsky, G. Weikum. http://www.dagstuhl.de/04181/	0	0
21	6438	6. Int?l. Workshops on Database Programming Languages,http://www.cs.toronto.edu/ mendel/dbpl.html	0	0
21	6439	7. M. Fischer, N. Lynch, M. Paterson. Impossibility of Distributed Consensus with One FaultyProcess. Journal of the ACM 32(2):374-382, 1985.	0	0
21	6440	8. J. Gray and A. Reuter. Transaction Processing: Concepts and Techniques. Morgan Kaufmann,1993.	0	0
21	6441	9. T. Harris, K. Fraser. Language support for lightweight transactions. In Proc. of the Int?l.Conference on Object-Oriented Progamming Systems, Languages, and Applications, 2003.	0	0
21	6442	10. M. Herlihy and J.E.B. Moss. Transactional Memory: Architectural support for lock-free datastructures. In Proc. of the Int?l. Symposium on Computer Architecture, 1993.	0	0
21	6443	11. C.A.R. Hoare, C.B. Jones. Essays in Computing Science. Prentice Hall International, 1989.	0	0
21	6444	12. S. Jajodia and L. Kerschberg (Editors). Advanced Transaction Models and Architectures.Kluwer, 1997.	0	0
21	6445	13. C.B. Jones. Systematic Software Development using VDM. Prentice Hall, 1990.	0	0
21	6446	14. C.B. Jones. Operational semantics: concepts and their expression. Information ProcessingLetters 88:27?32, 2003.	0	0
21	6447	15. J. McCarthy. A formal description of a subset of ALGOL. In Formal Language DescriptionLanguages for Computer Programming. North-Holland, 1966.	0	0
21	6448	16. J.E.B. Moss. Nested Transactions: An Approach to Reliable Distributed Computing. MITPress, 1985.	0	0
21	6449	17. G.D. Plotkin. A structural approach to operational semantics. Journal of Functional andLogic Programming, forthcoming.	0	0
21	6450	18. R. Rajwar and J.R. Goodman. Transactional Execution: Toward Reliable, High-PerformanceMultithreading. In IEEE Micro 23(6):117?125, 2003.	0	0
21	6451	19. R. Rajwar and J.R. Goodman. Transactional lock-free execution of lock-based programs.In Proc. of the Int?l. Conference on Architectural Support for Programming Languages andOperating Systems, 2002.	0	0
21	6452	20. B. Randell. System Structure for Software Fault- Tolerance. IEEE Trans. on Software Engi-neering SE-1(2):220-232, 1975.	0	0
21	6453	21. G.S. Sohi, S.E. Breach, and T.N. Vijaykumar. Multiscalar processors. In Proc. of the 22ndInt?l. Symposium on Computer Architecture, 1995.	0	0
21	6454	22. P. Verissimo, L. Rodrigues. Distributed Systems for System Architects. Kluwer, 2000.	0	0
21	6455	23. G. Weikum and G. Vossen. Transactional Information Systems: Theory, Algorithms, and thePractice of Concurrency Control and Recovery. Morgan Kaufmann, 2002.	0	0
21	6456	24. J. Xu, B. Randell, A. Romanovsky, C. Rubira, R. Stroud, Z. Wu. Fault Tolerance in Concur-rent Object-Oriented Software through Coordinated Error Recovery. In Proc. of the 25th Int?l.Symposium on Fault-Tolerant Computing Systems, 1995.	0	0
22	6457	[Best, 1996] Best, E. (1996). Semantics of Sequential and Parallel Programs.PrenticeHall, New York, NY.	0	0
22	6458	[Booch, 1994] Booch, G. (1994). Object-Oriented Analysis and Design with Applica-tions. Benjamin Cummings, Redwood City, 2nd edition.	0	0
22	6459	[Coleman et al., 1994] Coleman, D., Arnold, P., Bodo?, S., Dollin, C., Gilchrist, H.,Hayes, F., and Jeremaes, P. (1994). Object-Oriented Development: The FusionMethod. Prentice-Hall, Englewood Cli?s.	0	0
22	6460	[Gomaa, 2000] Gomaa, H. (2000). Designing Concurrent, Distributed, and Real-TimeApplications with UML. Addison?Wesley.	0	0
22	6461	[Gosling et al., 1996] Gosling, J., Joy, B., and Steele, G. L. (1996). The Java LanguageSpecification. The Java Series. Addison Wesley, Reading, MA, USA.	0	0
22	6462	[Gray and Reuter, 1993] Gray, J. and Reuter, A. (1993). Transaction Processing: Con-cepts and Techniques. Morgan Kaufmann Publishers, San Mateo, California.Kienzle J.: On Atomicity and Software Development702	0	0
22	6463	[Guelfi et al., 2004] Guelfi, N., Razavi, R., Romanovsky, A., and Vandenbergh, S.(2004). Drip catalyst: An mde/mda method for fault-tolerant distributed softwarefamilies development. In OOPSLA & GPCE 2004 Workshop on Best Practices forModel Driven Software Development, Vancouver, Canada, 2004.	0	0
22	6464	[Hoare, 1974] Hoare, C. A. R. (1974). Monitors: An operating systems structuringconcept. Communications of the ACM, 17(10):549 ? 557.	0	0
22	6465	[ISO, 1995] ISO, editor (1995). International Standard ISO/IEC 8652:1995(E): AdaReference Manual. Number 1246 in Lecture Notes in Computer Science. SpringerVerlag.	0	0
22	6466	[Jacobson et al., 1999] Jacobson, I., Rumbaugh, J., and Booch, G. (1999). The UnifiedSoftware Development Process. Object Technology Series. Addison?Wesley, Reading,Massachusetts, USA.	0	0
22	6467	[Jones, 1983] Jones, C. B. (1983). Tentative steps towards a development method forinterfering programs. ACM Transactions on Programming Languages and Systems,5(4):596 ? 619.	0	0
22	6468	[Kienzle, 2003] Kienzle, J. (2003). Open Multithreaded Transactions ? A TransactionModel for Concurrent Object-Oriented Programming. Kluwer Academic Publishers.	0	0
22	6469	[Kung and Robinson, 1981] Kung, H. T. and Robinson, J. T. (1981). On optimisticmethods for concurrency control. ACM Transactions on Database Systems, 6(2):213? 226.	0	0
22	6470	[Kurki-Suonio and Mikkonen, 1998] Kurki-Suonio, R. and Mikkonen, T. (1998). Lib-erating object-oriented modeling from programming-level abstractions. (1357):195 ?199.	0	0
22	6471	[Meyer, 1997] Meyer, B. (1997). Object-Oriented Software Construction.PrenticeHall, Englewood Cli?s, NJ 07632, USA, 2nd edition.	0	0
22	6472	[Romanovsky, 1999] Romanovsky, A. (1999). On structuring cooperative and compet-itive concurrent systems. The Computer Journal, 42(8):627 ? 637.	0	0
22	6473	[Rumbaugh et al., 1991] Rumbaugh, J., Blaha, M., Premerlani, W., Eddy, F., andLorensen, W. (1991). Object-Oriented Modeling and Design. Prentice Hall, En-glewood Cli?s, New Jersey, USA.	0	0
22	6474	[Sendall, 2002] Sendall, S. (2002). Specifying Reactive System Behavior.PhDthesis,Swiss Federal Institute of Technology, Lausanne, Switzerland.	0	0
22	6475	[Sendall and Strohmeier, 1999] Sendall, S. and Strohmeier, A. (1999). Uml-based fu-sion analysis. In UML?99, Fort Collins, CO, USA, October 28-30, 1999, number 1723in Lecture Notes in Computer Science, pages 278?291. Springer Verlag.	0	0
22	6476	[Sendall and Strohmeier, 2000] Sendall, S. and Strohmeier, A. (2000). From use casesto system operation specifications. In Kent, S. and Evans, A., editors, UMLÕ2000- The Unified Modeling Language: Advancing the Standard, York, UK, October 2-6, 2000, number 1939 in Lecture Notes in Computer Science, pages 1?15. SpringerVerlag.	0	0
22	6477	[Xu et al., 1995] Xu, J., Randell, B., Romanovsky, A., Rubira, C. M. F., Stroud, R. J.,and Wu, Z. (1995). Fault tolerance in concurrent object-oriented software throughcoordinated error recovery. In FTCS-25: 25th International Symposium on FaultTolerant Computing, pages 499 ? 509, Pasadena, California.	0	0
22	6478	[Zorzo et al., 1999] Zorzo, A. F., Romanovsky, A., Xu, J., Randell, B., Stroud, R. J.,and Welch, I. S. (1999). Using coordinated atomic actions to design safety-criticalsystems: a production cell case study. Software - Practice & Experience, 29(8):677 ?697.	0	0
23	6479	[D04] Dagstuhl Seminar 04181. Atomicity in System Design and Execution. organized byC. Jones, D. Lomet, A. Romanovsky, G. Weikum, http://www.dagstuhl.de/04181/	0	0
23	6480	[FQ03] Cormac Flanagan and Shaz Qadeer. A Type and Effect System for Atomicity. In Pro-ceedings of the ACM SIGPLAN 2003 Conference on Programming Language Designand Implementation (PLDI 2003), pages 338?349, San Diego, CA, May 2003. ACMSIGPLAN, ACM Press.	0	0
23	6481	[G+90] K. Gharachorloo, et al. Memory consistency and event ordering in scalable shared-memory multiprocessors. In Proceedings of the 17th International Symposium onComputer Architecture, pages 15?26, 1990.	0	0
23	6482	[G+00] James Gosling, Bill Joy, Guy Steele, and Gilad Bracha. The Java language specifica-tion, second edition. Addison-Wesley, 2000.	0	0
23	6483	[G+75] Jim Gray, Raymond A. Lorie, Gianfranco R. Putzolu, and Irving L. Traiger. Gran-ularity of Locks in a Large Shared Data Base. In Proceedings of the InternationalConference on Very Large Data Bases, pages 428?452, 1975.	0	0
23	6484	[HF03] Tim Harris and Keir Fraser. Language support for lightweight transactions. In Pro-ceedings of the 2003 ACM International Conference on Object-Oriented Program-ming Systems, Languages, and Applications (OOPSLA 2003), Anaheim, CA, October2003. ACM SIGPLAN, ACM Press.Moss J.E.B., Rajwar R.: Atomicity as a First-Class System Provision660	0	0
23	6485	[HM93] Maurice Herlihy and J. Eliot B. Moss. Transactional Memory: Architectural supportfor lock-free data structures. In Proceedings of the 20th International Symposium onComputer Architecture, pages 289?300, San Diego, CA, May 1993.	0	0
23	6486	[IBM] IBM Corporation. IBM System/370 Principles of Operation. IBM Systems library,order number GA22-7000.	0	0
23	6487	[J+87] Eric H. Jensen, Gary W. Hagensen, and Jeffrey M. Broughton. A new approach toexclusive data access in shared memory multiprocessors. Technical Report UCRL-97663, Lawrence Livermore National Laboratory, November 1987.	0	0
23	6488	[K86] Thomas F. Knight. An architecture for mostly functional languages. In Proceedingsof ACM Lisp and Functional Programming Conference, pages 105?112, August 1986.An initial proposal for speculatively parallelizing sequential code using hardwaresupport.	0	0
23	6489	[LY99] Tim Lindholm and Frank Yellin. The Java virtual machine specification, second edi-tion. Addison-Wesley, 1999.	0	0
23	6490	[L77] David B. Lomet. Process Structuring, Synchronization, and Recovery Using AtomicActions. In Proceedings of an ACM Conference on Language Design for ReliableSoftware (LDRS), pages 128?137, 1977.	0	0
23	6491	[M85] J. Eliot B. Moss. Nested Transactions: An Approach to Reliable Distributed Com-puting. MIT Press, Cambridge, MA, 1985.	0	0
23	6492	[RG01] Ravi Rajwar and James R. Goodman. Speculative Lock Elision: Enabling highly con-current multithreaded execution. In Proceedings of the 34th International Symposiumon Microarchitecture (MICRO), pages 294?305, Austin, TX, December 2001. IEEE.	0	0
23	6493	[RG02] Ravi Rajwar and James R. Goodman. Transactional lock-free execution of lock-based programs. In Tenth International Conference on Architectural Support for Pro-gramming Languages and Operating Systems (ASPLOS), pages 5?17, San Jose, CA,May 2002. ACM, ACM Press.	0	0
23	6494	[RG03] Ravi Rajwar and James R. Goodman. Transactional Execution: Toward Reliable,High-Performance Multithreading. In IEEE Micro, pages 117?125, Volume 23 Num-ber 6 November/December 2003.	0	0
23	6495	[S+95] Gurindar S. Sohi, Scott E. Breach, and T.N. Vijaykumar. Multiscalar processors. InProceedings of the 22nd International Symposium on Computer Architecture, pages414?425, 1995.	0	0
23	6496	[S+93] Janice M. Stone, Harold S. Stone, Phil Heidelberger, and John Turek. Multiplereservations and the Oklahoma update. IEEE Parallel and Distributed Technology,1(4):58?71, November 1993.	0	0
23	6497	[S04] Sun Microsystems. JSR-000133 Java memory model and thread specification re-vision. Available from http://www.cs.umd.edu/?pugh/java/memoryModel, February2004.	0	0
23	6498	[WS92] Gerhard Weikum and Hans-Jor¨ g Schek. Concepts and Applications of MultilevelTransactions and Open Nested Transactions. Database Transaction Models for Ad-vanced Applications, (A. Elmagarmid, ed.), Morgan Kaufmann, 1992, pages 515?553.	0	0
24	6499	[ ]Atzmueller et al., 2005a Martin Atzmueller, Joachim Baumeister, Achim Hemsing, Ernst-Jur¨ gen Richter, and Frank Puppe. Subgroup Mining for Interactive Knowledge Refinement.In Proc. 10th Conference on Artificial Intelligence in Medicine (AIME 05), LNAI 3581, pages453?462, Berlin, 2005. Springer.	0	0
24	6500	[ ]Atzmueller et al., 2005b Martin Atzmueller, Frank Puppe, and Hans-Peter Buscher. Exploit-ing Background Knowledge for Knowledge-Intensive Subgroup Discovery. In Proc. 19th In-ternational Joint Conference on Artificial Intelligence (IJCAI-05), pages 647?652, 2005.	0	0
24	6501	[ ]Atzmueller et al., 2005c Martin Atzmueller, Frank Puppe, and Hans-Peter Buscher. ProfilingExaminers using Intelligent Subgroup Mining. In Proc. 10th Workshop on Intelligent DataAnalysis in Medicine and Pharmacology (IDAMAP-2005), pages 46?51, 2005.	0	0
24	6502	[ ]Fayyad et al., 1996 Usama M. Fayyad, Gregory Piatetsky-Shapiro, and Padraic Smyth. FromData Mining to Knowledge Discovery: An Overview. In Usama M. Fayyad, Gregory Piatetsky-Shapiro, Padraic Smyth, and Ramasamy Uthurusamy, editors, Advances in Knowledge Discov-ery and Data Mining, pages 1?34. AAAI Press, 1996.	0	0
24	6503	[ ]Friedman and Fisher, 1999 J. Friedman and N. Fisher. Bump Hunting in High-DimensionalData. Statistics and Computing, 9(2), 1999.	0	0
24	6504	[ ]Gamberger et al., 2002 Dragan Gamberger, Nada Lavrac, and Dietrich Wettschereck. Sub-group visualization: A method and application in population screening. In Proc. 7th Workshopon Intelligent Data Analysis in Medicine and Pharmacology (IDAMAP-2002), 2002.	0	0
24	6505	[ ]Gamberger et al., 2003 Dragan Gamberger, Nada Lavrac, and Goran Krstacic. Active Sub-group Mining: a Case Study in Coronary Heart Disease Risk Group Detection. Artificial Intel-ligence in Medicine, 28:27?57, 2003.	0	0
24	6506	[ ]Han and Kamber, 2000 Jiawei Han and Micheline Kamber. Data Mining: Concepts and Tech-niques. Morgan Kaufmann Publisher, 2000.	0	0
24	6507	[ ]Huettig et al., 2004 Matthias Huettig, Georg Buscher, Thomas Menzel, Wolfgang Scheppach,Frank Puppe, and Hans-Peter Buscher. A Diagnostic Expert System for Structured Re-ports, Quality Assessment, and Training of Residents in Sonography. Medizinische Klinik,99(3):117?122, 2004.	0	0
24	6508	[ ]Kirsten and Wrobel, 1998 M. Kirsten and S. Wrobel. Relational Distance-Based Clustering.In D. Page, editor, Proc. Conference ILP 98, volume 1446 of LNAI, pages 261 ? 270, 1998.	0	0
24	6509	[ ]Klosgen¨ and Lauer, 2002 Willi Klosgen¨ and Stephan R. W. Lauer. Handbook of Data Min-ing and Knowledge Discovery, chapter 20.1: Visualization of Data Mining Results. OxfordUniversity Press, New York, 2002.	0	0
24	6510	[ ]Klosgen,¨ 2002 Willi Klosgen.¨ Handbook of Data Mining and Knowledge Discovery, chapter16.3: Subgroup Discovery. Oxford University Press, New York, 2002.	0	0
24	6511	[ ]Motoda, 2002 Hiroshi Motoda. Active Mining, A Spiral Model of Knowledge Discovery (In-vited talk). In Proc. 2002 IEEE Intl. Conference on Data Mining, Maebashi City, Japan, 2002.	0	0
24	6512	[ ]Shneiderman, 1996 Ben Shneiderman. The Eyes Have It: A Task by Data Type Taxonomy forInformation Visualizations. In VL ?96: Proceedings of the 1996 IEEE Symposium on VisualLanguages, pages 336?343. IEEE Computer Society, 1996.	0	0
24	6513	[ ]Spence and Tweedie, 1998 Robert Spence and Lisa Tweedie. The Attribute Explorer: Infor-mation Synthesis via Exploration. Interacting with Computers, 11(2):137?146, 1998.	0	0
24	6514	[ ]Spenke, 2001 Michael Spenke. Visualization and Interactive Analysis of Blood Parameterswith InfoZoom. Artificial Intelligence In Medicine, 22(2):159?172, 2001.	0	0
24	6515	[ ]Theus, 2002 Martin Theus. Handbook of Data Mining and Knowledge Discovery, chapter15.2: Highly Multivariate Interaction Techniques. Oxford University Press, New York, 2002.	0	0
24	6516	[ ]Wills and Keim, 2002 Graham J. Wills and Daniel Keim. Handbook of Data Mining andKnowledge Discovery, chapter 15.1: Interactive Statistical Graphics. Oxford University Press,New York, 2002.	0	0
24	6517	[ ]Wrobel, 1997 Stefan Wrobel. An Algorithm for Multi-Relational Discovery of Subgroups. InJan Komorowski and Jan Zytkow, editors, Proc. 1st European Symposion on Principles of DataMining and Knowledge Discovery, pages 78?87, Berlin, 1997. Springer.	0	0
25	6518	[Avesani and Massa 2002] Avesani, P., Massa, P.: ?Recommendation and Personaliz-ation From Item to Collection, from Client-Server to Peer-to-peer New Frontiersfor Case-based Personalization?; Proc. Workshop Case Based Reasoning and Per-sonalization in 6thEuropean Conf. Case-Based Reasoning, (2002).	0	0
25	6519	[Canny 2002] Canny, J.: ?Collaborative filtering with privacy?; Proc. IEEE Sym-posium on Research in Security and Privacy (2002), 45-57.	0	0
25	6520	[Davies et al. 2003] Davies, J., Fensel, D., Harmelen, F.A.: ?Towards the SemanticWeb: Ontology-driven Knowledge Management?; John Wiley & Sons, Ltd (2003)	0	0
25	6521	[FOAF] http://rdfweb.org/foaf/.	0	0
25	6522	[Goldberg et al. 1992] Goldberg, D., Nichols, D., Oki, B.M., Terry, D.: ?Using collab-orative filtering to weave an information tapestry?; Communications of the ACM,35, 12 (1992), 61-70.	0	0
25	6523	[Herlocker et al. 2000] Herlocker, J. L., Konstan, J. A., Riedl, J.: ?Explaining Collab-orative Filtering Recommendations?; Proc. ACM Conference on Computer Sup-ported Cooperative Work (2000), 241-250.	0	0
25	6524	[Jung et al. 2005] Jung, J.J.: ?Collaborative web browsing based on semantic extrac-tion of user interests with bookmarks?; Journal of Universal Computer Science,11, 2 (2005), 213-228.	1	1
25	6525	[Kim et al. 2003] Kim, H.-J., Jung, J.J., Jo, G.-S.: ?Conceptual framework for recom-mendation system based on distributed user ratings?; Lecture Notes in ComputerScience, 3032, (2003), 115-122.	0	0
25	6526	[Krishnamurthy and Wang 2000] Krishnamurthy, B., Wang, J.: ?On network-awareclustering of web clients?; Proc. ACM SIGCOMM 2000 Conf. Applications, Tech-nologies, Architectures, and Protocols for Computer Communication (2000), 97-110.	0	0
25	6527	[Krishnamurthy et al. ] Krishnamurthy, B., Wang, J., Xie, Y.: ?Early measurements ofa cluster-based architecture for peer-to-peer systems?; Proc. 1stACM SIGCOMMJung J.J.: Visualizing Recommendation Flow ...Jung J.J.: Visualizing Recommendation Flow on Social Network17911791Workshop on Internet Measurement (2001), 105-109.	0	0
25	6528	[Nejdl et al. 2003] Nejdl, W., Wolpers, M., Siberski, W., Schmitz, C., Schlosser, M.,Brunkhorst, I., Loser, A.: ?Super-Peer-Based Routing and Clustering Strategiesfor RDF-Based Peer-To-Peer Networks?; Proc. 12thInt. World Wide Web Conf.(2003), 536-543.	0	0
25	6529	[O?Mahony et al. 2004] O?Mahony, M.P., Hurley, N.J., Kushmerick, N., Silvestre,G.C.M.: ?Collaborative Recommendation: A Robustness Analysis?; ACM Trans.Internet Technology, 4, 4 (2004), 344-377.	0	0
25	6530	[Ramakrishnan et al. 2001] Ramakrishnan, N., Keller, B.J., Mirza, B.J., Grama, A.Y.,Karypis, G.: ?Privacy Risks in Recommender Systems?; IEEE Internet Computing,5, 6 (2001), 54-62.	0	0
25	6531	[Rashid et al. 1997] Rashid, A.M., Albert, I., Cosley, D., Lam, S.K., McNee, S.M.,Konstan, J.A., Riedl, J.: ?Getting to Know you: Learning New User Preferencesin Recommender Systems?; Proc. 7thInt. Conf. Intelligent User Interfaces (2002),127-134.	0	0
25	6532	[RDFWeb] http://rdfweb.org/.	0	0
25	6533	[Resnick and Varian 1997] Resnick, P. and Varian, H.R.: ?Recommender Systems?;Communications of the ACM, 40, 3 (1997), 56-58.	0	0
25	6534	[Rensnick et al. 1994] Rensnick, P., Iacovou, N., Suchak, M., Bergstrom, P., Riedl, J.:?GroupLens : An open architecture for collaborative filtering of Netnews?; Proc.ACM Conf. Computer Supported Cooperative Work (1994), 175-186.	0	0
25	6535	[Sarwar et al. 2000] Sarwar, B.M., Karypis, G., Konstan, J., Riedl, J.: ?Analysis ofrecommendation algorithms for E-commerce?; Proc. ACM 2000 Conf. ElectronicCommerce (2000), 158-167.	0	0
25	6536	[Sarwar et al. 2001] Sarwar, B.M., Karypis, G., Konstan, J., Riedl, J.: ?Item-BasedCollaborative Filtering Recommendation Algorithms?; Proc. 10thInt. World WideWeb Conf. (WWW10) (2001), 285-295.	0	0
25	6537	[Sarwar et al. 2001] Sarwar, B.M., Konstan, J.A., Riedl, J.: ?Distributed Recom-mender Systems: New Opportu-nities for Internet Commerce?; Internet Commerceand Software Agents: Cases, Technologies and Opportunities, Chap. 20, Idea GroupPubs (2001), 372-393.	0	0
25	6538	[Schafer et al. 1999] Schafer, J.B., Konstan, J.A., Riedl, J.: ?Recommender Systemsin E-Commerce?; Proc. ACM Conf. Electronic Commerce (1999), 158-166.	0	0
25	6539	[Yang and Liu 1999] Yang, Y., Liu, X.: ?A Re-examination of Text CategorizationMethods?; Proc. 22ndACM SIGIR Conf. Research and Development in Informa-tion Retrieval (1999), 42-49.	0	0
25	6540	[Yimam and Kobsa 2000] Yimam, D., Kobsa, A.: ?Centralization vs. DecentralizationIssues in Internet-based Knowledge management System: Experiences from ExpertRecommender Systems?; Proc. Workshop Organizational and Technical Issues inthe Tension Between Centralized and Decentralized Applications on the Internet(2000)	0	0
26	6541	[Andrews, 1972] Andrews, D. F. (1972). Plots of High Dimensional Data. Biometrics,28:125{136.	0	0
26	6542	[Asimov, 1985] Asimov, D. (1985). The Grand Tour: a Tool for Viewing Multidimen-sional Data. SIAM Journal on Scientiflc and Statistical Computing, 6(1):128{143.	0	0
26	6543	[Becker and Cleveland, 1987] Becker, R. A. and Cleveland, W. S. (1987). BrushingScatterplots. Technometrics, 29:127{142.	0	0
26	6544	[Buja and Asimov, 1986] Buja, A. and Asimov, D. (1986). Grand Tour Methods: AnOutline. In Allen, D., editor, Computer Science and Statistics: Proceedings of theSeventeenth Symposium on the Interface, pages 63{67, Amsterdam: North Holland.Elsevier Sicence Publisher B.V.	0	0
26	6545	[Buja et al., 1991] Buja, A., McDonald, J. A., Michalak, J., and Stuetzle, W. (1991).Interactive Data Visualization Using Focusing and Linking. In IEEE Visualization?91, pages 22{25, San Diego, California, USA. IEEE Computer Society Press.	0	0
26	6546	[Crawford and Fall, 1990] Crawford, S. L. and Fall, T. C. (1990). Projection PursuitTechniques for Visualizing High-dimensional Data Sets. In Nielson, G. M., Shrivers,B., and Rosenblum, L. J., editors, Visualization in Scientiflc Computing, pages 94{108. IEEE Computer Society Press, Los Alamitos, CA.	0	0
26	6547	[Embrechts and Herzberg, 1991] Embrechts, P. and Herzberg, A. M. (1991). Vari-ations of Andrews? Plots. International Statistical Review, 59(2):175{194.	0	0
26	6548	[Embrechts et al., 1995] Embrechts, P., Herzberg, A. M., Kalb eisch, H. K., Traves,W. N., and Whitla, J. R. (1995). An Introduction to Wavelets with Applications toAndrews? Plots. Journal of Computational and Applied Mathematics, 64:41{56.García-Osorio C., Fyfe C.: Visualization of High-dimensional Data ...1819	0	0
26	6549	[Embrechts et al., 1986] Embrechts, P., Herzberg, A. M., and Ng, A. C. (1986). AnInvestigation of Andrews? Plots to Detect Period and Outliers in Time Series Data.Communications in Statistics { Simulation and Computation, 15(4):1027{1051.	0	0
26	6550	[Gallagher, 2000] Gallagher, M. (2000). Multi-layer Perceptron Error Surfaces: Visual-ization, Structure and Modelling. PhD thesis, Dept. Computer Science and ElectricalEngineering, University of Queensland.	0	0
26	6551	[Gnanadesikan, 1977] Gnanadesikan, R. (1977). Methods for Statistical Data Analysisof Multivariate Observations. John Wiley & son, New York.	0	0
26	6552	[Goodchild and Vijayan, 1974] Goodchild, N. A. and Vijayan, K. (1974). SigniflcanceTests in Plots of Multi-dimensional Data in two Dimensions. Biometrics, 30:209{210.	0	0
26	6553	[Khattree and Naik, 2002] Khattree, R. and Naik, D. N. (2002). Andrews Plots forMultivariate Data: some new Suggestions and Applications. Journal of StatisticalPlanning and Inference, 100:411{425.	0	0
26	6554	[Koziol and Hacke, 1991] Koziol, J. A. and Hacke, W. (1991). A Bivariate Version ofAndrews Plots. IEEE Transactions on Biomedical Engineering, 38(12):1271{1274.	0	0
26	6555	[Kulkarmi and Paranjape, 1984] Kulkarmi, S. R. and Paranjape, S. R. (1984). Use ofAndrews? Function Plot Technique to Construct Control Curves for MultivariateProcess. Communications in Statistics { Theory Methods, 13(20):2511{2533.	0	0
26	6556	[Murphy, 2003] Murphy, J. F. (2003). Methods for Collection and Processing of GeneExpression Data. PhDthesis,CaliforniaInstituteofTechnology,Pasadena,California91125.	0	0
26	6557	[Rietman and Layadi, 2000] Rietman, E. A. and Layadi, N. (2000). A Study onRm !R1 Maps: Application to a 0.16-?m Via Etch Process Endpoint. IEEE Transactionson Semiconductor Manufacturing, 13(4):457{468.	0	0
26	6558	[Rietman et al., 1998] Rietman, E. A., Lee, J. T. C., and Layadi, N. (1998). DynamicImages of Plasma Processes: Use of Fourier Blobs for Endpoint Detection duringPlasma Etching of Patterned Wafers. Journal of Vacuum Science and Technology,16(3):1449{1453.	0	0
26	6559	[Spencer, 2003] Spencer, N. H. (2003). Investigating Data with Andrews Plots. SocialScience Computer Review, 21(2):244{249.	0	0
26	6560	[Symanzik et al., 2002] Symanzik, J., Wegman, E. J., Braverman, A. J., and Luo, Q.(2002). New Applications of the Image Grand Tour. Computing Science and Stat-istics, 34:500{512.	0	0
26	6561	[Wegman et al., 1998] Wegman, E. J., Poston, W. L., and Solka, J. L. (1998). Imagegrand tour. Technical Report TR 150, The Center for Computational Statistics,ftp://www.galaxy.gmu.edu/pub/papers/Image Tour.pdf.	0	0
26	6562	[Wegman and Shen, 1993] Wegman, E. J. and Shen, J. (1993). Three-DimensionalAndrews Plots and the Grand Tour. Computing Science and Statistics, 25:284{288.	0	0
26	6563	[Wegman and Solka, 2002] Wegman, E. J. and Solka, J. L. (2002). On Some Mathem-atics for Visualising High Dimensional Data. Indian Journal of Statistics, 64(SeriesA, 2):429{452.	0	0
27	6564	[1] Daniel A. Keim, Hans-Peter Kriegel, and Mihacl Ankerst. Recursive pattern: A technique for visualizing very large amounts of data. In Proc of IEEE Conference Visualization ?95, pages 279-286, 1995.	0	0
27	6565	[2] Wojciech Basalaj. Proximity visualization of abstract data. PhD thesis, University of Cambridge Computer Laboratory, 2000.	0	0
27	6566	[3] Jeff Beddow. Shape coding for multidimensional data on a microcomputer display. In Proceedings of IEEE Conference Visualization ?90, pages 238-246, 1990.	0	0
27	6567	[4] Herman Chernoff. The use of faces to represent points in k-dimensional space graphically. In Journal of the American Statistical Association, volume 68, pages 361-368, 1973. Wei L., Keogh E., Xi X., Lonardi S.: Integrating Lite-Weight ... 1834	0	0
27	6568	[5] Eamonn Keogh. The UCR time series data mining archive.	0	0
27	6569	[http://www.cs.ucr.edu/~eamonn/TSDMA/index.html]. University of California, Riverside.	0	0
27	6570	[6] Fabrizio Ferrandina, Thorsten Meyer, and Roberto Zicari. Implementing lazy database updates for an object database system. In Proceedings of the Twentieth International Conference on Very Large Databases, pages 261-272, 1994.	0	0
27	6571	[7] John P. Lewis, Ruth Rosenholtz, Nickson Fong, and Ulrich Neumann. VisualIDs: automatic distinctive icons for desktop interfaces. In Proceedings of the 2004 SIGGRAPH Conference, ACM Transactions on Graphics (TOG), volume 23, issue 3, pages 416-423, 2004.	0	0
27	6572	[8] Jessica Lin, Eamonn Keogh, Stefano Lonardi, and Bill Chiu. A symbolic representation of time series, with implications for streaming algorithms. In proceedings of the eighth ACM SIGMOD Workshop on Research Issues in Data Mining and Knowledge Discovery, pages 2-11, 2003.	0	0
27	6573	[9] Martin F. Porter. An algorithm for suffix stripping. Program, volume 14, no. 3, pages 130-137, 1980.	0	0
27	6574	[10] Jinwook Seo and Ben Shneiderman. A rank-by-feature framework for unsupervised multidimensional data exploration using low dimensional projections. In Proceedings of the IEEE Symposium on Information Visualization 2004 (INFOVIS 2004), pages 65-72, 2004.	0	0
27	6575	[11] Edward R Tufte. Envisioning Information. Graphics Press, 1990.	0	0
28	6576	1. D. F. Andrews. Plots of high?dimensional data. Biometrics, 29:125?136, 1972.	0	0
28	6577	2. M. Ankerst, S. Berchtold, and D.A. Keim. Similarity clustering of dimensions foran enhanced visualization of multidimensional data. In InfoVis?98, pages 52?60,1998.	0	0
28	6578	3. D. Asimov. Grand tour: A tool for viewing multidimensional data. SIAM J.Science and Statistical Computing, 6:128?143, 1985.	0	0
28	6579	4. G.D. Battista, P. Eades, R. Tamassia, and I.G. Tollis. Graph Drawing.PrenticeHall, 1999.	0	0
28	6580	5. C. Blake and E. K. Merz. Uci repository of machine learning databases, 1998.	0	0
28	6581	6. C. Chen. Information Visualization and Virtual Environments. Springer-Verlag,1999.	0	0
28	6582	7. H. Cherno?. The use of faces to represent points in k?dimensional space graphic-ally. Journal of Am. Statistical Assoc., 68:361?368, 1973.	0	0
28	6583	8. M. C. Chuah and S. G. Eick. Managing software with new visual representations.In IEEE Information Visualization, pages 30?37, 1995.	0	0
28	6584	9. P. J. Huber. Projection pursuit. The Annals of Statistics, 13(2):435?474, 1985.	0	0
28	6585	10. A. Inselberg and B. Dimsdale. Parallel coordinates: A tool for visualizing multi-dimensional geometry. In Visualization?90.	0	0
28	6586	11. B. Johnson and B. Shneiderman. Treemaps: A space-filling approach to the visu-alization of hierarchical information. In Visualization?91, pages 284?291, 1991.	0	0
28	6587	12. D.A. Keim. Information visualization and visual data mining. IEEE Trans. Visu-alization and Computer Graphics, 8(1):1?8, 2002.	0	0
28	6588	13. D.A. Keim and M.C. Hao. Hierarchical pixel bar charts. IEEE Trans. Visualizationand Computer Graphics, 8(3):255?269, 2002.	0	0
28	6589	14. N. Lopez, M. Kreuseler, and H. Schumann. A scalable framework for informa-tion visualization. IEEE Trans. Visualization and Computer Graphics, 8(1):39?51,2002.	0	0
28	6590	15. L. Nowell, S. Havre, B. Hetzler, and P. Whitney. Themeriver: Visualizing thematicchanges in large document collections. IEEE Trans. Visualization and ComputerGraphics, 8(1):9?20, 2002.	0	0
28	6591	16. D. Tang, C. Stolte, and P. Hanrahan. Polaris: A system for query, analysis andvisualization of multidimensional relational databases. IEEE Trans. Visualizationand Computer Graphics, 8(1):52?65, 2002.	0	0
29	6592	1. M. Allen and S. Zilberstein. Automated conversion and simplification of planrepresentations. In Proc. Int. Conf. on Autonomous Agents and MultiagentSystems, pages 1272?1273, 2004.	0	0
29	6593	2. R. Bryant. Graph - based algorithm for Boolean function manipulation. IEEETrans. on Computers, C-35(8):667?691, 1986.	0	0
29	6594	3. S. Chang, M. Marek-Sadowska, and T. Hwang. Technology mapping for TLUFPGA?s based on decomposition of binary decision diagrams. IEEE Trans. onCAD of Integrated Circuits and Systems, 15(10):1226?1248, 1996.	0	0
29	6595	4. Y. Hong, P. Beerel, J. Burch, and K. McMillan. Safe BDD minimization usingdon?t cares. In Proc. IEEE/ACM Int. Design Automation Conference, pages 208?213, 1997.	0	0
29	6596	5. Y. Hong, P. Beerel, J. Burch, and K. McMillan. Sibling-substitution-based BDDminimization using don?t cares. In IEEE Trans. on CAD of Integrated Circuitsand Systems, 19(1):44?55, 2000.	0	0
29	6597	6. Y. Hong, P. Beerel, L. Lavagno, and E. Sentovich. Don?t care-based BDDminimization for embedded software. In Proc. Design Automation Conference,pages 506?509, 1998.	0	0
29	6598	7. Y. Jiang and R. Brayton. Don?t cares and multi-valued logic networkminimization. In Proc. IEEE/ACM Int. Conference on CAD, pages 520?525, 2000.	0	0
29	6599	8. S. Kleene. Introduction to Metamathematics. Van Nostrand, Princeton, NJ,U.S.A., 1964.	0	0
29	6600	9. P. Lindgren. Improved computational methods and lazy evaluation of the orderedternary decision diagrams. In Proc. Asia and South Pacific Design AutomationConference, pages 379?384, 1995.	0	0
29	6601	10. A. Mishchenko, C. Files, M. Perkowski, B. Steinbach, and C. Dorotska. Implicitalgorithms for multi-valued input support minimization. In Proc. Int. Workshopon Boolean Problems, pages 9?20, 2000.	0	0
29	6602	11. A. Oliveira and S. Edwards. Limits of exact algorithms for inference of minimumsize finite state machines. In Algorithmic Learning Theory Workshop, volume 1160,pages 59?66, 1996.	0	0
29	6603	12. D. Popel and R. Drechsler. E?cient minimization of multiple-valued decisiondiagrams for incompletely specified functions. In Proc. IEEE InternationalSymposium on Multiple-Valued Logic, pages 241?246, 2003.	0	0
29	6604	13. D. Popel and N. Hakeem. Multiple-valued logic in decision making and knowledgediscovery. Technical report, Baker University, KS, U.S.A., 2002.	0	0
29	6605	14. T. Sasao. Ternary decision diagrams: Survey. In Proc. Int. Symposium onMultiple-valued Logic, pages 241?250, 1997.	0	0
29	6606	15. T. Sasao. Switching Theory for Logic Synthesis. Kluwer Academic Publishers,Norwell, MA, U.S.A., 1999.	0	0
29	6607	16. M. Sauerho? and I. Wegener. On the complexity of minimizing the OBDD size forincompletely specified functions. In IEEE Trans. on CAD of Integrated Circuitsand Systems, 15(11):1435?1437, 1996.	0	0
29	6608	17. C. Scholl, D. M¨oller, P. Molitor, and R. Drechsler. BDD minimization usingsymmetries. In IEEE Trans. on CAD of Integrated Circuits and Systems, 18(2):81?100, 1999.	0	0
29	6609	18. T. Shiple, R. Hojati, A. Sangiovanni-Vincentelli, and R. Brayton. Heuristicminimization of BDDs using don?t cares. In Proc. IEEE/ACM Int. DesignAutomation Conference, pages 225?231, 1994.	0	0
29	6610	19. A. Zakrevskij. Optimizing polynomial implementation of incompletely specifiedBoolean functions. In Proc. Workshop on Application of the Reed-MullerExpansions in Circuit Design, pages 250?256, 1995.	0	0
31	6611	1. M. Ankerst, D. A. Keim, and H.-P. Kriegel. Circle segments: A technique forvisually exploring large multidimensional data sets. In Visualization ?96, Hot TopicSession, San Francisco, CA, 1996.	0	0
31	6612	2. D.V. Beard and J.Q. Walker. Navigational techniques to improve the display oflarge two-dimensional spaces. Behaviour and Information Technology, 9(6):451{466, 1990.	0	0
31	6613	3. E. A. Bier, M. C. Stone, K. Pier, W. Buxton, and T. DeRose. Toolglass and magiclenses: The see-through interface. In Proc. SIGGRAPH ?93, Anaheim, CA, pages73{80, 1993.	0	0
31	6614	4. S. Eick and A. Karr. Visual scalability. In J. of Computational and GraphicalStatistics, 1(11):22{43, 2002.	0	0
31	6615	5. Lori A. Freitag and Raymond M. Loy. Adaptive, multiresolution visualization oflarge data sets using a distributed memory octree. In Supercomputing ?99: Proceed-ings of the 1999 ACM/IEEE conference on Supercomputing (CDROM), page 60,1999.	0	0
31	6616	6. Ying-Huey Fua, Matthew O. Ward, and Elke A. Rundensteiner. Hierarchical par-allel coordinates for exploration of large datasets. In VISUALIZATION ?99: Pro-ceedings of the 10th IEEE Visualization 1999 Conference (VIS ?99), Washington,DC, USA, 1999. IEEE Computer Society.Keim D.A., Schneidewind J.: Scalable Visual Data Exploration ...1779	0	0
31	6617	7. G. Furnas. Generalized flsheye views. In Proc. Human Factors in ComputingSystems CHI 86 Conf., Boston, MA, pages 18{23, 1986.	0	0
31	6618	8. Alfred Inselberg and Bernard Dimsdale. Parallel coordinates: a tool for visualizingmulti-dimensional geometry. In VIS ?90: Proceedings of the 1st conference onVisualization ?90, pages 361{378, 1990.	0	0
31	6619	9. D. Jerding and J. Stasko. The information mural: A technique for displaying andnavigating large information spaces. In Proc. IEEE Symposium on InformationVisualization, pages 43{50, 1995.	0	0
31	6620	10. D. A. Keim, J. Schneidewind, and M. Sips. CircleView: a new approach for visu-alizing time-related multidimensional data sets. In Proceedings of the working con-ference on Advanced visual interfaces AVI, Gallipoli, Italy, pages 179{182, 2004.	0	0
31	6621	11. Daniel A. Keim. Designing pixel-oriented visualization techniques: Theory and ap-plications. IEEE Transactions on Visualization and Computer Graphics, 6(1):59{78, 2000.	0	0
31	6622	12. Eleftherios E. Koutsoflos, Stephen C. North, Russell Truscott, and Daniel A.Keim. Visualizing large-scale telecommunication networks and services (casestudy). In VIS ?99: Proceedings of the conference on Visualization ?99, pages457{461, Los Alamitos, CA, USA, 1999. IEEE Computer Society Press.	0	0
31	6623	13. Ying K. Leung, Robert Spence, and Mark D. Apperley. Applying bifocal displaysto topological maps. Int. J. Hum.-Comput. Interact., 7(1):79{98, 1995.	0	0
31	6624	14. J. D. Mackinlay, G. G. Robertson, and S. K. Card. The perspective wall: Detailand context smoothly integrated. In Proc. Human Factors in Computing SystemsCHI ?91 Conf., New Orleans, LA, pages 173{179, 1991.	0	0
31	6625	15. Themistoklis Palpanas, Michail Vlachos, Eamonn Keogh, Dimitrios Gunopulos,and Wagner Truppel. Online amnesic approximation of streaming time series. InICDE ?04: Proceedings of the 20th International Conference on Data Engineering,page 338. IEEE, 2004.	0	0
31	6626	16. Catherine Plaisant, Jesse Grosjean, and Benjamin B. Bederson. Spacetree: Sup-porting exploration in large node link tree, design evolution and empirical eval-uation. In INFOVIS ?02: Proceedings of the IEEE Symposium on InformationVisualization (InfoVis?02), page 57, Washington, DC, USA, 2002. IEEE ComputerSociety.	0	0
31	6627	17. R. Rao and S. K. Card. The table lens: Merging graphical and symbolic repres-entation in an interactive focus+context visualization for tabular information. InProc. Human Factors in Computing Systems CHI 94 Conf., Boston, MA, pages318{322, 1994.	0	0
31	6628	18. Manojit Sarkar and Marc H. Brown. Graphical flsheye views of graphs. In PennyBauersfeld, John Bennett, and Gene Lynch, editors, Human Factors in ComputingSystems, CHI?92 Conference Proceedings: Striking A Balance, pages 83{91. ACMPress, Mai 1992.	0	0
31	6629	19. B. Shneiderman. The eye have it: A task by data type taxonomy for informationvisualizations. In Proc. 1996 IEEE Conference on Visual Languages, pages 336{343, 1996.	0	0
31	6630	20. E. Wegman. Huge data sets and the frontiers of computational feasibility, 1995.	0	0
31	6631	21. Pak Chung Wong and R. Daniel Bergeron. Multiresolution multidimensionalwavelet brushing. In VIS ?96: Proceedings of the 7th conference on Visualization?96, pages 141{fi., Los Alamitos, CA, USA, 1996. IEEE Computer Society Press.	0	0
31	6632	22. Pak Chung Wong, A. H. Crabb, and R. D. Bergeron. Dual multiresolution hyper-slice for multivariate data visualization. In INFOVIS ?96: Proceedings of the 1996IEEE Symposium on Information Visualization (INFOVIS ?96), page 74, Wash-ington, DC, USA, 1996. IEEE Computer Society.	0	0
31	6633	23. J. Yang, M. O. Ward, E. A. Rundensteiner, and S. Huang. Visual hierarchical di-mension reduction for exploration of high dimensional datasets. In VISSYM ?03:Proceedings of the symposium on Data visualisation 2003, pages 19{28. Eurograph-ics Association, 2003.	0	0
34	6634	[Ellison 2001] Ellison, Craig: ?Exploiting and Protecting 802.11b Wireless Networks?; Extreme Tech, 04 Sep 2001, http://www.extremetech.com/article2/0,1558,11388,00.asp.	0	0
34	6635	[Foust 2002] Foust, Robert: ?Identifying and Tracking Unauthorized 802.11 Cards and Access Points, A Practical Approach?; ;login:, 27(4), August (2002), 32 ? 43.	0	0
34	6636	[Hayes] Hayes, Nicki:?Wired Equivalent Privacy (WEP) ? Gone in 15 Minutes!?; 2001, http://www.wirelessdevnet.com/channels/wireless/features/newsbyte31.html.	0	0
34	6637	[Hofmeyr et al.] Hofmeyr, S. A., S. Forrest, et al. : ?Intrusion detection using sequences of system calls?; Journal of Computer Security, 6 (1998), 151-180.	0	0
34	6638	[Information Security] ?WEP Security Goes ?Poof?; Information Security, 4, 9 (September 2001), 30.	0	0
34	6639	[Malinen] Malinen, Jouni:?Host AP driver for Intersil Prism 2/2.5/3?; 2003,http://hostap.epitest.fi/.	0	0
34	6640	[Marceau 2000] Marceau, C.: "Characterizing the Behavior of a Program Using Multiple-Length n-grams"; Proceedings of the New Security Paradigms Workshop, Ballycotton, Ireland(2001), 101?110.	0	0
34	6641	[Oppenheim and Schafer 1989] Oppenheim, Alan V. and Ronald W. Schafer: ?Discrete-Time Signal Processing?; Prentice Hall (1989). Adelstein F., Alla P., Joyce R., Richard III G.G.: Physically Locating ...19	0	0
34	6642	[Swindlehurst and Kailath 1992] Swindlehurst, A. L. and T. Kailath: ?A Performance Analysis of Subspace-Based Methods in the Presence of Model Errors, Part I: The MUSIC Algorithm? IEEE Transactions on Signal Processing, 40, 7 (July 1992), 1758?1774.	0	0
34	6643	[Wright 2002] Wright, Joshua: ?Layer 2 Analysis of WLAN Discovery Applications for Intrusion Detection?; (November 2002), http://home.jwu.edu/jwright.	0	0
35	6644	[Bellman, 1970] R. E. Bellman, L. A. Zadeh, ?Decision making in a fuzzy environ-ment?; Management Science, 17, 4, 141-164, 1970.	0	0
35	6645	[Calvo, 2002] T. Calvo, G. Mayor, R. Mesiar, ?Aggregation Operators?; Physica-Verlag, New York, 2002.	0	0
35	6646	[Canada Government, 1999] ?Digital Signature and Confidentiality, Certificate Poli-cies for the Government of Canada Public Key Infrastructure?; version 3.02, 1999.	0	0
35	6647	[Canfora, 2001] G. Canfora, L. Troiano,?An Extensive Comparison between OWA andOFNWA Aggregation?; Proc. VIII Sigef Congress, Naples, Italy, 2001.	0	0
35	6648	[Canfora, 2002] G. Canfora, L. Troiano, ?The Importance of Dealing with Uncertaintyin the Evaluation of Software Engineering Methods and Tools?; Proc. SEKE?02,ACM Publishing, Ischia, Italy , 691-698, 2002.	0	0
35	6649	[Canfora, 2003a] G. Canfora, L. Troiano, ?A rule-based model to aggregate criteriawith di?erent relevance?; Proc. IFSA?03, LNCS, Springer-Verlag Publishing, Istan-bul, Turkey , 311-318, 2003.	0	0
35	6650	[Canfora, 2003b] G. Canfora, L. Cerulo, R. Preziosi, L. Troiano, ?A tool for Deci-sion Support implementing OFNWA approach: a case study?; Proc. SEKE?03, TheKnowledge System Institute Publishing, San Francisco Bay, USA , 714-720, 2003.	0	0
35	6651	[Casola, 2002] V. Casola, A. Mazzeo, N. Mazzocca, V. Vittorini, ?Policy Formalizationto combine separate systems into larger connectednet works of trust?; Proc. Net-Con?02, Paris, France, 2002.	0	0
35	6652	[Casola, 2003] V. Casola, A. Mazzeo, N. Mazzocca, V. Vittorini, ?Policy based interop-erability in distributed security infrastructures?; Proc. of Concurrent Engineering:Enhanced Interoperable Systems, Madeira, Spain, 2003.Casola V., Preziosi R., Rak M., Troiano L.: A Reference Model ...174	0	0
35	6653	[Casola, 2004] V. Casola, ?A Policy Based Methodology for the Analysis, Modellingand Implementation of Security Infrastructures?. PhD thesis, Seconda Universit´adiNapoli, Scuola di Dottorato in ingegneria elettronica, 2004.	0	0
35	6654	[Chokhani, 1999] S. Chokhani, W. Ford, RFC 3647: Internet X.509 Public Key Infras-tructure Certificate Policy and Certification Practices Framework, 1999.	0	0
35	6655	[Curry, 2000] I. Curry, ?Trusted Public-Key Infrastructures?; version 1.2, EntrustTechnologies, www.entrust.com, 2000.	0	0
35	6656	[Damianou, 2001] N. Damianou,N. Dulay, , E.C. Lupu, M. S. Sloman, ?The PonderPolicy Specification Language?; Proc. Policy?01, Bristol, UK., 2001.	0	0
35	6657	[Ford, 1997] W. Ford, M.S. Baum, ?Secure Electronic Commerce?; Prentice Hall Inc.,Upper Saddle River, 1997.	0	0
35	6658	[Grill, 2000] S. Grill, ?An approach to formally compare and query Certification Prac-tice Statements?, Informatik GI Workshop, Berlin, 2000.	0	0
35	6659	[Hosmer, 1992] H. H. Hosmer, ?Using fuzzy logic to represent security policies in themultipolicy paradigm?; ACM SIGSAC Review, 10, 4 , 12-21, 1992.	0	0
35	6660	[Housley, 1999] R. Housley, W. Ford, W. Polk, D. Solo, RFC 2459: Internet X.509Public Key Infrastructure Certificate and CRL Profile, 1999.	0	0
35	6661	[Jajodia, 1997] S. Jajodia, P. Samarati, V. S. Subrahmanian, ?A Logical Languagefor Expressing Authorizations?; Proc. IEEE Symposium on Security and Privacy,Oakland,USA, 1997.	0	0
35	6662	[Klir, 1995] G. J. Klir, B.Yuan, ?Fuzzy Sets and Fuzzy Logic: Theory and Applica-tions?; Prentice Hall, Englewood Cli?s, NJ, 1995.	0	0
35	6663	[Klobucar, 1999] T. Klobucar,B. Jerman-Blazic, ?A Formalization and evaluation ofcertificate policies?; Computer Communication 22 , 1104-1110, 1999.	0	0
35	6664	[Lupu, 1999] E.C. Lupu, M.S. Sloman, ?Conflicts in Policy-Based Distributed SystemsManagement?; IEEE Transactions on Software Engineering - Special Issue on In-consistency Management, 25, 852-869, 1999.	0	0
35	6665	[Mendes, 1995] S. Mendes, C. Huitema,?A new approach to the X.509 framework:allowing a global authentication infrastructure without a global trust model?; IEEEProceedings of the 1995 Symposium on Network and Distributed System Security(SNDSS?95), 172-189, 1995.	0	0
35	6666	[Notariato Italiano, 2002] ?Manuale Operativo del Consiglio Nazionale del Notariato?;September 2002. Italian Policy for Digital Signature registered inthe public registryof Certification Authorities, hold by CNIPA, 2002.	0	0
35	6667	[NIST, 2001] NIST 2001, Report of Federal Bridge Certification Authority Initiativeand Demonstration.	0	0
35	6668	[Turnbull, 2000] J. Turnbull, Cross-Certification and PKI Policy Networking. Version	0	0
35	6669	1.1, Entrust Technologies, www.entrust.com. 2000.	0	0
35	6670	[Yager, 1988] R.R. Yager, ?On ordered weighted averaging aggregation operators inmulti-criteria decision making?; IEEE Trans. on Systems, Man, and Cybernetics,18, 1, 183-190, 1988.	0	0
35	6671	[Yager, 1993] R.R. Yager, ?Families of OWA operators?; Fuzzy Sets and Systems, 59,125-148, 1993.	0	0
35	6672	[Zadeh, 1965] L.A. Zadeh, ?Fuzzy-sets?; Information and Control 8, 3, (1965), 338-353.	0	0
35	6673	[Zadeh, 1972] L.A. Zadeh, ?A fuzzy-set-theoretic interpretation of linguistic hedges?;Journal of Cybernetics, 2, 3, 4-34, 1972.	0	0
36	6674	[Anderson and Petitcolas 2001] Anderson, R., Petitcolas, F.: On the limits of thesteganography, IEEE Journal Selected Areas in Communications, 16, 4,474?481.	0	0
36	6675	[Bassia et al. 2001] Bassia, P., Pitas, I., Nikolaidis, N.: Robust audio watermarking inthe time domain, IEEE Transactions on Multimedia, 3, 2, 232?241.	0	0
36	6676	[Cedric et al. 2000] Cedric, T., Adi, R.,Mcloughlin, I.: Data concealment in audio us-ing a nonlinear frequency distribution of PRBS coded data and frequency-domainLSB insertion, Proc. IEEE Region 10 International Conference on Electrical andElectronic Technology, Kuala Lumpur, Malaysia, 275-278.	0	0
36	6677	[Dumitrescu et al. 2002] Dumitrescu, S., Wu, W., Memon, N.: On steganalysis of ran-dom LSB embedding in continuous-tone images, Proc. International Conference onImage Processing, Rochester, NY, 641?644.	0	0
36	6678	[Fridrich et al. 2002] Fridrich, J., Goljan, M., Du, R.: (2002) Lossless Data Embedding- New Paradigm in Digital Watermarking, Applied Signal Processing, 2002, 2, 185?196.Cvejic N., Seppanen T.: Increasing Robustness of LSB Audio Steganography ...65	0	0
36	6679	[Lee and Chen 2000] Lee, Y., Chen, L.: High capacity image steganographic model,IEE Proceedings on Vision, Image and Signal Processing, 147, 3, 288?294.	0	0
36	6680	[Mintzer et al. 1998] Mintzer, F., Goertzil, G., Thompson, G.: Display of images withcalibrated colour on a system featuring monitors with limited colour palettes, Proc.SID International Symposium, 377?380.	0	0
36	6681	[Mobasseri 1998] Mobasseri, B.: Direct sequence watermarking of digital video usingm-frames, Proc. International Conference on Image Processing, Chicago, IL, 399?403.	0	0
36	6682	[Yeh and Kuo 1999] Yeh, C., Kuo, C.: Digital Watermarking through Quasi m-Arrays,Proc. IEEE Workshop on Signal Processing Systems, Taipei, Taiwan, 456-461.	0	0
36	6683	[Zwicker 1982] Zwicker, E.: Psychoacoustics, Springer Verlag, Berlin, Germany.	0	0
37	6684	[Arshad and Chan 2003] M. Arshad, P. Chan, Identifying Outliers via Clustering for AnomalyDetection, Technical Report CS-2003-19, Dept. of Computer Science, Florida Institute ofTechnology, 2003.	0	0
37	6685	[Bleichenbacher 1998] D. Bleichenbacher, Chosen Ciphertext Attacks against Protocols basedon the RSA Encryption Standard PKCS#1, Proceedings of CRYPTO?98, pp 1-12, 1998.	0	0
37	6686	[Brumley and Boneh 2003] D. Brumley, D. Boneh, Remote Timing Attacks are Practical, 12thUSENIX Security Symposium, pp. 1?14, 2003.	0	0
37	6687	[Canvel et al. 2003] B. Canvel, A. Hiltgen, S. Vaudenay, M. Vuagnoux, Password Interceptionin a SSL/TLS Channel, in Proc. of CRYPTO 2003, pp. 583?599, 2003.	0	0
37	6688	[CERT 2002a] CERT, ?OpenSSL servers contain a buffer overflow during the SSL2 handshakeprocess?, CERT Vulnerability Note #102795, July 2002.	0	0
37	6689	[CERT 2002b] CERT, ?OpenSSL servers contain a remotely exploitable buffer overflow vulner-ability during the SSL3 handshake process?, CERT Vulnerability Note #561275, July 2002.	0	0
37	6690	[Cervesato 1999] I. Cervesato, N. Durgin, P. Lincoln, J. Mitchell, A. Scedrov, A Meta-Notationfor Protocol Analysis, Proc. 12th IEEE Computer Security Foundations Workshop, pp. 55?69, 1999.	0	0
37	6691	[Dolev and Yao 1983] D. Dolev, A. Yao, On the Security of Public Key Protocols, IEEE Trans-actions on Information Theory, 29(2):198-208, March 1983.	0	0
37	6692	[Forrest et al. 1996] S. Forrest, S.A. Hofmeyr, A. Somayaji, A Sense of Self for Unix Processes,IEEE Symposium on Security and Privacy, pp. 120?128, 1996.	0	0
37	6693	[Heintze 1996] N. Heintze, J.D. Tygar, A Model for Secure Protocols and their Composition,IEEE Transactions on Software Engineering, 22(1):16-30, January 1996.	0	0
37	6694	[Joglekar and Tate 2004] S. P. Joglekar and S. R. Tate, ProtoMon: Embedded Monitors for Cryp-tographic Protocol Intrusion Detection and Prevention, 2004 IEEE Conference on Informa-tion Technology: Coding and Computing (ITCC), pages 81-88.	0	0
37	6695	[Klima et al. 2003] V. Klima, O. Pokorny, T. Rosa, ?Attacking RSA-based Sessions inSSL/TLS,? in Proc. of Cryptographic Hardware and Embedded Systems (CHES), 2003, pp.426?440.Joglekar S.P., Tate S.R.: ProtoMon: Embedded Monitors ...103	0	0
37	6696	[LaBrea] The LaBrea Project, Sourceforge, http://labrea.sourceforge.net.	0	0
37	6697	[Lee and Stolfo 1998] W. Lee, S. Stolfo, Data mining Approaches for Intrusion Detection,USENIX Security Symposium, 1998, pp. 79?93.	0	0
37	6698	[Lowe 1996] G. Lowe, Breaking and Fixing the Needham-Schroeder Public Key Protocol us-ing FDR, in Proc. of the Second International Workshop on Tools and Algorithms for theConstruction and Analysis of Systems, pp. 147-156, 1996.	0	0
37	6699	[Meadows 1992] C. Meadows, Applying Formal Methods to the Analysis of a Key ManagementProtocol, Journal of Computer Security, 1:5-53, 1992.	0	0
37	6700	[Millen et al. 1987] J.K. Millen, S.C. Clark, S.B. Freedman, The interrogator: Protocol SecurityAnalysis, IEEE Transaction Software Engineering, SE-13(2):274-288, Feb. 1987.	0	0
37	6701	[Mitchell et al. 1997] J.C. Mitchell, M. Mitchell, U. Stern, Automated Analysis of Crypto-graphic Protocols using Mur?, Proc. 1997 IEEE Symposium on Security and Privacy, 1997,pp. 141?151.	0	0
37	6702	[Needham and Schroeder 1978] R.M. Needham, M.D. Schroeder, Using Encryption for Authen-tication in Large Networks of Computers, Communications of ACM, 21(12):993-999, De-cember 1978.	0	0
37	6703	[Psionic Technologies] PortSentry, by Psionic Technologies.	0	0
37	6704	[Sekar et al. 2002] R. Sekar, A. Gupta, J. Frullo, T. Shanbhag, A. Tiwari, H. Yang, S. Zhou,Specification-based Anomaly Detection: A New Approach for Detecting Network Intrusions,ACM Computer and Communication Security Conference, 2002, pp. 265?274.	0	0
37	6705	[Somayaji and Forrest 2000] A. Somayaji, S. Forrest, Automated Response using System-CallDelays, 9th USENIX Security Symposium, 2000, pp. 185?198.	0	0
37	6706	[Song 1999] D. Song, Athena - An Automatic Checker for Security Protocol Analysis, Proc.Computer Security Foundation Workshop, 1999, pp. 192?202.	0	0
37	6707	[Staniford et al. 2002] S. Staniford, J. Hoagland, J. McAlerney, ?Practical Automated Detectionof Stealthy Portscans,? Journal of Computer Security, 10(1/2): 105?136, 2002.	0	0
37	6708	[Syverson 1994] P. Syverson, A Taxonomy of Replay Attacks, Proceedings of the ComputerSecurity Foundations Workshop VII, 1994, 187?191.	0	0
37	6709	[Taylor and Alves-Foss 2001] C. Taylor, J. Alves-Foss, NATE-Network Analysis of AnomalousTraffic Events, A Low-cost Approach, Proceedings of the New Security Paradigms Work-shop ?01, pp 89-96, September 2001.	0	0
37	6710	[Wagner and Schneier 1996] D. Wagner, B. Schneier, Analysis of the SSL 3.0 Protocol, Proceed-ings of Second USENIX Workshop on Electronic Commerce, USENIX Press, pp. 29-40.,November 1996.	0	0
37	6711	[Yasinsac 2000] A. Yasinsac, Dynamic Analysis of Security Protocols, Proceedings of New Se-curity Paradigms 2000 Workshop, Sept 18-21, Ballycotton, Ireland, pp. 77-87, 2000.	0	0
37	6712	[Yasinsac 2002] A. Yasinsac, An Environment for Security Protocol Intrusion Detection, Journalof Computer Security, 10(1/2):177?188, 2002.	0	0
38	6713	[Abolhasan, 2004] Mehran Abolhasan, Tadeusz Wysocki and Eryk Dutkiewicz, ?A review of routing protocols for mobile ad hoc networks?, Ad Hoc Networks, Vol. 2, No. 1 , January 2004, Pages 1-22.	0	0
38	6714	[Bagrodia, 2000]R Bagrodia, M Gerla, J Hsu, W Su, W. S Lee, A performance comparison study of ad hoc wireless multicast protocols.Proc. of the 19th Annual Joint Conf. of the IEEE Computer and Communications Societies, Pages(s): 565 ?574. March 2000.	0	0
38	6715	[Chan, 2003] Haowen Chan, Adrian Perrig and Dawn Song , ?Random Key Pre-distribution Schemes for Sensor Networks?, Proc.2003 IEEE Symposium on Research in Security and Privacy. pp 197-213, 2003.	0	0
38	6716	[Das, 2002] S. Das, C. Perkins, E. Royer, Ad hoc on demand distance vector (AODV) routing, Internet Draft, draft-ietf-manet-aodv-11.txt, work in progress, 2002.	0	0
38	6717	[DeCleene, 2001] B DeCleene, L Dondeti, S Griffin, T Hardjono, D Kiwior, J Kurose, D Towsley, S Vasudevan, C Zhang, ?Secure group communications for wireless networks?, Proceedings of MILCOM. 2001.	0	0
38	6718	[Eschenauer, 2002] Laurent Eschenauer and Virgil D. Gligor, :A Key Management Scheme for Distributed Sensor Networks?, Proc. 9th ACM conference on Computer and communications security, 2002.	0	0
38	6719	[Gerla, 2001] M Gerla, M, S-J Lee and W Su, On-demand multicast routing protocol (ODMRP) for ad hoc networks. Mobile Network and Application, 2001	0	0
38	6720	[Gopalsamy, 2002] T. Gopalsamy, M. Singhal, D. Panda, and P. Sadayappen, A Reliable Multicast Algorithmfor Mobile Ad Hoc Networks,in Proc. ofDistributedComputingSystems Workshop,pp. 563-570, Vienna, Austria, July 2002.	0	0
38	6721	[Haas, 1999] Z.J. Hass, R. Pearlman, Zone routing protocol for ad-hoc networks, Internet Draft, draft-ietf-manet-zrp-02.txt, work in progress, 1999.	0	0
38	6722	[Harney, 1999] H. Harney and E. Harder, ?Logical Key Hierarchy Protocol,? Internet draft, draft-harney-sparta-lkhp-sec-00.txt, March 1999.	0	0
38	6723	[Johnson, 2002] D. Johnson, D. Maltz, J. Jetcheva, The dynamic source routing protocol for mobile ad hoc networks, Internet Draft, draft-ietf-manet-dsr-07.txt, work in progress, 2002. Khor I.J., Thomas J., Jonyer I.: Sliding Window Protocol ...55	0	0
38	6724	[Lazos, 2003] Loukas Lazos, Radha Poovendran, ?Energy-Aware Secure Multicast Communication In Ad-Hoc Networks Using Geographic Location Information?, Proceedings ICASSP , 2003.	0	0
38	6725	[Lou, 2002] W J Louand Y G Fang,, Predictive Caching strategy for on-demand routing protocols in wireless Ad hoc networksWireless Network, 2002.	0	0
38	6726	[Marina, 2001] M. K. Marina and S. R. Das, "Performance of Route Caching Strategies in Dynamic Source Routing", Proceedings of the 2nd Wireless Networking and Mobile Computing (WNMC), Phoenix, April 2001.	0	0
38	6727	[Murthy, 1995] S. Murthy J.J. Garcia-Luna-Aceves, A routing protocol for packet radio networks, in: Proceedings of the First Annual ACM International Conference on Mobile Computing and Networking, Berkeley, CA, 1995, pp. 86?95.	0	0
38	6728	[Perkins, 1994] C.E. Perkins, T.J. Watson, Highly dynamic destination sequenced distance vector routing (DSDV) for mobile computers, in: ACM SIGCOMM?94 Conference on Communications Architectures, London, UK, 1994.	0	0
38	6729	[Radhakrishnan, 1999] S. Radhakrishnan, N.S.V Rao, G. Racherla, C.N. Sekharan, S.G. Batsell, DST??A routing protocol for ad hoc networks using distributed spanning trees, in: IEEE Wireless Communications and Networking Conference, New Orleans, 1999.	0	0
38	6730	[Rodeh, 2000] O Rodeh, K. Birman, D. Dolev, ?Optimized Group Rekey for Group Communication Systems?, Proceedings of Network and Distributed System Security Symposium 2000.	0	0
38	6731	[Shu, 2002]L. ShuandD. Poppe,AssuringMessage DeliveryinMobileAdHocNetworkswithPacketErasureRecovery,inProc.ofDistributedComputingSystems Workshop,pp. 14-19, Vienna, Austria, July 2002.	0	0
38	6732	[Tang, 2002]K.Tang, K. Obraczka,S.-J.Lee,andM. Gerla,AReliable,Congestion-ControlledMulticastTransportProtocolin MultimediaMulti-hopNetworks,inProc.ofthe5thInternationalSymposiumonWirelessPersonalMultimediaCommunications,pp. 252-256, Honolulu, USA, October 2002.	0	0
38	6733	[Wong, 2000] Chung Kei Wong, Mohamed Gouda, Simon S. Lam, ?Secure Group Communications Using Key Graphs?, IEEE/ACM Transactions on Networking, Vol. 8, No. 1, February 2000.	0	0
38	6734	[Zhang, 2002] C Zhang, B DeCleene, J Kurose, D Towsley, ?Comparison of Inter-Area rekeying Algorithms for Secure Wireless Group Communications?, Performance Evaluation, Vol. 49,Sept. 2002.	0	0
39	6735	[Balarin, 97] F. Balarin et al., Hardware-software co-design of embedded systems: the polis approach, Kluwer Academic Publishers, 1997.	0	0
39	6736	[Blum, 99] Blum, T. and Paar C., Montgomery modular exponentiation on reconfigurable thhardware, Proceedings of the 14 . IEEE Symposium on Computer Arithmetic, Australia, 1999.	0	0
39	6737	[DeJong, 89] DeJong, K. and Spears, W.M., Using genetic algorithms to solve NP-complete problems, Proceedings of the Third International Conference on Genetic Algorithms, pp. 124-132, Morgan Kaufmann, 1989.	0	0
39	6738	[Haupt, 98] Haupt, R.L. and Haupt, S.E., Practical genetic algorithms, John Wiley & Sons, 1998. TM	0	0
39	6739	[Intel, 03] Intel, MCS 51 family of micro-controllers architectural overview, http://www.intel.com, 2003.	0	0
39	6740	[Montgomery, 85] P.L. Montgomery, Modular Multiplication without trial division, Mathematics of Computation 44, pp. 519-521, 1985.	0	0
39	6741	[Mourelle, 04] Mourelle, L.M. and Nedjah, N., Fast reconfigurale hardware for the m-ary modular exponentiation, EUROMICRO Symposium on Digital System Design: Architectures, st rdMethods and Tools, August 31? September 3 ., Rennes, France, 2004.	0	0
39	6742	[Nedjah, 02a] Nedjah, N and Mourelle, L.M., Two hardware implementations for the thMontgomery multiplication: sequential vs. parallel, Proceedings of the 15 . Symposium on Integrated Circuits and Systems Design, Brazil, IEEE Computer Society, pp. 3-8, 2002.	0	0
39	6743	[Nedjah, 02b] Nedjah, N. and Mourelle, L.M., Minimal addition chains for efficient modular exponentiation using genetic algorithms, Proceedings of the Fifteenth International Conference on Industrial & Engineering Applications of Artificial Intelligence & Expert Systems, Cairns, Australia, Lecture Notes in Computer Science, Springer-Verlag, vol. 2358, pp. 88-98, 2002.	0	0
39	6744	[Nedjah, 03] Nedjah, N. and Mourelle, L.M., Three Hardware Implementations for the Binary th.Modular Exponentiation: Sequential, Parallel and Systolic, Proceedings of the 15International Symposium on Computer Architecture and High Performance Computing, São Paulo, Brazil, IEEE Computer Society Press, 2003.	0	0
39	6745	[Nedjah, 02c] Nedjah, N. and Mourelle, L.M., Efficient parallel modular exponentiation algorithm, Proceedings of the Second International Conference on Information Systems, Izmir, Turkey, Lecture Notes in Computer Science, vol. 2457, pp. 405-414, 2002.	0	0
39	6746	[Rivest, 78] Rivest, R.L., Shamir, A. and Adleman, L., A method for obtaining digital signature and public-key cryptosystems, Communication of ACM, vol. 21, no.2, pp. 120-126, 1978.	0	0
39	6747	[Xess, 03] Xess, http://www.xess.com, 2003.	0	0
39	6748	[Xilinx, 03] Xilinx, http://www.xilinx.com, 2003.	0	0
39	6749	[Walter, 93] C. D. Walter, Systolic modular multiplication, IEEE Transactions on Computers, 42(3):376-378, 1993.	0	0
41	6750	K. S. Barber and J. Kim (2003). Soft Security: Isolating Unreliable Agents from Society. Trust, Reputation, and Security: Theories and Practice. Lecture Notes in Artificial Intelligence M. Singh, Springer: 224-234. K. S. Barber and J. Park (2003). Autonomy Affected by Beliefs: Building Information Sharing Networks with Trustworthy Providers. In Proc. of workshop on Autonomy, Delegation, and Contr…	0	0
42	6751	[Alagar et al. 1997] Alagar, S., Rajagopalan, R., Venkatesan, S.: ?Integrating files and processes:A comprehensive approach to checkpointing?; Proceedings of Fifth International Conferenceon Advanced Computing, pages 453?458, December 1997.	0	0
42	6752	[Bach 1986] Bach, Maurice J.:?The Design of the Unix Operating System?; Prentice Hall PTR,ISBN: 0132017997.	0	0
42	6753	[Brown et al.] Brown, K., Katcher, J., Walters, R., Watson, A.: ?SnapMirror and SnapRestore:Advances in Snapshot Technology?; Network Appliance, Inc.	0	0
42	6754	[Bandel 1997] Bandel, David A.:?Disk Maintenance under Linux (Disk Recovery)?; Linux Jour-nal, January, 1997.	0	0
42	6755	[Bhargava and Lian 1988] Bhargava, B., Lian, S.: ?Independent Checkpointing and ConcurrentRollback for Recovery in Distributed Systems?; Proceedings Seventh Symposium ReliableDistributed Systems, 1988, pp. 3-12.	0	0
42	6756	[Casey 2000] Casey, Eoghan: ?Digital Evidence and Computer Crime: Forensic Science, Com-puters and the Internet?; Academic Press, London, 2000.	0	0
42	6757	[Chandy 1985] Chandy, Mani K., Lamport, Leslie: ?Distributed snapshots: determining globalstates of distributed systems?; ACM Transactions on Computer Systems (TOCS), Vol. 3, Issue1, February, 1985.	0	0
42	6758	[Civie and Civie 1998] Civie, V., Civie, R.: ?Future technologies from trends in computer foren-sic science?; Proceedings of the Information Technology Conference, pp. 105-108, Septem-ber, 1998.	0	0
42	6759	[Denning 1978] Denning, Peter: ?The Operational Analysis of Queuing Network Models?;ACM Computing Surveys (CSUR), pp. 226-261, Vol. 10, Issue 3, September 1978.	0	0
42	6760	[Hisgen 1990] Hisgen, A., Birrell, A., Jerian, C., Mann, T., Schroeder, M., Swart, G.: ?Granular-ity and Semantic Level of Replication in the Echo Distributed File System?; Proceedings ofthe Workshop on Management of Replicated Data, IEEE, pp. 2-4, Houston, Texas, November,1990.	0	0
42	6761	[Hitz et al. 1994] Hitz, D., Lau, J., Malcolm, M.: ?File system design for a file server appliance?;Proceedings of the 1994 Winter USENIX Technical Conference, pp. 235-245, San Francisco,CA, January, 1994.	0	0
42	6762	[Howard et al. 1988] Howard, John H., Kazar, Michael L., Menees, Sherri G., Nichols, DavidA., Satyanarayanan, M., Sidebotham, Robert N., West, Michael J.: ?Scale and performance ina distributed file system?; ACM Transactions on Computer Systems, pp. 51-81, Vol. 6, Issue1, February 1988.	0	0
42	6763	[Koo 1987] Koo, R., Toueg, S.: ?Checkpointing and Rollback-Recovery for Distributed Sys-tems?; IEEE Transactions on Software Engineering, pp. 23-31, Vol. 13, Issue 1, January, 1987.	0	0
42	6764	[Open File Manager] ?Open File Manager: Preventing Data Loss During Backups Due to OpenFiles?; St Bernard Software Inc.	0	0
42	6765	[Patel and Ciardhuain 2002] Patel, A. and Ciardhuain, S.: ?The impact of forensic computing ontelecommunications?; IEEE Communications Magazine, pp. 64-67, Vol. 38, Issue 11, ISSN:0163-6804, November, 2002.	0	0
42	6766	[Pei et al. 2000] Pei, D., Wang, D., Shen, M., Zheng, W.: ?Design and implementation of alow-overhead file checkpointing approach?; Proceedings of The Fourth International Con-ference/Exhibition on High Performance Computing in the Asia-Pacific Region, pp. 439-441,Vol. 1(14-17), May, 2000.	0	0
42	6767	[Prakash and Singhal 1996] Prakash, R., Singhal, M.: ?Low-Cost Checkpointing and Failure Re-covery in Mobile Computing Systems?; IEEE Transactions on Parallel and Distributed Sys-tems, pp. 1035-1048, October 1996.	0	0
42	6768	[Presotto 1992] Presotto, David: ?Plan 9?; Proceedings of the Workshop on Micro-kernels andOther Kernel Architectures, USENIX Association, pp. 31-38, Seattle, WA, USA, April, 1992.	0	0
42	6769	[Preston 1999] Preston, Curtis W.: ?UNIX Backup and Recovery?; O?Reilly and Associates.	0	0
42	6770	[Santry 1999] Santry, Douglas S., Feeley, Michael J., Hutchinson, Norman C., Veitch, AlistairC., Carton, Ross W., Ofir, Jacob: ?Deciding when to forget in the Elephant file system?; ACMSitaraman S., Venkatesan S.: Low-Intrusive Consistent Disk Checkpointing ...36SIGOPS Operating Systems Review, Proceedings of the 17th ACM symposium on Operatingsystems principles, Vol. 3, Issue 5, December, 1999.	0	0
42	6771	[Satyanarayanan et al. 1990] Satyanarayanan, M., Kistler, J.J., Kumar, P., Okasaki, M.E., Siegel,E.H., Steere, D.C.: ?Coda: a highly available file system for a distributed workstation environ-ment?; IEEE Transactions on Computers, pp. 447-459, Vol. 39, Issue 4, April, 1990.	0	0
42	6772	[Singhal and Shivaratri 1994] Singhal, Mukesh, Shivaratri, Niranjan G.: ?Advanced Concepts inOperating Systems?; McGraw-Hill, Inc. and The MIT Press, ISBN: 0-07-057572-X, 1994.	0	0
42	6773	[Spezialetti and Kearns 1986] Spezialetti, M., Kearns, P.: ?Efficient Distributed Snapshots?; Pro-ceedings of Sixth International Conference on Distributed Computing Systems, pp. 382-388,1986.	0	0
42	6774	[Stringer-Calvert 2002] Stringer-Calvert, David WJ.: ?Digital Evidence?; ACM Press, ISSN:0001-0782, New York, NY, USA, 2002.	0	0
42	6775	[Venkatesan et al. 1997] Venkatesan, S., Juang, T.T.-Y., Alagar, S.: ?Optimistic crash recoverywithout changing application messages?; IEEE Transactions on Parallel and Distributed Sys-tems, pp. 263-271, Vol. 8, Issue 3, March, 1997.	0	0
43	6776	[Agrawal et al., 2002] Agrawal, M., Kayal, N., Saxena, N.: ?PRIMES is in P?; 2002, appeared as electronic version via HTTP www.cse.iitk.ac.in under news/primality.html.	0	0
43	6777	[Bellare et al., 1996] Bellare, M., Canetti, R., Krawzyck, H.: ?Keyed Hash Functions and Message Authentication?; Proc. CRYPTO?96, Springer Verlag Publishing, Lecture Notes on Computer Science, 1109 (1996), 1-15.	0	0
43	6778	[Biham et al., 1993] Biham, E., Shamir,A.: ?Differential Cryptanalysis of the Data Encryption Standard?; Springer Verlag Publishing (1993).	0	0
43	6779	[Brassard et al., 1996] Brassard, G., Crepeau, C.: ?25 Years of Quantum Cryptography?; SIGACT News, 27, 3 (1996), 13-24.	0	0
43	6780	[Cachin et al., 1997] Cachin, C., Maurer, U.: ?Unconditional Security against Memory-Bounded Adversaries?; Proc. CRYPTO?97, Springer Verlag Publishing, Lecture Notes on Computer Science, 1294 (1997), 292-306.	0	0
43	6781	[FIPS, 197] ?Advanced Encryption Standard?; Federal Information Processing Standards Publication 197, National Institute of Standards and Technology, 2001.	0	0
43	6782	[FIPS, 180-1] ?Secure Hash Standard?; Federal Information Processing Standards Publication 180-1, National Institute of Standards and Technology, 1995.	0	0
43	6783	[FIPS, 46] ?Data Encryption Standard?; Federal Information Processing Standards Publication 46, National Bureau of Standards, 1977. Vasudevan R.A., Abraham A., Sanyal S.: A Novel Scheme for Secured Data ...121	0	0
43	6784	[Fridrich, 1998] Fridrich, J.: ?Symmetric Ciphers based on Two-Dimensional Chaotic Maps?; International Journal of Bifurcation and Chaos in Applied Sciences and Engineering, 1998, 8-6.	0	0
43	6785	[Günter et al., 2001] Günter, M., Brogle, M., Braun, T.: ?Secure Communication: a New Application for Active Networks?; Proc. ICN?01, Springer Verlag, Lecture Notes in Computer Science, 2094 (2001), 206-216.	0	0
43	6786	[Maurer, 1999a] Maurer, U.: ?Information-Theoretic Cryptography (Extended Abstract)?; Proc. th19Annual Internation Cryptology Conference 1999, Springer Verlag Publishing, Lecture Notes on Computer Science, 1666 (1999), 47-64.	0	0
43	6787	[Maurer et al., 1999b] Maurer, U., Wolf, S.: ?Unconditionally Secure Key Agreement and the Intrinsic Conditional Information?; IEEE Transactions on Information Theory, 45, 2 (1999), 499-514.	0	0
43	6788	[Matsui, 1994] Matsui, M.: ?The First Experimental Cryptanalysis of the Data Encryption Standard?; Proc. CRYPTO?94, Springer Verlag Publishing, 839 (1994), 1-11.	0	0
43	6789	[Rivest, 1998] Rivest, R.L.: ?Chaffing and Winnowing: Confidentiality without Encryption?; 1998, appeared as electronic version via HTTP theory.lcs.mit.edu, in rivest/	0	0
43	6790	[Rivest, 1997] Rivest, R.L.: ?All-or-Nothing Encryption and the Package Transform?; Proc. Fast Software Encryption, Springer Verlag Publishing, Lecture Notes in Computer Science, 1267 (1997), 210-218.	0	0
43	6791	[Rivest et al., 1978] Rivest, R.L., Shamir, A., Adleman, L.: ?Method for Obtaining Digital Signatures and Public Key Cryptosystems?; Communications of the ACM, 21, 2 (1978), 120-126.	0	0
43	6792	[RSALab, 2000] RSA Laboratories: ?RSA Laboratories? Frequently Asked Questions about Today?s Cryptography, Version 4.1?; RSA Security Inc., 2000.	0	0
43	6793	[Shannon, 1949] Shannon, C.E.: ?Communication Theory of Secrecy Systems?; Bell Systems Technical Journal, 28 (1949), 656-715.	0	0
43	6794	[Stinson, 2001] Stinson, D.R.: ?Something about all or nothing (transforms)?; Designs, Codes and Cryptography, 22 (2001), 133-138.	0	0
43	6795	[Vasudevan et al., 2004] Vasudevan, R., Sanyal, S., Abraham, A., Agrawal, D.P.: ?Jigsaw-based Secure Data Transfer over Computer Networks?; Proc. ITCC?04, IEEE Computer Society, 1 (2004), 2-6.	0	0
43	6796	[Vernam, 1926] Vernam, G.S.: ?Cipher Printing Telegraph Systems for Secret Wire and Radio Telegraphic Communications?; Journal of American Institute for Electrical Engineers, 55 (1926), 109-115.	0	0
43	6797	[Xu et al., 2002] Xu, D., Lu. C., Santos, D.A.: ?Protecting Web Usage of Credit Cards using One-Time Pad Cookie Encryption?; Proc. ACSAC?02, IEEE Computer Society, (2002), 51-61.	0	0
44	6798	[Barg, Cohen, Encheva, Kabatiansky and Zémor 01] Barg, A., Cohen, G., Encheva, S., Kabatiansky, G., Zémor, G.: "A Hypergraph Approach to the Identifying Parent Property: The Case of Multiple Parents"; SIAM Journal on Discrete Mathematics, 14, 3 (2001), 423-431.	0	0
44	6799	[Betten, Laue, Wassermann 97] Betten, A., Laue, R., Wassermann, A.: "DISCRETA - a tool for constructing t-designs"; Lehrstuhl II fur Mathematik, Universitat Bayreuth (1997)http://btm2xl.mat.uni-bayreuth.de/discreta/	0	0
44	6800	[Boneh and Shaw 98] Boneh, D., Shaw, J.: "Collusion-Secure Fingerprinting for Digital Data"; IEEE Transactions on Information Theory, 44, 5 (1998), 1897-1905.	0	0
44	6801	[Chor, Fiat, Naor 94] Chor, B., Fiat, A., Naor, M.: "Tracing Traitors"; Proc. Crypto 94, Springer Publishing, Heidelberg / New York (1994), 257-270.	0	0
44	6802	[Colbourn, Dinitz (96)]Colbourn, C.J.: "CRC Handbook of Combinatorial Designs"; CRC Press, Boca Raton/ New York/ London/ Tokyo (1996).	0	0
44	6803	[Fernández, Soriano 02] Fernández, M., Soriano, M.:"Fingerprinting Concatenated Codes with Efficient Identification"; Proc. ISC 02, Springer Publishing, Heidelberg / New York (2002), 459-470.	0	0
44	6804	[Fiat, Naor 93] Fiat, A., Naor, M.:"Broadcast Encryption"; Proc. Crypto 93, Springer Publishing, Heidelberg / New York (1993), 480-491.	0	0
44	6805	[Gafni, Staddon, Yin 99] Gafni, E., Staddon, J., Lin, Y.L.:"Efficient Methods for Integrating Traceability and Broadcast Encryption"; Proc. EuroCrypt98, Springer Publishing, Heidelberg / New York (1999), 372-387	0	0
44	6806	[Garay, Staddon, Wool 99] Garay, J., Staddon, J., Wool, A.:"Long-Lived Broadcast Encryption"; Proc. Crypto 00, Springer Publishing, Heidelberg / New York (2000), 333-352	0	0
44	6807	[Guth, Pfitzmann 03] Peikert, C.,Shelat, A., Smith, A.: "Error- and Collusion-Secure Fingerprinting for Digital Data"; Proc. IH 99, Springer Publishing, Heidelberg / New York (1999), 134-145.	0	0
44	6808	[Hollman, van Lint, Linnartz and Tolhui-zen 98] Hollman, H. D. L., van Lint, J.H., Linnartz, J.P., Tolhui-zen, L.M.G.M.: "On Codes with theIdentifiable ParentProperty"; Journal of Combinatorial Theory, 82, 2 (1998), 121-133.	0	0
44	6809	[Kurosawa, Desmedt 98]Kurosawa, K., Desmedt, Y.:"Optimum traitor tracing and asymmetric schemes"; Proc. EuroCrypt98, Springer Publishing, Heidelberg / New York (1998), 145-157. Veerubhotla R.S., Saxena A., Gulati V.P., Pujari A.K.: Gossip Codes ...147	0	0
44	6810	[Lindkvist 01]Lindkvist, T.: "Fingerprinting of Digital documents"; Dissertation 706, Linköping University, Sweden (2001).	0	0
44	6811	[Lindkvist, Löfvenberg, and M. Svanström 02] Lindkvist, T., Löfvenberg, J., Svanström, M.: "A class of traceability codes", IEEE Transaction on Information Theory; IEEE Transaction on Information Theory, 48, 7 (2002), 2094-2096.	0	0
44	6812	[Peikert, Shelat, Smith 03] Peikert, C.,Shelat, A., Smith, A.:"Lower bounds for Collusion-Secure Fingerprinting"; Proc. SODA 03, Association for Computing Machinery Publishing,New York (2003), 472-479	0	0
44	6813	[Safavi-Naini and Wang 01] Safavi-Naini, R., Wang, Y: "New results on Frameproof codes and Traceability schemes"; IEEE Transactions on Information Theory, 47, 7 (2001), 3029-3033.	0	0
44	6814	[Safavi-Naini, Wang 03] Safavi-Naini, R., Wang, Y.:"Collusion Secure q-ary Fingerprinting for Perceptual Content"; Proc. SPDRM 01, Springer Publishing, Heidelberg / New York (2002), 57-75.	0	0
44	6815	[Stinson and Wei 98] Stinson, D.R., Wei, R.: "Combinatorial properties and constructions of traceabilityschemes and frameproof codes"; SIAM Journal of Discrete Mathematics , 11, 1 (1998), 41-53.	0	0
44	6816	[Stinson, Wei 99] Stinson, D.R., Wei, R.:"Key preassigned Traceability Schemes for Broadcast Encryption"; Proc. SAC 98, Springer Publishing, Heidelberg / New York (1999), 144-156.	0	0
44	6817	[Svanström 99]Svanström, M.: "Ternary Codes with Weight Constraints"; Dissertation 572, Linköping Studies in Science and Technology, Sweden (1999).	0	0
44	6818	[Trappe, Wu, Wang and Liu 02] Trappe, W., Wu, M., Wang, Z., Liu, K.J.R.:"Collusion-Resistant Fingerprinting for Multimedia," IEEE Int. Conf. on Acoustics, Speech, and Signal Processing (ICASSP02), Orlando, FL, 2002	0	0
44	6819	[Trappe, Wu, Wang and Liu 03] Trappe, W., Wu, M., Wang, Z., Liu, K.J.R.: "Anti-collusion Fingerprinting for Multimedia", IEEE Trans. on Signal Processing, Special issue on Signal Processing for Data Hiding in Digital Media & Secure Content Delivery, 51, 4 (2003), 1069-1087. Appendix 2-Gossip(21, 21, 6) code from 2-TS (5, 21, 21)Base Keys =T ={1 to 21} Private Key P(ii)=+{2 , 5+i, 6+i, 11+i, 13+i}…	0	0
44	6820	1. {3, 6, 7, 12, 14}	0	0
44	6821	2. {4, 7, 8, 13, 15}	0	0
44	6822	3. {5, 8, 9, 14, 16}	0	0
44	6823	4. {6, 9, 10, 15, 17}	0	0
44	6824	5. {7, 10, 11, 16, 18}	0	0
44	6825	6. {8, 11, 12, 17, 19}	0	0
44	6826	7. {9, 12, 13, 18, 20}	0	0
44	6827	8. {10, 13, 14, 19, 21}	0	0
44	6828	9. {11, 14, 15, 20, 1}	0	0
44	6829	10. {12, 15, 16, 21, 2}	0	0
44	6830	11. {13, 16, 17, 1, 3}	0	0
44	6831	12. {14, 17, 18, 2, 4}	0	0
44	6832	13. {15, 18, 19, 3, 5}	0	0
44	6833	14. {16, 19, 20, 4, 6}	0	0
44	6834	15. {17, 20, 21, 5, 7}	0	0
44	6835	16. {18, 21, 1, 6, 8}	0	0
44	6836	17. {19, 1, 2, 7, 9}	0	0
44	6837	18. {20, 2, 3, 8, 10}	0	0
44	6838	19. {21, 3, 4, 9, 11}	0	0
44	6839	20. {1, 4, 5, 10, 12}	0	0
44	6840	21. {2, 5, 6, 11, 13} Table 3: 2-Traceablity Scheme (2-TS (5, 21,21)) Considering the first private key Bwe get the following accusation groups. Also 1each private key, gives the indices of non-zero alphabet symbols, for one gossip column. Column Accusation Groups 1 {3, 6}, {3, 7}, {3, 12}, {3, 14}, {6, 7}, {6, 12}, {6, 14}, {7, 12}, {7, 14},{12, 14} stTable 4: Accusation groups of 1column in 2-G…	0	0
45	6841	[Berzin, 1983]Berzin E.A.: Optimalnoe raspredelenije resursov i teorija igr (in Russian: Optimum Distribution of Resources and Theory of Games). Radio i svjaz?, Moskva (1983).	0	0
45	6842	[Dubin, Suzdal 1981]Dubin G.N., Suzdal V.G.: Vvedenije v prikladnuju teoriju igr (in Russian: Introduction to Applied Theory of Games). Nauka, Moskva (1981).	0	0
45	6843	[Kantorovich, Vulich, Pinsker, 1959]Kantorovich L.V., Vulich B.Z., Pinsker A.G.: Funkcjonalnyj analiz v poluuporiadocennych prostranstvach (in Russian: Functional analysis in semi-ordering spaces).GITTL,Moskva (1959).	0	0
45	6844	[Kulikowski, 1990]Kulikowski J.L.: Problemy budowy systemów informatycznych w ?rodowiskach spo?ecznych (in Polish: Problems of Information Systems Design in Social Environment). Techniki i metody rozproszonego przetwarzania danych, cz. V (M. Bazewiczed.). OW Politechniki Wroc?awskiej, Wroclaw (1990).	0	0
45	6845	[Kulikowski, 1993]Kulikowski J.L. Self-organization in Distributed Data Bases. Information Systems? Architecture and Technology ISAT?93 (M. Bazewicz ed.). Wydawnictwo Politechniki Wroc?awskiej, Wroclaw (1993), 94-104.	0	0
45	6846	[Kulikowski, 2002]Kulikowski J.L.: From Pattern Recognition to Image Interpretation. Biocybernetics and Biomedical Engineering, vol. 22, No 2-3 (2002), pp. 177-197.	0	0
45	6847	[Neumann, Morgenstern, 1944]Neumann von J., Morgenstern O.: Theory of Games and Economic Behavior. Princeton (1944).	0	0
45	6848	[Owen, 1968]Owen G.: Game Theory. W.B. Saunders Company, Philadelphia (1968).	0	0
45	6849	[Vorobyev, 1994] Vorob?ev N.N.: Osnovy teorii igr. Beskoalicjonnye igry (in Russian: Principles of games theory. Non-co-operative games).Nauka, Moskva (1994).	0	0
46	6850	[Cap?kovi?c 2003] Cap?kovi?c, F.: ?The Generalised Method for Solving Problems ofDEDS Control Synthesis?; Proc. Developments in Applied Artificial Intelligence.Lect. Notes Comp. Sci. 2718, Springer, Berlin (Jul 2003), 702-711.	0	0
46	6851	[Cap?kovi?candCap?kovi?c 2003] Cap?kovi?c, F., Cap?kovi?c,P.:?PetriNet-basedAuto-mated Control Synthesis for a Class of DEDS?; Proc. 2003 IEEE Conf. on Emerg-ing Technologies and Factory Automation. IEEE Press, Piscataway, NJ, USA (Sep2003), 297-304.	0	0
46	6852	[Cap?kovi?c 2002] Cap?kovi?c, F.: ?Control Synthesis of a Class of DEDS?; Kybernetes.The Int. Journ. of Sys. and Cybern., 31, 9/10 (Dec 2002) 1274-1281.	0	0
46	6853	[Cap?kovi?c 2002a] Cap?kovi?c, F.: ?A Solution of DEDS Control Synthesis Problems?;Systems Analysis Modelling Simulation, 42, 3 (March 2002) 405-414.	0	0
46	6854	[Cap?kovi?candCap?kovi?c 2001] Cap?kovi?c, F., Cap?kovi?c, P.: ?Intelligent Control Syn-thesis of Manufacturing Systems?; Proc. Engineering of Intelligent Systems. Lect.Notes Comp. Sci. 2070, Springer, Berlin (Jun 2001), 767-776.	0	0
46	6855	[Cap?kovi?c 2000] Cap?kovi?c, F.: ?Intelligent Control of Discrete Event Dynamic Sys-tems?; Proc. IEEE Int. Symp. on Intelligent Control. IEEE Press, Patras, Greece(Jul 2000) 109-114.	0	0
46	6856	[Cap?kovi?c 2000a] Cap?kovi?c, F.: ?Modelling and Control of Discrete Event Dy-namic Systems?; BRICS Report Series RS-00-26. Dept. Comp. Sci., AarhusUniv., Denmark (Oct 2000) http://www.brics.dk/RS/00/Ref/BRICS-RS-00-Ref/BRICS-RS-00-Ref.html	0	0
46	6857	[Cap?kovi?c 2000b] Cap?kovi?c, F.: ?Solution of DEDS Control Synthesis Problems?; Proc.IFAC Conf. on Control System Design. Pergamon, Elsevier Science, Oxford, UK(Jun 2000) 343-348.	0	0
46	6858	[Cap?kovi?c 1999] Cap?kovi?c, F.: ?Automated Solving of DEDS Control Problems?; Proc.Multiple Approaches to Intelligent Systems. Lect. Notes Comp. Sci. 1611, Springer,Berlin (May/Jun 1999), 735-746.	0	0
46	6859	[Cap?kovi?c 1998] Cap?kovi?c, F.: ?Knowledge-Based Control Synthesis of Discrete EventDynamic Systems?; Advances in Manugacturing. Decision, Control and InformationTechnology, Chapter 19, Springer, London (1998) 195-206.	0	0
46	6860	[CzechResearchGroup] ?http://dce.felk.cvut.cz/cak/Research/index Research.htm?	0	0
46	6861	[Diestel 1997] Diestel, R.: ?Graph Theory?; Springer, New York (1997).	0	0
46	6862	[Iordache and Antsaklis] Iordache, M.V., Antsaklis, P.J.: ?Software tools for the su-pervisory control of Petri nets based on place invariants?; Univ. of Notre Dame,Notre Dame, USA, technical report ISIS-2002-003, 2002.	0	0
46	6863	[Pastor et al.] Pastor, E., Cortadella, J., Pena, M.A.: ?Structural Methods to Improvethe Symbolic Analysis of Petri Nets?; Application and Theory of Petri Nets 1999.Lect. Notes Comp. Sci. 1639, Springer, Berlin (Jun 1999) 26-45.	0	0
46	6864	[Peterson 1981] Peterson, J.L.: ?Petri Net Theory and Modeling the Systems?; Pren-tice Hall, New York (1981).	0	0
46	6865	[Tzafestas and Cap?kovi?c 1997] Tzafestas, S.G., Cap?kovi?c, F.: ?Petri Net-Based Ap-proach to Synthesis of Intelligent Control for DEDS?; Computer Assisted Manage-ment and Control of Manufacturing Systems, Chapter 12, Springer, Berlin (1997)325-351.	0	0
47	6866	[Albert 02] R. Albert, A.-L. Barabási, Statistical mechanics of complex networks. Rev. Mod. Phys., Vol. 74, No. 1, 2002, 47-97	0	0
47	6867	[Albert 00] R. Albert, A.-L. Barabási, Dynamics of Complex Systems: Scaling Laws for the Period of Boolean Networks. Phys. Rev. Lett. Vol. 84 No. 24, 2000, 5660-5663	0	0
47	6868	[Bak 96] P. Bak, How Nature Works. Springer-Verlag, New York, 1996	0	0
47	6869	[Bak 88] P. Bak, C. Tang, K. Wiesenfeld, Self-organized criticality. Phys. Rev. A, 38, 1988, 364-374	0	0
47	6870	[Bak 87] P. Bak, C. Tang, K. Wiesenfeld, Self-organized criticality: An explanation of 1/f noise. Phys. Rev. Lett., 59, 1987, 381-384	0	0
47	6871	[Barabasi 03] A.-L. Barabási, E. Bonabeau, Scale-Free Networks, Scientific American, www.sciam.com 2003, 50-59	0	0
47	6872	[Barabasi 02] A.-L. Barabási, Linked: The New Science of Networks. Massachusetts: Persus Publishing, 2002 Gecow A., Nowostawski M., Purvis M.: Structural Tendencies in Complex Systems ...355	0	0
47	6873	[Barabasi 99] A.-L. Barabási, R. Albert, H. Jeong,Mean-field theory for scale-free random networks. Physica A 272, 1999, 173-187	0	0
47	6874	[Capra 96] F. Capra, The Web of Life: A New Understanding of Living Systems. New York: Anchor Books/Doubleday, 1996	0	0
47	6875	[Chaitin 79] G.J. Chaitin, Toward a mathematical definition of ?life?. In Levine, R.D., Tribus, M., eds.: The Maximum Entropy Formalism. MIT Press, 1979, 477-498	0	0
47	6876	[Chaitin 70] G.J. Chaitin, To a mathematical definition of life. ACM SICACT News 4, 1970, 12-18	0	0
47	6877	[Darwin 59] C. Darwin, On the Origin of Species by Means of Natural Selection. John Murray, 1859	0	0
47	6878	[Dorogovtsev 03] S. N. Dorogovtsev, J. F. F. Mendes, Evolution of Networks: From Biological Nets to the Internet and WWW. New York: Oxford University Press, 2003	0	0
47	6879	[Dorogovtsev 00] S. N. Dorogovtsev, J. F. F. Mendes, A. N. Samukhin, Structure of Growing Networks with Preferential Linking. Phys. Rev. Lett. Vol. 85, 2000, 4633	0	0
47	6880	[Eigen 79] M. Eigen, P. Schuster, The Hypercycle: A Principle of Natural Self-Organization. Springer-Verlag, 1979	0	0
47	6881	[Gecow 86] A. Gecow, Statistical analysis of structural tendencies in complex systems vs. ontogeny. PhD thesis, Instytut Bada? Systemowych PAN, Warsaw, Poland, 1986	0	0
47	6882	[Gecow 83] A. Gecow, A. Hoffman, Self-improvement in a complex cybernetic system and its implication for biology. Acta Biotheoretica 32, 1983, 61-71	0	0
47	6883	[Gecow 75] A. Gecow, A cybernetical model of improving and its application to the evolution and ontogenesis description. In: Proceedings of Fifth International Congress of Biomathematics. Paris, 1975, 48-57	0	0
47	6884	[Gell-Mann 95] M. Gell-Mann, What Is Complexity? John Wiley and Sons, Inc., 1995	0	0
47	6885	[Gould 77] S.J. Gould, N. Eldredge, Punctuated equilibria: the tempo and mode of evolution reconsidered. Paleobiology 3, 1977, 115-151	0	0
47	6886	[Holmes 44] S.J. Holmes, Recapitulation and Its Supposed Causes.The Quartely Review of Biology, Vol.19, No.4, 1944, 319-331	0	0
47	6887	[Holyst 04] J.A. Holyst, A.Fronczak, and P.Fronczak, Supremacy distribution in evolving networks. Phys. Rev. E 70, 046119, 2004	0	0
47	6888	[Kauffman 93] S. Kauffman, The Origins of Order. Oxford University Press, New York, 1993	0	0
47	6889	[Kokar 99] M. Kokar, K.Baclawski, Eracar A., Control theory-based foundations of self-controlling software. IEEE Intelligent Systems, 1999, 37-45	0	0
47	6890	[Koza 92] J.R. Koza, On the Programming of Computers by Means of Natural Selection. MIT Press, 1992	0	0
47	6891	[Meng 00] A.C.Meng, On evaluating self-adaptive software. In Robertson P., Shrobe H., Laddaga R., eds.: Self-Adaptive Software. Number 1936 in LNCS. Springer-Verlag, Oxford, UK 2000,65-74 IWSAS, 2000, Revised Papers.	0	0
47	6892	[Naef 17] A.Naef, Die individuelle Entwicklung organischen Formen als Urkunde ihrer Stammesgeschichte. Jena, 1917 Gecow A., Nowostawski M., Purvis M.: Structural Tendencies in Complex Systems ...356	0	0
47	6893	[Neumann 66] J.L. von Neumann, Theory of self-reproducing automata. ed. A. W. Burks, University of Illinois, USA, 1966	0	0
47	6894	[Neumann 63] J.L. von Neumann, The general and logical theory of automata. In Taub, A.H., ed.: J. Neumann - Collected Works. Volume~ V.Macmillan, New York, 1963, 288-328	0	0
47	6895	[Neumann 58] J.L. von Neumann, The Computer and the Brain. Silliman Lectures Series, Yale Univ, Press, New Haven, CT, 1958	0	0
47	6896	[Orgel 73] L.E.Orgel, The Origins of Life: Molecules and Natural Selection. Wiley, New York, 1983, 187-197	0	0
47	6897	[Pastor-Satorras 04] R.Pastor-Satorras, A.Vespignani, Evolution and Structure of the Internet: A Statistical Physics Approach. Cambridge University Press, February, 2004	0	0
47	6898	[Purvis 00] M.Purvis, S.Cranefield, G.Bush, D.Carter, B.McKinlay, M.Nowostawski, R.Ward, The NZDIS Project: an Agent-based Distributed Information Systems Architecture?, in CDROM Proceedings of the Hawaii International Conference on System Sciences (HICSS-33), editor R.H. Sprague, Jr., IEEE Computer Society Press, 2000	0	0
47	6899	[Shannon, 49] C.E. Shannon, W. Weaver, The Mathematical Theory of Communication. University of Illinois Press, 1949	0	0
47	6900	[Simon 68] H.A. Simon, The sciences of the artificial. MIT Press 1968	0	0
47	6901	[Stauffer 96] D. Stauffer, Cellular Automata, Ch. 9. pp. 339-365, inA. Bunde, S. Havlin (eds.) Fractals and Disordered Systems. Springer-Verlag, Berlin Heidelberg, 1991,1996	0	0
47	6902	[Weisbuch 88] G. Weisbuch,Complex Systems, organization and networks of automata. in L.Peliti, A.Vulpiani (eds.), Measures of Complexity. Lecture Notes in Physics, no.314, Springer Verlag, 1988, 128-138	0	0
47	6903	[Weismann 04] A. Weismann, The Evolution Theory. 2 vols. London, 1904, 185	0	0
47	6904	[Vose 99] M.D.Vose, The Simple Genetic Algorithm: Foundations and Theory. A Bradford Book, The MIT Press. 1999	0	0
48	6905	[Armstrong, 97] R. Armstrong, et al, WebWatcher: a learning apprentice for the world wide web, In Proc. AAAI Spring Sym. on Information Gathering from Heterogeneous, Distributed Environments, 1997, 6-12.	0	0
48	6906	[Baeza-Yates, 99] R. Baeza-Yates, B. Ribeiro-Neto, Modern information retrieval, ACM Press, New York, 1999, 48-60.	0	0
48	6907	[Cockburn, 01] A, Cockburn, B. McKenzie, What do web users do? An empirical analysis of web use, International Journal of Human-Computer Studies, 54, 2001, 903-922.	0	0
48	6908	[Ding, 02] C. Ding, et al, PageRank, HITS and a unified framework for link analysis, Technical Report, No. 49372, Lawrence Berkeley National Laboratory, 2002.	0	0
48	6909	[Drake, 04] F. Drake, The XML Bookmark Exchange Language (XBEL), http://pyxml.sourceforge.net/topics/xbel/, 2004.	0	0
48	6910	[Giarratano, 94] J. Giarratano, G. Riley, Expert systems principles and programming, PWS publishing company, 1994, 203-205.	0	0
48	6911	[Gruber, 93] T.R. Gruber, A translation approach to portable ontologies, Knowledge acquisition, 5(2), 1993, 199-220.	0	0
48	6912	[GVU, 97] GVUs 8th WWW User Survey, http://gvu.gatech.edu/user_surveys/survey-1997-10/, 1997.	0	0
48	6913	[Jung, 00] J.J. Jung, et al, BISAgent: collaborative web browsing through sharing of bookmark information, In Proc. IIP2000, IFIP, 2000.	0	0
48	6914	[Jung, 01] J.J. Jung, et al, Collaborative information filtering by using categorized bookmarks on the web, In Proc. of the 14th Int. Conf. on Applications of Prolog, 2001, 343-357.	0	0
48	6915	[Jung, 03] J.J. Jung, G.-S. Jo, Extracting user interests from bookmarks on the web, In Proc. Int. Pacific-Asia Conf. on Knowledge Discovery and Data mining, 2003, 203-208.	0	0
48	6916	[Kaufman, 90] L. Kaufman, P. Rousseeuw, Finding groups in data: An introduction to cluster analysis, John Wiley, 1990, 37-49.	0	0
48	6917	[Kleinberg, 99] J.M. Kleinberg, Authoritative sources in a hyperlinked environment, Journal of the ACM, 46(5), 1999, 604-632.	0	0
48	6918	[Labrou, 99] Y. Labrou, T. Finin, Yahoo! as an ontology: using Yahoo! categories to describe documents, In Proc. of 8th Int. Conf. on Information Knowledge Management, 1999, 180-187.	0	0
48	6919	[Lieberman, 95] H. Lieberman, Letizia: an agent that assists web browsing agent, In Proc. Int. Joint Conf. on Artificial Intelligence, 1995, 924-929.	0	0
48	6920	[Lieberman, 99] H. Lieberman, et al, Lets Browse: a collaborative web browsing agent, In Proc. Int. Conf. on IUI, 1999, 65-68.	0	0
48	6921	[Maedche, 02] A. Maedche, Ontology learning for the semantic web, Kluwer Academic Publishers, 2002, 59-61.	0	0
48	6922	[Maes, 94] P. Maes, Agents that reduce work and information overload, Communication of ACM, 37(7), 1994, 31-40.	0	0
48	6923	[McCallum, 99] A. McCallum, et al, Building domain-specific search engines with machine learning techniques, In Proc. of AAAI-99 Spring Sym. on Intelligent Agents in Cyberspace, 1999. Jung J.J.: Collaborative Web Browsing Based on Semantic Extraction ...228	0	0
48	6924	[Pearl, 88] J. Pearl, Probabilistic reasoning in intelligent systems, Morgan Kauffman Publisher, 1988.	0	0
48	6925	[Rodden, 91] T. Rodden, A survey of CSCW systems, Interacting with Computers, 3(3), 1991, 319-354.	0	0
48	6926	[Twidale, 96] M. Twidale, D. Nichols, Collaborative browsing and visualization of the search process, Electronic library and visual information research, 1996, 51-60.	0	0
48	6927	[Twidale, 97] M. Twidale, D. Nichols, C. Paice, Browsing is a collaborative process, Information Processing and Management, 33(6), 1997, 761-783.	0	0
48	6928	[Twidale, 98] M. Twidale, D. Nichols, Computer supported cooperative work in information search and retrieval, Annual Review of Information Science and Technology, 33, 1998, 259-319.	0	0
49	6929	[Anderson, 03] M. L. Anderson, Embodied Cognition: A field guide, Artificial Intelligence, 149, 2003, 91-130.	0	0
49	6930	[Brooks, 91] R. A. Brooks, Intelligence without representation, Artificial Intelligence, 47, 1991, 139-159.	0	0
49	6931	[Cohen, 90] P. R. Cohen, H. J. Levesque, Intention is choice with commitment, Artificial Intelligence 42, 1990, 213-269.	0	0
49	6932	[Eco, 91] U. Eco, La struttura assente, Tascabili Bompiani, Milano 1991.	0	0
49	6933	[Freeman, 00] W. J. Freeman, A neurobiological interpretation of semiotics: meaning, representation, and information, Information Sciences, 124, 2000, 93-102.	0	0
49	6934	[Freud, 23] S. Freud, Das Ich und das Es, (Studienausgabe) Wien 1923.	0	0
49	6935	[Hintikka, 62] J. Hintikka, Knowledge and belief. An introduction to the logic of the two notions, Cornell University Press, New York 1962.	0	0
49	6936	[Husserl, 13] E. Husserl E., Logische Untersuchungen, Zweiter Band - Untersuchungen zur Phänomenologie und Theorie der Erkenntnis. I Teil, Max Niemeyer Verlag, Halle a.d. Saale, 1913	0	0
49	6937	[Husserl, 21] E. Husserl, Logische Untersuchungen, Zweiter Band - Elemente einer phänomenologischen Aufklärung der Erkenntnis. II Teil, Max Niemeyer Verlag, Halle a.d. Saale 1921.	0	0
49	6938	[Johnson-Laird, 83] P. N. Johnson-Laird, Mental models. Towards a cognitive science of language, inference, and consciousness, Cambridge University Press, Cambridge, 1983.	0	0
49	6939	[Katarzyniak, 00] R. Katarzyniak R., T. N. Nguyen, Reconciling inconsistent profiles of agents knowledge states in distributed multiagent systems using consensus methods, Systems Science 26, 2000, 93-119.	0	0
49	6940	[Katarzyniak, 01] R. Katarzyniak, A model for extracting a class of knowledge operators, logic disjunctions and logic alternatives from BDI agents, [in] K?opotek M. A., Michalewicz M., Wierzcho? S. T. (eds), Intelligent Information Systems 2001, Advances in Soft Computing, Physica-Verlag, Heidelberg, 2001, 257-269. Katarzyniak R.P.: The Language Grounding Problem and its Relation ...374	0	0
49	6941	[Katarzyniak, 02] R. Katarzyniak R., A. Pieczynska-Kuchtiak, A consensus based algorithm for grounding belief formulas in internally stored perceptions, International Journal of Neural Network World 5, 2002, 461-472.	0	0
49	6942	[Katarzyniak, 03] R. Katarzyniak, Grounding atom formulas and simple modalities in communicative agents, [in] Proc. 21st IASTED Int. Conf. Applied Informatics, Insbruck 2003, 388-392.	0	0
49	6943	[Katarzyniak, 04a] R. Katarzyniak, Grounding modalities and logic connectives in communicative cognitive agents} [in] Nguyen T. N. (ed.) Intelligent Technologies for Inconsistent Knowledge Processing, International Series on Advanced Intelligence, Advanced Knowledge International, Adelaide 2004, 21-37.	0	0
49	6944	[Katarzyniak, 04b] R. Katarzyniak, Organizations as cognitive agents [in] Proc. 7th Organisational Semiotics Workshop, Setubal, Portugal, 2004, 309-324.	0	0
49	6945	[Katarzyniak, 04c] R. Katarzyniak, A. Pieczynska-Kuchtiak, Grounding and extracting modal responses in cognitive agents: AND query and states of incomplete knowledge, International Journal of Applied Mathematics and Computer Science, 14, 2004, 249-263.	0	0
49	6946	[Kripke, 63] S. Kripke, Semantical analysis of modal logic I: normal modal propositional calculi, Zeitschrift für Math. Logik und Grundlagen der Math. 9, 1963, 67-96.	0	0
49	6947	[Newell, 90] A. Newell, The unified theories of cognition, Harvard University Press, Cambridge 1990.	0	0
49	6948	[Paivio, 86] A. Paivio, Mental representations: A dual coding approach}, Oxford University Press, New York 1986.	0	0
49	6949	[Tarski, 35] A. Tarski, Der Warheitsbegriff in den formalisierten Sprachen, Studia Philosophica 1, 1935, 261-405.	0	0
49	6950	[Tugendhat, 60] E. Tugendhat, Tarskis semantische Definition der Wahrheit und ihre Stellung innerhalb der Geschichte des Wahrheit im logischen Positivismus, Philosophische Rundschau 8, 1960, 131-159.	0	0
49	6951	[Vogt, 02] P. Vogt, The Physical Symbol Grounding Problem, Cognitive Systems Research 3, 2002, 429-457.	0	0
50	6952	[Alla, 01] J. Allan, A. Leuski, R. Swan, D. Byrd, Evaluating combinations of ranked listsand visualizations of inter-document similarity, Information Processing and Management, Vol. 37, No. 3, 2001, 435?458	0	0
50	6953	[Balabanovic, 97] M. Balabanovic, Y Shoham, Combining Content-Based and Collaborative Recommendation, Communications of the ACM, 1997, 66-72	0	0
50	6954	[Booley, 99] D. Boley, M. Gini, R. Gross, E.H. Han,K. Hastings, G. Karypis, V. Kumar,B. Mobasher, J. Moorey, Document Categorization and Query Generation on the World Wide Web Using WebACE, Artificial Intelligence Review, 1999 ,Vol. 13 No. 5-6, 365-391	0	0
50	6955	[Buono, 02] P. Buono, M.F. Costabile, S. Guida, A. Piccinno, Integrating User Data and Collaborative Filtering in a Web Recommendation System, OHS-7, SC-3, and AH-3, LNCS 2266, Springer Verlag, 2002, 315-321	0	0
50	6956	[Brin, 98] S. Brin, L. Page, The anatomy of a large-scale hypertextual web search engine, In Proc. 7th International World Wide Web Conference, Brisbane, Australia 1998, 107-117	0	0
50	6957	[Cunningham, 01] P. Cunningham, R. Bergmann, , S. Schmitt, , R. Traphoner, S. Breen, B. Smyth, WebSell: Intelligent Sales Assistants for the World Wide Web, In E-2001, 2001, 28-32	0	0
50	6958	[DirectHit, 02] DirectHit search engine, 2002, http://www.directhit.com	0	0
50	6959	[Kazienko, 03a] P. Kazienko, M. Kiewra, ?Link Recommendation Method Based on Web Content and Usage Mining?, Proceedings of the International IIS: IIPWM´03 Conference, Advances in Soft Computing, Springer Verlag, 2003a, 529-534, http://www.zsi.pwr.wroc.pl/~kazienko/pub/IIS03/pkmk.pdf	0	0
50	6960	[Kazienko, 03b] P. Kazienko, M. Kiewra : ROSA - Multi-agent System for Web Services Personalization. In Proc. First Atlantic Web Intelligence Conference Proceedings, LNAI 2663, Springer Verlag, 2003b, 297-306	0	0
50	6961	[Kleinberg, 98] J. Kleinberg, Authoritative Sources in a Hyperlinked Environment, In Proc. ACM-SIAM Symposium on Discrete Algorithms, 1998, 604-632	0	0
50	6962	[Krulwich, 97] B. Krulwich, Lifestyle Finder: Intelligent User Profiling Using Large-ScaleDemographic Data, AI Magazine, Vol. 18, No. 2,1997 ,37-45.	0	0
50	6963	[Lieberman, 95] H. Lieberman,Letizia: An Agent that Assists Web Browsing. In Proc. IJCAI?95, 1995, 924?929	0	0
50	6964	[Madria, 99] S.K. Madria, S.S. Bhowmick, W.-K. Ng, E.P. Lim, Research Is-sues in Web Data Mining? DaWaK 99, Springer Verlag, LNCS 1676, 1999, 303-312. Kiewra M.: RankFeed - Recommendation as Searching without Queries ...249	0	0
50	6965	[Miller, 01] J. Miller,G. Rae, F. Schaefer, Modifications of Kleinbergs HITS algorithms UsingMatrix Exponentiation and Web Log Records, in: Proc. the 24th Annual International ACM SIGIR Conference on Research and Development in IR, 2001, 63-72	0	0
50	6966	[Mobasher, 00] B. Mobasher, H. Dai, T. Luo , Y. Sun, J. Zhu, Integrating Web Usage and Content Mining for More Effective Personalization. LNCS 1875 Springer Verlag (2000), 2000, 156-176	0	0
50	6967	[Mobasher, 01] B. Mobasher, B. Berendt , M. SpiliopoulouKDD for Personalization. PKDD 2001 Tutorial	0	0
50	6968	[Montaner, 03] M. Montaner, B. Lopez, J. L. De La Rosa, A Taxonomy of Recommender Agents on the Internet, Artificial Intelligence Review, Volume 19 , Issue 4, June 2003, 285-330	0	0
50	6969	[Mooney, 00] R. J. Mooney, L. Roy, Content-based book recommending using learning for text categorization, In Proc. 5th ACM Conf. on Digital Libraries, 2000, 195-204.	0	0
50	6970	[Nguyen, 02] N.T. Nguyen, Consensus System for Solving Conflicts in Distributed Systems. Information Sciences ? An International Journal Vol. 147, 2002, 91-122	0	0
50	6971	[Pazzani, 99] M. Pazzani, A Framework for Collaborative, Content-Based and Demo-graphicFiltering, Artificial Intelligence Rev., 1995, 13 (5-6),393-408	0	0
50	6972	[Rocchio, 71] J. J. Rocchio, Relevance feedback in Information Retrieval, The SMART retrieval system - experiments in automatic document processing, Prentice Hall, Englewood Cliffs, 1971, 313-323	0	0
50	6973	[ROSA, 04] http://www.zsi.pwr.wroc.pl/rosa	0	0
50	6974	[Salton 89] G. Salton, Automatic Text Processing. The Transformation, Analysis, and Retrieval of Information by Computer, Addison-Wesley, 1989, Reading, MA.	0	0
50	6975	[Salton, 90] G. Salton, C. Buckley, Improving retrieval performance by relevance feedback, Journal of the American Society for Information Science, Vol. 41(4), 1990, 288-297	0	0
50	6976	[Shardanand, 95] Shardanand, Upendra & Pattie Maes, Social Information Filtering: Algorithms for Automating Word of Mouth, In Proc.of CHI95 Conference on Human Factors in Computing Systems, ACM Press, 1995, 210-217	0	0
50	6977	[Sing, 99] A. Singha,J. Choi, D. Hindle, D. Lewis, Pereira F, AT&T at TREC-7, The Seventh Text Retrieval Conference (TREC-7), NIST Special Publication 500-242, 1999, 239-252	0	0
50	6978	[Schafer, 01] J.B. Schafer, J.A. Konstan, J. Riedl, E-Commerce Recommendation Applications, Data Mining and Knowledge Discovery, Vol. 5 No. 1/2, 2001, 115-153	0	0
50	6979	[Srivastava, 00] J. Srivastava,R. Cooley,M. Deshpande, T. Pang-Ning, Web usage mining: Discovery and applications of usage patterns from web data.SIGKDD Explorations 1(2) ,2000 , 12?23	0	0
50	6980	[Xu, 00] J. Xu, W. B. Croft, Improving the Effectiveness of Information Retrieval with Local Context Analysis, ACM Transactions on Information Systems, Vol. 18, No. 1, 2000, 79-112	0	0
50	6981	[Xue, 03] G. Xue, H. Zeng, Z. Chen, W. Ma, H. Zhang, Ch. Lu, Implicit link analysis for small web search, In Proc Annual ACM Conference on Research and Development in Information Retrieval, 2003, 56-63	0	0
52	6982	[Balzer, 91] R. Balzer, Tolerating Inconsistency. In: Proceedings of the 13International Conference on Software Engineering. IEEE Press, 1991, 158-165	0	0
52	6983	[Barthelemy, 91] J.P. Barthelemy, M.F. Janowitz, A Formal Theory of Consensus. SIAM Journal of Discrete Mathematics, Vol. 4, 1991, 305-322	0	0
52	6984	[Brown, 90] F.N. Brown, Boolean Reasoning, Kluwer Academic Publishers, Dordrecht, 1991	0	0
52	6985	[Day, 87] W.H.E. Day, Consensus Methods as Tools for Data Analysis. In: H.H. Bock (ed.): Classification and related Methods of Data Analysis, Proceedings of IFCS87, North-Holland, 1987, 317-324	0	0
52	6986	[Doyle, 79] J. Doyle, A Truth Maintenance System, Artificial Intelligence, Vol. 12, 1979,231-272	0	0
52	6987	[Ferber, 99] J. Ferber, Multi-Agent Systems. Addison Wesley, New York, 1999	0	0
52	6988	[Fehrer, 93] D. Fehrer, A Unifying Framework for Reason Maintenance. In: M. Clark et. al (eds): Symbolic and Qualitative Approaches to Reasoning and Uncertainty. LNCS, Vol. 747, 1993, 113-120	0	0
52	6989	[Gardenfors, 88] P. Gardenfors, Knowledge in Flux. MIT Press, 1988	0	0
52	6990	[Hunter, 98] A. Hunter, Paraconsistent Logics. In: D. Gabbay, P. Smets (eds), Handbook of Defeasible Reasoning and Uncertain Information. Kluwer Academic Publishers, 1998, 13-43	0	0
52	6991	[Hunter, 03] A. Hunter, Evaluating the Significance of Inconsistencies. In: Proceedings of the International Joint Conference on AI (IJCAI03). Morgan Kaufmann, 2003, 468-473	0	0
52	6992	[Katarzyniak, 00] R. Katarzyniak, N.T. Nguyen, Reconciling Inconsistent Profiles of Agents? Knowledge States in Distributed Multiagent Systems Using Consensus Methods. System Science, Vol. 26, 2000, 93-119	0	0
52	6993	[Kemeny, 59] J.G. Kemeny, Mathematics without numbers. Daedalus, Vol. 88, 1959, 577?591	0	0
52	6994	[Kifer, 92] M. Kifer, E.L. Lozinski, A Logic for Reasoning with Inconsistency. Journal of Automatic Reasoning, Vol. 9, 1992, 179-215	0	0
52	6995	[De Kleer, 86] J. De Kleer, An Assumption-based TMS. Artificial Intelligence, Vol. 28, 1986, 127-162Nguyen N.T.: Processing Inconsistency of Knowledge on Semantic Level302	0	0
52	6996	[Knight, 02] K. Knight, Measuring Inconsistency. Journal of Philosophical Logic, Vol. 31, 2002, 77-98	0	0
52	6997	[Lipski, 79] W. Lipski, On semantic issues connected with incomplete information databases. ACM Trans. Database Systems, Vol. 4, 1979, 262-269	0	0
52	6998	[Marcelloni, 01] F. Marcelloni, M. Aksit, Leaving inconsistency using fuzzy logic, Information and software technology, Vol. 43, 2001, 725-741	0	0
52	6999	[Naqvi, 90] S. Naqvi, F. Rossi, Reasoning in Inconsistent Databases. In: Logic Programming: Proceedings of the North American Conference. MIT Press, 1990, 255-272	0	0
52	7000	[Nguyen, 01] N.T. Nguyen, Using Distance Functions to Solve Representation Choice Problems. Fundamenta Informaticae Vol. 48, 2001, 295-314	0	0
52	7001	[Nguyen, 02a] N.T. Nguyen, Consensus System for Solving Conflicts in Distributed Systems. Information Sciences ? An International Journal Vol. 147, 2002, 91-122	0	0
52	7002	[Nguyen, 02b] N.T. Nguyen, Methods for Consensus Choice and their Applications in Conflict Resolving in Distributed Systems. Wroclaw University of Technology Press 2002 (inPolish)	0	0
52	7003	[Nguyen, 04a] N.T. Nguyen, Consensus methodology for Inconsistent Knowledge Processing. In: Nguyen N.T. (ed.), Intelligent Technologies for Inconsistent Knowledge Processing. Advanced Knowledge International, Adelaide, Australia, 2004, 3-20	0	0
52	7004	[Nguyen, 04b] N.T. Nguyen, M. Malowiecki, Consistency Function for Conflict Profiles?. LNCS Transactions on Rough Sets , Vol. 1, 169-186	0	0
52	7005	[Nguyen, 05] N.T. Nguyen, A. Blazowski, M. Malowiecki, A Multiagent System Aiding Information Retrieval in Internet Using Consensus Methods. In: Proceedings of SOFSEM 2005. Lecture Notes in Computer Science Vol. 3381, 2005, 399-402	0	0
52	7006	[Pawlak, 91] Z. Pawlak, Rough Sets - Theoretical Aspects of Reasoning about Data. Kluwer Academic Publishers, 1991	0	0
52	7007	[Pawlak, 98] Z. Pawlak, An Inquiry into Conflicts. Journal of Information Science, Vol. 109, 1998, 65-78	0	0
52	7008	[Sobecki, 04] J. Sobecki, M. Weihberg, Consensus-based Adaptive User Interface Implementation in the Product Promotion; in Keates S. et al. (eds.): "Design for a more inclusive world", Springer-Verlag, 2004, 111-121	0	0
52	7009	[Tessier, 01] C. Tessier, L. Chaudron, H.J. Müller, Conflicting Agents: Conflict Management in Multiagent Systems, Kluwer Academic Publishers, 2001	0	0
53	7010	[Arafa and Mamdani 00] Arafa, Y., Mamdani, A.: ?Virtual Personal Service Assistants: Towards Real-time Characters with Artificial Hearts?; Proc. Intelligent User Interfaces New Orleans LA USA (2000), 9-12.	0	0
53	7011	[Barthelemy 88] Barthelemy, J.P.: ?Thresholded consensus for n-trees?; J of Classification 5 (1988), 229-236.	0	0
53	7012	[Basili et al. 03] Basili, R., Pazienza, M.T., Zanzotto F.M.: ?Exploiting the feature vector model for learning linguistic representations of relational concepts?, Proc. Workshop on Adaptive Text Extraction and Mining ATEM (2003), online Dec 2004/ http://www.dcs.shef.ac.uk/~fabio/ATEM03/basili-ecml03-atem.pdf.	0	0
53	7013	[Dani?owicz et al. 02] Dani?owicz, C., Nguyen, N.T., Jankowski, ?.: ?Methods for the Choice of Representation of Agent Knowledge States in Multiagent Systems?; WUT Press: Wroc?aw, (2002). (in Polish)	0	0
53	7014	[D?browski and Laus-M?czy?ska 78] D?browski, M., Laus-M?czy?ska, K.:?Methods of retrieval and classification?. WNT, Warszawa 1978. (in Polish)	0	0
53	7015	[Dattola 68] Dattola, R.T.: ?A fast algorithm for automatic classification?; Report ISR-14 National Science Foundation, Section V, Cornell University, Dep. of Computer Science (1968).	0	0
53	7016	[Day 88] Day, W.H.E.: ?Consensus methods as tools for data analysis?; Bock, H.H. (eds), Classiication and related Methods of Data Analysis. Proceedings of IFCS87, North-Holland, (1988) 317-324.	0	0
53	7017	[Fleming and Cohen 99]Fleming, M., Cohen, R.: ?User modelling in the design of interactive interface agents?;Proc of the Seventh International Conference on User Modeling, (1999) 67-76.	0	0
53	7018	[Kanungo et al. 02] Kanungo, T., Mount, D.M., Netanyahu, N.S., Piatko, C., Silverman, R., Wu, A.Y.: ?An Efficient k-means clustering algorithm: analysis and implementation?; IEEE Tran. On Pattern Analysis And Machine Intelligence 24(7), (2002) 881-892	0	0
53	7019	[Kobsa et al. 01] Kobsa, A., Koenemann, J., Pohl, W.: ?Personalized Hypermedia Presentation Techniques for Improving Online Customer Relationships?. Knowledge Eng. Rev. 16(2), (2001) 111-155.	0	0
53	7020	[Lieberman 97] Lieberman, H.: ?Autonomous Interface Agents?; Proc. CHI 97, ACM (1997) 67-74.	0	0
53	7021	[Montaner et al. 03] Montaner, M., Lopez, B., de la Rosa, J.P.: ?A Taxonomy of Recommender Agents on the Internet?; Artificial Intelligence Review 19, (2003) 285-330.	0	0
53	7022	[Nguyen 00] Nguyen, N.T.: ?Using consensus methods for solving conflicts of data in distributed systems?; LNCS 1963, (2000) 409-417.	0	0
53	7023	[Nguyen 01] Nguyen, N.T.: ?Conflict Profiles Susceptibility to Consensus in Consensus Systems?; Bulletin of International Rough Sets Society 5(1/2), (2001)217-224.	0	0
53	7024	[Nguyen, 02] N.T. Nguyen, Consensus System for Solving Conflicts in Distributed Systems. Information Sciences ? An International Journal Vol. 147, 2002, 91-122	0	0
53	7025	[Nguyen and Sobecki 03] Nguyen, N.T., Sobecki, J.: ?Using Consensus Methods to Construct Adaptive Interfaces in Multimodal Web-based Systems?; Universal Access in Inf. Society 2(4), (2003) 342-358. Sobecki J.: Consensus-Based Hybrid Adaptation of Web Systems ...270	0	0
53	7026	[Pearrow 00] Pearrow, M.: ?Web Site Usability Handbook?; Charles River Media (2000).	0	0
53	7027	[Quinn and Pawasarat 01] Quinn, L.M., Pawasarat, J.: ?Confronting Anti-Urban Marketing Stereotypes: A Milwaukee Economic Development Challenge June (2001)?. online Dec 2002/ http://www.uwm.edu/Dept/ETI/purchasing/markets.htm.	0	0
53	7028	[Shearin and Lieberman 01] Shearin, S., Lieberman, H.: ?Intelligent Profiling by Example?; Proc of the Conf on Intelligent User Interfaces, ACM Press, (2001) online Dec. 2004/ http://web.media.mit.edu/%7Esibyl/projects/apt/final-shearin-iui.pdf.	0	0
53	7029	[Sobecki 02] Sobecki, J.: ?Interface model in adaptive web-based system?; Cellary, W. and Iyengar, A. (ed.): Internet Technologies, Applications and Societal Impact. Kluver Academic Publishers, Boston, (2002) 93-104.	0	0
53	7030	[Sobecki 03] Sobecki J,XML-based Interface Model for Socially Adaptive Web-Based Systems User Interfaces. Lecture Notesin Computer Science 2660, 2003, 592-598	0	0
53	7031	[Sobecki and Weihberg 04] Sobecki, J., Weihberg, M.: ?Consensus-based Adaptive User Interface Implementation in the Product Promotion?; Keates S. (et al.): "Design for a more inclusive world", Springer-Verlag (London), (2004) 111-121.	0	0
53	7032	[Sobecki 04a] Sobecki J.: ?Hybrid Adaptation of Web-Based Systems User Interfaces?. Proc. of ICCS 2004, Krakow, Poland, Lecture Notes in Computer Science 3038, (2004) 505-512.	0	0
53	7033	[Social 04] Social Choice Theory, (2004). online Oct. 2004 http://mathworld.wolfram.com/ SocialChoiceTheory.html	0	0
53	7034	[Whalen 02] Whalen, D.: ?The Unofficial Cookie FAQ, Version 2.54 Contributed to Cookie Central by David Whalen?. (2002). online Sep. 2002 http://www.cookiecentral.com/faq/#2.7.	0	0
53	7035	[Wooldridge and Jennings 95] Wooldridge, M., Jennings, N.R.: ?Intelligent agents: theory & practice?; Knowledge Engineering Review 100(2), (1995) 115-152.	0	0
54	7036	[Allen, 83] Allen, J., "Maintaining Knowledge About Temporal Intervals", CACM, 26(11):832-843, 1983.Delis V., Makris C., Sioutas S.: A Provably Efficient Computational Model...846	0	0
54	7037	[Alstrup, 00] Alstrup, S., Brodal, G.S., Rauhe T., "New Data Structures for Orthogonal Range Searching". In Proc. 41st Annual Symposium on Foundations of Computer Science, pp. 198-207, 2000.	0	0
54	7038	[Alstrup, 01] Alstrup, S., Brodal, G.S., Rauhe T., " Optimal Static Range Reporting in One Dimension". In Proc. 33rd Annual ACM Symposium on Theory of Computing, pp. 476-482, 2001.	0	0
54	7039	[Anderson, 96] Andersson, A., "Faster deterministic sorting and searching in linear space" 37th Annual IEEE Symposium on Foundations of Computer Science, 135-141, 1996.	0	0
54	7040	[Andersson, 00] Andersson A. and Thorup M. "Tight(er) worst-case bounds on dynamic searching and priority queues". In Proc. 32th STOC, pp. 335-342, 2000.	0	0
54	7041	[Arge, 99] Arge, L., Samoladas, V., Vitter, J.S., "Two dimensional indexability and optimal range search indexing", Proceedings of the ACM Symposium on Principles of Database Systems, 18:346-357, 1999.	0	0
54	7042	[Arge, 96] Arge, L., Vitter, J.S., "Optimal dynamic interval management in external memory", Proceedings of the IEEE Symposium on Foundations of Computer Science, 37:560-569, 1996.	0	0
54	7043	[Berchtold, 96] Berctold, S., Keim, D., and Kriegel, H.P., "The X-tree: An index structure for high-dimensional data", In Proceedings of the 22nd International Conference on Very Large Data Bases, (Bombay) 28?39, 1996.[Beckmann, 90] Beckmann, N., Kriegel, H.P., Schneider, R., Seeger, B, "The R*-tree: an Efficient and Robust Access Method for Points and Rectangles", ACM SIGMOD, 322-331, 1990.	0	0
54	7044	[Bozanis, 97] Bozanis, P., Kitsios, N., Makris, C., and Tsakalidis, A.,"New Results on Intersection Query Problems", The Computer Journal, 40(1):22-29,1997.	0	0
54	7045	[Chavez, 01] Chavez, E., Navarro, G., Baeza-Yates, R., and Marroquin, J.L., "Searching in Metric Spaces", ACM Computing Surveys, 33(3), pp. 273-321, 2001.	0	0
54	7046	[Chazelle, 86] Chazelle, B., Guibas, L., "Fractional cascading I, A data structuring technique; II, Applications", Algorithmica 1, 133-162, 163-191, 1986.	0	0
54	7047	[Chvatal, 83] Chvatal, V., "Linear Programming", W. H. Freeman, 1983.	0	0
54	7048	[Ciaccia, 97] Ciaccia, P., Patella, M., Zezula, P., "M-tree: An efficient access method for similarity search in metric spaces. In Proceedings of the 23rd Conference on Very Large Databases (VLDB?97), 426?435.	0	0
54	7049	[Comer, 79] Comer, D., "The ubiquitous B-tree", ACM Computing Surveys, 11(2):121-137, 1979.	0	0
54	7050	[Delis, 99] Delis, V., Hadzilacos, Th., "Binary String Relations: A Foundation for Spatiotemporal Knowledge Representation", Technical Report TR99-02-01, Computer Technology Institute, Patras, Greece, 1999 (available at http://www.cti.gr/RD3/People/delis/tr990201.pdf. Delis V., Makris C., Sioutas S.: A Provably Efficient Computational Model...847	0	0
54	7051	[Edelsbrunner, 81] Edelsbrunner,H., "A note on dynamic range searching", Bull. EATCS 13, 1981.	0	0
54	7052	[Egenhofer, 97] Egenhofer, M.J., "Spatial Relations: Models and Inferences", Tutorial 2, International Symposium on Large Spatial databases (SSD97), 27-37, 1997.	0	0
54	7053	[Egenhofer, 91] Egenhofer, M.J., Herring, J., "Categorizing Binary Topological Relationships Between Regions, Lines and Points in Geographic Databases", Technical Report, Department of Surveying Engineering, University of Maine, Orono, ME, 1991.	0	0
54	7054	[Ferhatosmanoglu, 00] Ferhatosmanoglu, H., Tuncel, E., Agrawal, D., Abbadi, A., "Vector Approximation Based Indexing for Non-Uniform High Dimensional Data Sets", CIKM,pp. 202-209, 2000.	0	0
54	7055	[Freksa, 92] Freksa, C., "Temporal Reasoning based on Semi Intervals", Artificial Intelligence, 54:199-227, 1992.	0	0
54	7056	[Gabow, 84] Gabow, H.N.,Bentley J.L.,and Tarjan, R., E., "Scaling and related techniques for geometry problems" l6th Annual ACM Symp. on the Theory of Computing, 135-143, 1984.	0	0
54	7057	[Gaede, 95] Gaede, V., "Optimal Redundancy in Spatial Database Systems", International Symposium on Spatial Databases (SSD), pp.96-116, 1995.	0	0
54	7058	[Gaede, 98] Gaede, V., Gunther, O., "Multidimensional Access Methods?, ACM Computing Surveys, 30(2);170-231, 1998.	0	0
54	7059	[Grossi, 98] Grossi, R., Italiano, G., F., "Efficient cross-trees for external memory", In J.Abello and J.S. Vitter, editors, External Algorithms and Visualization 87-106, 1998.	0	0
54	7060	[Guttman, 84] Guttman, A., "R-trees: A Dynamic Index Structure for Spatial Searching", ACM SIGMOD International Conference on Management of Data, 47-57, 1984.[Harel, 94] D. Harel, R. E. Tarjan, "Fast algorithms forfinding nearest common ancestor",SIAM J. Comp. 13(2):338-355, 1994.	0	0
54	7061	[Hoel, 95] Hoel, E., Samet, H., "Benchmarking Spatial Join Operations with Spatial Output", VLDB Conference, 1995.	0	0
54	7062	[JaJa, 04] Joseph JáJá, Christian Worm Mortensen, Qingmin Shi: ?Space-Efficient and Fast Algorithms for Multidimensional Dominance Reporting and Counting?. ISAAC 2004[Kanellakis, 96] Kanellakis, P.C., Ramaswamy, S., Vengroff, D.E., Vitter, J.S., "Indexing for data models with constraints and classes", Journal of Computer and System Sciences, 52(3):589-612, 1996.	0	0
54	7063	[Kautz] Kautz, H. A., "Temporal Reasoning", MIT Encyclopedia of Cognitive Science (forthcoming), http://www.research.att.com/~kautz/papers-ftp/index.html.	0	0
54	7064	[Ligozat, 91] Ligozat, G., "On Generalised Interval Calculi", American Association of Artificial Intelligence InternationalConference, pp. 234-240, 1991. Delis V., Makris C., Sioutas S.: A Provably Efficient Computational Model...848	0	0
54	7065	[Ladkin, 88] Ladkin, P., Maddux, R., "The Algebra of Binary Constraint Networks", Kestrel Institute Technical Report KES.U.88.9, 1988.	0	0
54	7066	[Lin, 94] Lin, K.I., Jagadish, H., Faloutsos, C., "The TV-tree: An index structure for high-dimensional data", VLDB J. 3, 4, 517-543, 1994. [Makris, 98] Makris, C., Tsakalidis, A., "Algorithms for three-dimensional dominance searching in linear space" Information Processing Letters, 66(6):277-283, 1998.	0	0
54	7067	[Mehlhorn, 84] Mehlhorn K., "Data Structures and Algorithms 3--Multidimensional Searching and Computational Geometry", Springer Verlag, 1984.	0	0
54	7068	[Mortensen, 03a] C. W. Mortensen, ?Fully-dynamic orthogonal range reporting on RAM?, TechnicalReport, TR-22, IT University of Copenhagen, April 2003.	0	0
54	7069	[Mortensen, 03b] C. W. Mortensen, ?Fully-dynamic two dimensional orthogonal range and line segment intersection reporting in logarithmic time?, ACM/SIAM SODA03.	0	0
54	7070	[Mortensen, 05] C. W. Mortensen, R. Pagh, M. Patrascu, ?On Dynamic Range Reporting in One Dimension?, STOC05	0	0
54	7071	[Overmars, 88] Overmars,M. H., "Efficient data structures for range searching on a grid", J. Algorithms 9(2):254-275, 1988.	0	0
54	7072	[Papadias, 98] Papadias, D., Mamoulis, N., Delis, B. "Algorithms for Querying by Spatial Structure", VLDB Conference, 1998.	0	0
54	7073	[Papadias, 94] Papadias, D., Sellis, T., "Qualitative Representation of Spatial Knowledge in Two-Dimensional Space", VLDB Journal, 3(4), pp 479-516, 1994.	0	0
54	7074	[Papadias, 97] Papadias, D., Theodoridis, Y., "Spatial Relations, Minimum Bounding Rectangles, and Spatial Data Structures", International Journal of Geographic Information Science, Vol. 11(2), pp. 111-138, 1997.	0	0
54	7075	[Ramaswamy, 94] Ramaswamy, S., Subramanian, S., "Path Caching: a technique for optimal external searching" in Proceedings of the 13th ACM Conference on Principles of Database Systems, 13:25-35, 1994 +	0	0
54	7076	[Sellis, 87] Sellis, T., Roussopoulos, N., Faloutsos, C., "The R -tree: A Dynamic Index for Multidimensional Objects", Proceedings of Very Large Data Bases, pp. 3-11, Brighton, England, 1987.	0	0
54	7077	[Sioutas, 04] Sioutas, S., Makris C., Kitsios, N., Lagogiannis, G., Tsaknakis, J., Tsichlas, K., Vassiliadis, B., "Geometric Retrieval for Grid Points in the RAM Model", Journal of Universal Computer Science, to appear.	1	1
54	7078	[Subramanian, 95] Subramanian, S., Ramaswamy, S., "The P-range tree: a new data structure for range searching in secondary memeory", ACM-SIAM Symposium on Discrete Algorithms, 6:378-387, 1995. Delis V., Makris C., Sioutas S.: A Provably Efficient Computational Model...849	0	0
54	7079	[Theodoridis, 98] Theodoridis, Y., Papadias, D., Stefanakis, E., Sellis, T., "Direction Relations and Two-Dimensional Range Queries: Optimization Techniques", Data & Knowledge Engineering, vol. 27(3), pp. 313-336, 1998.	0	0
54	7080	[Theodoridis, 96a] Theodoridis, Y., Sellis, T., "A Model for The Prediction of R-Tree Performance?, ACM PODS, 1996.	0	0
54	7081	[Theodoridis, 96b] Theodoridis, Y., Vazirgiannis, M., Sellis, T., "Spatio-Temporal rdIndexing for Large Multimedia Applications", 3IEEE Conference on Multimedia Computing and Systems, 1996.	0	0
54	7082	[van Beek, 90] van Beek, P., Cohen, R., "Exact and Approximate Reasoning about Temporal Relations", Computational Intelligence, 6, 1990.	0	0
54	7083	[Vitter, 01] Vitter, J.S., "External Memory Algorithms and Data Structures: Dealing with Massive Data" ACM Computing Surveys, 33(2):209-271, 2001.	0	0
54	7084	[Vengroff, 96] Vengroff, D.,E., Vitter, J.,S., "Efficient 3-d range searching in external memory", ACM Symposium on Theory of Computation, 28:192-201, 1996.	0	0
54	7085	[Weber, 98] Weber, R., Schek, H.J., Blott, S., "A quantitative analysis and performance study for similarity-search methods for high dimesional spaces. In Proceedings of the Int. Conf. On Very Large Data Bases, pages 194-205, 1998.	0	0
55	7086	[Agha 86] Agha, G.: ?Actors: A Model of Concurrent Computation in DistributedSystems?; The MIT Press (1986).	0	0
55	7087	[Agha 90] Agha, G.: ?Concurrent object-oriented programming?; Communications ofthe ACM, 33, 9 (1990), 125?141.	0	0
55	7088	[Agha et al. 97] Agha, G., Mason, I. A., et al.: ?A foundation for actor computation?;Journal of Functional Programming, 7 (1997), 1?72.	0	0
55	7089	[Andolfi et al. 00] Andolfi, F., Aquilani, F., Balsamo, S., Inverardi, P.: ?Deriving Per-formance Models of Software Architectures from Message Sequence Charts?; 2ndACM Intl Workshop on Software and Performance, Ottawa, Canada (2000), 47?57.	0	0
55	7090	[Baker, Hewitt 77] Baker, H. G., Hewitt, C.: ?Laws for communicating parallelprocesses?; IFIP Congress (1977), 987?992.	0	0
55	7091	[Balsamo et al. 04] Balsamo, S., Di Marco, A., Inverardi, P., Simeoni, M.: ?Model-Based Performance Prediction in Software Development: A Survey?; IEEE Trans-actions on Software Engineering, 30, 5 (2004), 295?310.	0	0
55	7092	[Blelloch 96] Blelloch, G. E.: ?Programming Parallel Algorithms?; Communications ofthe ACM, 39, 3 (1996), 85?97.	0	0
55	7093	[Blumofe et al. 95] Blumofe, R. D., Joerg, C. F., at al.: ?Cilk: An E?cient Multi-threaded Runtime System?; 5th ACM SIGPLAN Symposium on Principles andPractice of Parallel Programming, Santa Barbara, California, USA (1995), 207?216.	0	0
55	7094	[Charron-Bost et al. 96] Charron-Bost, B., Mattern, F., Tel, G.: ?Synchronous, asyn-chronous, and causally ordered communication?; Distributed Computing, 9, 4(1996), 173?191.	0	0
55	7095	[Clinger 81] Clinger, W.: ?Foundation of Actor Semantics?; AI-TR-633, MIT ArtificialIntelligence Laboratory (1981).	0	0
55	7096	[Cortellessa et al. 01] Cortellessa, V., D?Ambrogio, A., Iazeolla, G.: ?AutomaticDerivation of Software Performance Models from CASE Documents?; PerformanceEvaluation, 45 (2001), 81?105.	0	0
55	7097	[Culler et al. 96] Culler, D., Karp, R., Patterson, D., et al.: ?LogP: A Practical Modelof Parallel Computation?; Communications of the ACM, 39, 11 (1996), 78?85.	0	0
55	7098	[Emrath et al. 88] Emrath, P. A., Ghosh, S., Padua, D. A.: ?Automatic detection ofnondeterminacy in parallel programs?; Workshop on Parallel and Distributed De-bugging, Madison, Wisconsin, USA (1988), 89?99.	0	0
55	7099	[Foster 95] Foster, I.: ?Designing and Building Parallel Programs?; Addison Wesley,Boston (1995).	0	0
55	7100	[Frigo et al. 98] Frigo, M., Leiserson, C. E., Randall, K. H.: ?The Implementation ofthe Cilk-5 Multithreaded Language?; ACM SIGPLAN Conference on ProgrammingLanguage Design and Implementation, Montreal, Canada (1998), 212?223.	0	0
55	7101	[Grama, Kumar 99] Grama, A. Y., Kumar, V.: ?State of the Art in Parallel SearchTechniques for Discrete Optimization Problems?; IEEE Transactions on Knowledgeand Data Engineering, 11, 1 (1999), 28?35.	0	0
55	7102	[Harel 87] Harel, D.: ?Statecharts: A visual formalism for complex systems?; Scienceof Computer Programming, 8, 3 (1987), 231?274.Di Santo M., Frattolillo F.: Time Costs in Actor Computations873	0	0
55	7103	[Honda, Tokoro 91] Honda, K., Tokoro, M.: ?An object calculus for asynchronous com-munication?; European Conference on Object-Oriented Programming, LNCS 512,Springer-Verlag (1991), 133?147.	0	0
55	7104	[Kanal, Kumar 88] Kanal, L. N., Kumar, V.: ?Search in Artificial Intelligence?;Springer-Verlag, Berlin (1988).	0	0
55	7105	[Kant 92] Kant, K.: ?Introduction to Computer System Performance Evaluation?;McGraw-Hill (1992).	0	0
55	7106	[Lamport 78] Lamport, L.: ?Time, Clocks, and the Ordering of Events in a DistributedSystem?; Communications of the ACM, 21, 7 (1978), 558?565.	0	0
55	7107	[Mattern, Funf¨ rocken 95] Mattern, F., Funf¨ rocken, F.: ?A Non-Blocking LightweightImplementation of Causal Order Message Delivery?; Theory and Practice in Dis-tributed Systems, LNCS 938, Springer-Verlag (1995), 197?213.	0	0
55	7108	[Milner et al. 92] Milner, R., Parrow, J., Walker, D.: ?A calculus of mobile processes?(Parts I and II); Information and Computation, 100 (1992), 1?77.	0	0
55	7109	[Peterson 81] Peterson, J. L.: ?Petri Net. Theory and the Modeling of Systems?; Pren-tice Hall (1981).	0	0
55	7110	[Petriu, Wang 99] Petriu, D. C., Wang, X.: ?From UML Descriptions of High-LevelSoftware Architectures to LQN Performance Models?; Intl Workshop on Applica-tions of Graph Transformations with Industrial Relevance, LNCS 1779, Springer-Verlag (1999), 47?62.	0	0
55	7111	[Press et al. 92] Press, W. H., Flannery, B. P., Teukolsky, S. A., Vetterling, W. T:?Numerical Recipes in C: The Art of Scientific Computing?; Cambridge UniversityPress (1992), 896?901.	0	0
55	7112	[Rumbaugh et al. 98] Rumbaugh, J., Jacobson, I., Booch, G.: ?Unified Modeling Lan-guage Reference Manual?; Addison-Wesley (1998).	0	0
55	7113	[Skillicorn, Talia 96] Skillicorn, D. B., Talia, D.: ?Models and Languages for ParallelComputation?; ACM Computing Surveys, 30, 2 (1996), 123?169.	0	0
55	7114	[Skillicorn 98] Skillicorn, D. B.: ?Architectures, Costs, and Transformations?; Invitedtalk, Workshop on Constructive Methods for Parallel Programming, Marstrand,Sweden (1998).	0	0
55	7115	[Smith, Talcott 99] Smith, S. F., Talcott, C. A.: ?Modular Reasoning for Actor Specifi-cation Diagrams?; Formal Methods in Object-Oriented Distributed Systems, KluwerAcademic Publishers (1999).	0	0
55	7116	[Smith, Talcott 02] Smith, S. F., Talcott, C. A.: Specification Diagrams for Actor Sys-tems?; Higher-Order and Symbolic Computation, 15, 4 (2002), 301?348.	0	0
55	7117	[Talcott 98] Talcott, C. A.: ?Composable Semantic Models for Actor Theories?;Higher-Order and Symbolic Computation, 11, 3 (1998), 281?343.	0	0
55	7118	[Thati et al. 04] Thati, P., Talcott, C. A., Agha, G.: ?Techniques for Executingand Reasoning About Specification Diagrams?; 10thIntl Conference on Alge-braic Methodology and Software Technology, LNCS 3116, Springer-Verlag (2004),521?536.	0	0
55	7119	[Trivedi 01] Trivedi, K. S.: ?Probability and Statistics with Reliability, Queuing, andComputer Science Applications?; John Wiley and Sons (2001).	0	0
55	7120	[Varela, Agha 98] Varela, C. A., Agha, G.: ?What after Java? From objects to actors?;7thInternational Conference on World Wide Web 7, Brisbane, Australia (1998).	0	0
56	7121	[1] H. Schulzrinne, S. Casner, R. Frederick, and V. Jacobson, ?RTP: A Transport Protocol for Real-Time Applications,? IETFInternet Draft,March 2, 2003.	0	0
56	7122	[2] J. Rosenberg and H. Schulzrinne, ?Timer reconsideration for enhanced RTP scalability,? Proceeding of the Conference on Computer Communication (IEEE Infocom), San Francisco, California, March/April. 1997.	0	0
56	7123	[3] J. Rosenberg and H. Schulzrinne, ?Sampling of the group membership in RTP,? IETF Request for Comments 2762, Feb. 2000.	0	0
56	7124	[4] B. Aboba, ?Alternative for enhancing RTP scalability,? IETF Internet Draft, Jan. 1997.	0	0
56	7125	[5] R. El-Marakby and D. Hutchison, ?A scalability scheme for the real-time control protocol,? Proceeding of IFIP Conference on High Performance Networking (HPN?98), Vienna,Austria, Sept. 1998.	0	0
56	7126	[6] R. El-Marakby and D. Hutchison, ?Design and performance of a scalable real-time control protocol simulations and evaluations,? Proceeding of IFIP Conference on High Performance Networking (HPN?98), Vienna,Austria, Sept. 2000.	0	0
56	7127	[7] Y. Langsam, J. Augenstein, M. Tenenbaum, J. Mushe ? Data Structures Using C and C++ (2nd Edition)? Prentice Hall, Upper Saddle River NJ, USA. 1996.	0	0
56	7128	[8] S. McCanne and Floyd, (McCanne, 1998) ?LBNL Network Simulator,? 2003 version, 2003. Elramly N.A., Habib A.S., Essa O.S., Harb H.M.: Analysis, Design, and Performance ...888List of Abbreviations AG Aggregator. AGR Aggregator Report. ARM Address Resolution Manager. CDM Collection Database Manager. FTM Fault Tolerance Manager. GM General Manager IP Internet Protocol. LAG LAN Aggregator. LAN Loca…	0	0
57	7129	[Allen, 76] F.E. Allen, J. Cocke, A program data flow analysis procedure, Communication of the ACM, 19 (3), 137-147, 1976.	0	0
57	7130	[Bauer, 79] J. A. Bauer, A. B. Finger, Test plan generation using formal grammars, Proceedings of the 4th International Conference on Software Engineering, IEEE Computer Society, pp. 425-432, 1979.	0	0
57	7131	[Boyer, 75] R. S. Boyer, B. Elspas, K. N. Levitt, SELECT - a formal system for testing and debugging programs by symbolic execution, Proceedings of the International Conference on Reliable software, pp. 234-245, 1975.Girgis M.R.: Automatic Test Data Generation for Data Flow Testing ...914	0	0
57	7132	[Bueno, 00] P. M. S. Bueno, M. Jino, Identification of potentially infeasible program paths by monitoring the search for test data, The 15th International Conference on Automated Software Engineering (ASE?00), Grenoble, France, 2000.	0	0
57	7133	[Clarke, 76] L. A. Clarke, A system to generate test data and symbolically execute programs, IEEE Transactions on Software Engineering, 2 (3), 215-222, 1976.	0	0
57	7134	[DeMillo, 91] R. A. DeMillo, A. J. Offutt, Constraint-based automatic test data generation, IEEE Transactions on Software Engineering, 17 (9), 900-910, 1991.	0	0
57	7135	[Frankl, 93] P. G. Frankl, S. N. Weiss, An experimental comparison of the effectiveness of branch testing and data flow testing, IEEE Transactions on Software Engineering, 19 (8), 774-787, 1993.	0	0
57	7136	[Girgis, 93] M. R. Girgis, Using symbolic execution and data flow criteria to aid test data selection, The Journal of Software Testing, Verification and Reliability, 3 (2), 101-112, 1993.	0	0
57	7137	[Girgis, 00] M. R. Girgis, A system for interprocedural data flow analysis and testing, International Journal of Applied Mathematics, 3 (2), 133-150, 2000.	0	0
57	7138	[Girgis, 85a] M.R. Girgis, M.R. Woodward, An integrated system for program testing using weak mutation and data flow analysis, Technical Report 85/1, Department of Computer Science, University of Liverpool, U.K, 1985.	0	0
57	7139	[Girgis, 85b] M.R. Girgis, M.R. Woodward, An integrated system for program testing using weak mutation and data flow analysis, Proceedings of Eighth International Conference on Software Engineering, IEEE Computer Society, pp. 313-319, 1985.	0	0
57	7140	[Goldberg, 89] D.E. Goldberg, Genetic Algorithms in Search, Optimization and Machine Learning. Addison-Wesley, Reading, Mass., 1989.	0	0
57	7141	[Holland, 75] J. Holland, Adaptation in Natural and Artificial Systems, ISBN 0 472 08460 7. University of Michigan Press, Ann Arbor, MI, 1975.	0	0
57	7142	[Howden, 77] W. E. Howden, Symbolic testing and the DISSECT symbolic evaluation system, IEEE Transactions on Software Engineering, 3 (4), 266-278, 1977.	0	0
57	7143	[Jones, 96] B. F. Jones, H. -H. Sthamer, D. E. Eyres, Automatic structural testing using genetic algorithms, Software Engineering Journal, 8 (9), 299-306, 1996.	0	0
57	7144	[Jones, 98] B. F. Jones, D. E. Eyres, H. -H. Sthamer, A strategy for using genetic algorithms to automate branch and fault-based testing, The Computer Journal, 41 (2), 98-107, 1998.	0	0
57	7145	[Korel, 90] B. Korel, Automated software test data generation, IEEE Transactions on Software Engineering, 16 (8), 870-879, 1990.	0	0
57	7146	[Lin, 01] J. -C. Lin, P. -L. Yeh, Automatic test data generation for path testing using GAs, Information Sciences, 131 (1-4), 47-64, 2001.	0	0
57	7147	[Maurer, 90] P. M. Maurer, Generating testing data with enhanced context-free grammars, IEEE Software, 7 (4), 1990.	0	0
57	7148	[Michael, 01] C. C. Michael, G. McGraw, M.A. Schatz, Generating Software Test Data by Evolution, IEEE Transactions on Software Engineering, 27 (12), 1085-1110, 2001.	0	0
57	7149	[Michalewicz, 99] Z. Michalewicz, Genetic algorithms + data structures = evolution programs, 3rd Edition, Springer, 1999. Girgis M.R.: Automatic Test Data Generation for Data Flow Testing ...915	0	0
57	7150	[Miller, 75] E. F. Miller, R. A. Melton, Automated generation of test case data sets, Proceedings of the International Conference on Reliable Software, pp. 51-58, 1975.	0	0
57	7151	[Mills, 87] H. D. Mills, M. D. Dyer, R. C. Linger, Cleanroom software engineering, IEEE Software, 4 (5), 19-25, 1987.	0	0
57	7152	[Pargas, 99] R.P. Pargas, M.J. Harrold, R.R. Peck, Test-Data Generation Using Genetic Algorithms, The Journal of Software Testing, Verification and Reliability, 1999.	0	0
57	7153	[Pei, 94] M. Pei, E. D. Goodman, Z. Gao, K. Zhong, Automated Software Test Data Generation Using A Genetic Algorithm, Technical Report GARAGe of Michigan State University, 1994.	0	0
57	7154	[Ramamoorthy, 76] C. V. Ramamoorthy, S. F. Ho, W. T. Chen, On the automated generation of program test data, IEEE Transactions on Software Engineering, 2 (4), 293-300, 1976.	0	0
57	7155	[Rapps, 85] S. Rapps, E.J. Weyuker, Selecting softwaretestdata using data flow information, IEEE TransactionsonSoftware Engineering, 11 (4), 367-375, 1985.	0	0
57	7156	[Roper, 95] M. Roper, I. Maclean, A. Brooks, J. Miller, Wood, M. Genetic Algorithms and the Automatic Generation of Test Data, Technical Report RR/95/195 [EFoCS-19-95], University of Strathclyde, Glasgow G1 1XH, U.K, 1995.	0	0
57	7157	[Srinivas, 94] M. Srinivas, L. M. Patnaik, Genetic algorithms: a survey, IEEE Computer, 27 (6), 17-26, 1994.	0	0
57	7158	[Voas, 91] J. M. Voas, L. Morell, K. W. Miller, Predicting where faults can hide from testing, IEEE Software, 8 (2), 41-48, 1991.	0	0
57	7159	[Watkins, 95] A. E. L. Watkins, A Tool for the Automatic Generation of Test Data Using Genetic Algorithms, In Proceedings of Software Quality Conference, Dundee, Scotland, 1995.	0	0
58	7160	[Burstein 83] M. Burstein and R. Pelavin: ?Hierarchical wire routing?; IEEE Transac-tions on Computer-Aided Design, 2(4), pp.223-234, October 1983.	0	0
58	7161	[Cho 98] J. D. Cho and M. Sarrafzadeh: ?Four-bend top-down global routing?; IEEETransactions on Computer-Aided Design, 17(9), pp.793-802, September 1998.	0	0
58	7162	[Cho 00] J. D. Cho: ?Wiring space and length estimation in two-dimensional arrays?;IEEE Transactions on Computer-Aided Design, 19(5), pp. 612-615, May, 2000.	0	0
58	7163	[Gamal 81] A.A. El Gamal and Z.A. Syed: ?A stochastic model for interconnections incustom integrated circuits?; IEEE Transactions on Circuits & Systems, 28(9), pp.888-894, 1981.	0	0
58	7164	[Karp 87] R. M. Karp, F.T. Leighton, R. L. Rivest, C. D. Thompson, U. V. Vaziraniand V. V. Vazirani: ?Global wire routing in two-dimensional array?; Algorithmica,2(1), pp. 113-129, 1987.	0	0
58	7165	[Kuh 86] E. S. Kuh, and M. Marek-Sadowska: ?Global routing?; in Layout Design andVerification. T. Ohtsuki, Ed., North-Holland, 1986.	0	0
58	7166	[Li 84] J.-T. Li and M. Marek-Sadowska: ?Global routing for gate arrays?; IEEE Trans-actions on Computer-Aided Design, 3(4), pp. 298-307, October 1984.	0	0
58	7167	[Luk 87] W. K. Luk, P. Sipala, M. Tamminen, D. Tang, L. S. Woo, and C. K. Wong:?A hierarchical global wiring algorithm for custom chip design?; IEEE Transactionson Computer-Aided Design, Vol. 6, pp.518-533, July 1987.	0	0
58	7168	[Sarrafzadeh 90] M. Sarrafzadeh and D. Zhou: ?Global routing of short nets in two-dimensional arrays?; International Journal of Computer Aided VLSI Design, Vol.2, pp. 197-211, 1990.	0	0
58	7169	[Sherwani 95] N. Sherwani: Algorithms for VLSI Physical Design Automation. KluwerAcademic Publishers, 1995.	0	0
58	7170	[Song 00] X. Song, Y. Tang, D. Zhou and Y. Wang: ?Wire space estimation androutability analysis?; IEEE Transactions on Computer-Aided Design, 19(5), May2000.He F., Cheng L., Yang G., Song X., Gu M.,Sun J.: On Theoretical Upper Bounds ...925	0	0
58	7171	[Veccchi 83] M. P. Veccchiand S. Kirkpatrick: ?GlobaI wiring by simulated annealing?;IEEE Transactions on Computer-Aided Design, 2(4), pp. 215-222, 1983.	0	0
59	7172	[AIFF 1989] Apple Computer, Inc.: ?Audio Interchange File Format: ?AIFF?. A Standard for Sampled Sound Files Version 1.3? (1989),http://www.tsp.ece.mcgill.ca/MMSP/Documents/AudioFormats/AIFF/Docs/AIFF-1.3.pdf, Accessed June 13th, 2005.	0	0
59	7173	[Apache 2005] Apache HTTP Server, http://httpd.apache.org/.	0	0
59	7174	[Foley et al. 1997] Foley, J. D., van Dam, A., et al., ?Computer Graphics: Principles and Practice?, Second Edition in C, Addison Wesley (1997).	0	0
59	7175	[Getty 2004] The Getty Museum, http://www.getty.edu/art/.	0	0
59	7176	[HTML 1999] Raggett, D., Le Hors, A., and Jacobs, I.: ?HTML 4.01 Specification?, (1999) http://www.w3.org/TR/html4/, Accessed April 28th, 2005.	0	0
59	7177	[iTunes 2005] iTunes Music Store, http://www.apple.com/itunes/store/. Kolbitsch J.: Fine-Grained Transclusions of Multimedia Documents in HTML942	0	0
59	7178	[Kappe 1995] Kappe, F.: ?Maintaining Link Consistency in Distributed Hyperwebs?, Proceedings of the INET?95 Conference, Honololu, HI, U.S.A. (1995). See also http://www.isoc.org/HMP/PAPER/073/html/paper.html.	0	0
59	7179	[Kolbitsch 2005] Fine-Grained Transclusions of Multimedia Documents in HTML, http://www.kolbitsch.org/research/mm_transclusions/.	0	0
59	7180	[Kolbitsch and Maurer 2005a] Kolbitsch, J., and Maurer, H.: ?Community Building around Encyclopaedic Knowledge? (2005), to appear.	0	0
59	7181	[Kolbitsch and Maurer 2005b] Kolbitsch, J., and Maurer, H.: ?Transclusions in HTML-Based Environments? (2005), to appear.	0	0
59	7182	[Krottmaier 2002] Krottmaier, H.: ?Transcluded Documents: Advantages of Reusing Document Fragments?, Proceedings of the 6th International ICCC/IFIP Conference on Electronic Publishing (ELPUB2002), Karlovy Vary, Czech Republic (2002), 359-367. See also http://hkrott.iicm.edu/docs/publications/elpub-2002.pdf.	0	0
59	7183	[Macromedia 2005] Macromedia, Inc.: ?Macromedia Flash File Format (SWF) Specification License? (2005), http://www.macromedia.com/software/flash/open/licensing/fileformat/, Accessed June 16th, 2005.	0	0
59	7184	[Maurer 1996] Maurer, H.: ?Hyperwave?The Next Generation Web Solution?, Addison-Wesley Longman, London (1996).	0	0
59	7185	[Maurer and Lennon 1996] Maurer, H., and Lennon, J. A.: ?Flexible Link Architecture in Hypermedia Systems?, Proceedings of ED-MEDIA?96, Boston, MA, U.S.A. (1996) 384-389.	0	0
59	7186	[Nelson 1965] Nelson, T. H.: ?A File Structure for the Complex, the Changing and the Indeterminate?, Proceedings of the ACM 20th National Conference, Cleveland, OH, U.S.A. (1965) 84-100.	0	0
59	7187	[Nelson 1981] Nelson, T. H.: ?Literary Machines?, Mindful Press (1981).	0	0
59	7188	[Nelson 1995] Nelson, T. H.: ?The Heart of Connection: Hypermedia Unified by Transclusion?, Communications of the ACM, 38, 8 (1995), 31-33.	0	0
59	7189	[Nelson 1996] Nelson, T. H.: ?Generalized Links, Micropayment and Transcopyright? (1996), http://www.almaden.ibm.com/almaden/npuc97/1996/tnelson.htm, Accessed May 1st, 2003.	0	0
59	7190	[Nelson 1998] Nelson, T. H.: ?Transcopyright: Pre-Permission for Virtual Republishing? (1998), http://www.aus.xanadu.com/xanadu/transcopy.html, Accessed May 3rd, 2005.	0	0
59	7191	[Nelson 1999] Nelson, T. H.: ?Xanalogical Structure, Needed Now More than Ever: Parallel Documents, Deep Links to Content, Deep Versioning and Deep Re-Use?, ACM Computing Surveys, 31, 4es (1999). See also http://xanadu.com.au/ted/XUsurvey/xuDation.html.	0	0
59	7192	[Pam 1995] Pam, A.: ?Where World Wide Web Went Wrong?, Proceedings of the AUUG?95 & Asia-Pacific World Wide Web ?95 Conference & Exhibition, Sydney, Australia (1995). See also http://www.csu.edu.au/special/conference/apwww95/papers95/apam/apam.html.	0	0
59	7193	[Prelinger 2005] Prelinger Archives, http://www.archive.org/details/prelinger/.	0	0
59	7194	[QTVR 2005] Apple Computer, Inc.: ?QuickTime VR? (2005),http://developer.apple.com/documentation/QuickTime/InsideQT_QTVR/insideqt_qtvr.pdf, Accessed June 13th, 2005.	0	0
59	7195	[SVG 2003] Ferraiolo, J., Fujisawa, J., and Jackson, D. (Eds.): ?Scalable Vector Graphics (SVG) 1.1 Specification? (2003), http://www.w3.org/TR/SVG/, Accessed June 12th, 2005. Kolbitsch J.: Fine-Grained Transclusions of Multimedia Documents in HTML943	0	0
59	7196	[Thau 2003] Thau, R. S.: ?Apache API notes? (2003), http://modules.apache.org/doc/API.html, Accessed May 21st, 2005.	0	0
59	7197	[Tichy 1985] Tichy, W. F.: ?RCS?A System for Version Control?, Software?Practice & Experience, 15, 7 (1985), 637-654. See alsohttp://www.hpcc.ecs.soton.ac.uk/hpci/tools/cvs/ps/rcs.ps.	0	0
59	7198	[X3D 2005] Web3D Consortium: ?Information technology ? Computer graphics and image processing ? Extensible 3D (X3D)?, International Standard ISO/IEC FDIS 19775:200x (2005), http://www.web3d.org/x3d/specifications/ISO-IEC-19775-IS-X3DAbstractSpecification/, Accessed June 12th, 2005.	0	0
59	7199	[Yocom 2004] Yocom, M.: ?Mac OS History? (2004),http://www.macos.utah.edu/Documentation/MacOSXClasses/macosxone/macintosh.html, Accessed May 3rd, 2005.	0	0
60	7200	[Jerraya, 05] A.A.Jerraya, W. Wolf: Microprocessor Systems-on-Chips. Elsevier Inc., 2005, ISBN 0-12385-251-X.	0	0
60	7201	[Geppert, 05]L. Geppert: Sun?s Big Splash. IEEE Spectrum, Vol.42, No.1, Jan. 2005, p.50-54.	0	0
60	7202	[Puente, 00]V. Puente, et al.: Improving Parallel System Performance by Changing the Arrangement of the Network Links. Proc. of the International Conference on Supercomputing, May 2000, p.44-53.	0	0
60	7203	[Jantsch, 03] A. Jantsch, H. Tenhunen: Networks on Chip. Kluwer Academic Publ., 2003, ISBN 1-4020-7392-5	0	0
60	7204	[Karim, 02] F. Karim, A. Nguyen: An Interconnect Architecture for Networking Systems on Chips. IEEEMicro, Sept. ? Oct. 2002, pp. 36-45.	0	0
60	7205	[Keltcher, 03] C.N. Keltcher, et al.: The AMD Opteron Processor for Multiprocessor Servers. IEEE Micro, March/April 2003, pp.66 ? 76.	0	0
60	7206	[Gabrielyan, 04] E. Gabrielyan,R.D. Hersch: Efficient Liquid Schedule Search Strategies for Collective Communications. Proc. ofICON 2004 - 12th IEEE International Conference on Networks, Singapore, Vol. 2, November 16-19, 2004, pp 760-766.	0	0
60	7207	[Hwang, 98] K. Hwang, Z. Xu: Scalable Parallel Computing: Technology, Architecture, Programming. McGraw Hill, 1998.	0	0
60	7208	[Kutalek, 05] V. Kutalek: Performance modeling and optimization of application-specific multi-processor systems. Ph.D. thesis, Faculty of information technology, Brno University of Technology, 2005.	0	0
60	7209	[Duato, 03] J. Duato, S. Yalamanchili, L. Ni: Interconnection Networks ? An Engineering Approach. Morgan Kaufman Publishers, 2003, ISBN 1-55860-852-4.	0	0
60	7210	[Dvorak, 03] V. Dvorak: Communication Architectures for Application-Specific Multiprocessor Systems (on a Chip). Proc. of the 11th International Conference on Software, Telecommunications and Computer Networks SoftCOM 2003, Split, HR, FESB, 2003, p. 778-782.	0	0
60	7211	[Dally, 04] W. Dally, B. Towles: Principles and Practices of Interconnection Networks. The Morgan Kaufmann Series in Computer Architecture and Design, Morgan Kaufman Publishers, 2004, ISBN: 0-12200-751-4	0	0
60	7212	[Edelman, 91] A. Edelman: Optimal matrix transposition and bit reversal on hypercubes: All-to-all personalized communication. Journal of Parallel and Distributed Computing, Vol. 11, p.328-333, 1991.	0	0
61	7213	[Atterer, 00] Atterer, R.: ?Automatic Test Data Generation from VDM-SL Specifications?; Diploma thesis; The Queens University of Belfast, April 2000.	0	0
61	7214	[Binder, 99] Binder, R.V.: ?Testing Object-Oriented Systems: Models, Patterns and Tools?; Addison-Wesley Object Technology Series, 1999.	0	0
61	7215	[Boyapati, 02] Boyapati, C., Khurshid, S., Marinov, D.: ?Korat: Automated Testing Based on Java Predicates?; ACM ISSTA 2002.	0	0
61	7216	[Carrington, 94] Carrington, D., Stocks, P.: ?A Tale of Two Paradigms: Formal Methods and Software Testing?; ZUM ?94, Z User Workshop, Springer-Verlag, pp. 51-68, 1994.	0	0
61	7217	[Carrington, 00] Carrington, D., MacColl, I., McDonald, J., Murray, L., Strooper, P: ?From Object-Z Specifications to Classbench Test Suites?; Journal on Software Testing, Verification and Reliability, Vol. 10, No. 2, pp. 111-137, 2000.	0	0
61	7218	[Dick, 93] Dick, J., Faivre, A.: Automating the Generation and Sequencing of Test Cases from Model-based Specifications. In Proceedings of FME ?93: Industrial-Strength Formal Methods. Pages 268-284, Odense, Penmark, 1993, Springer-Verlag.	0	0
61	7219	[Fletcher, 94] Fletcher, R. S.: ?Testing of Object-oriented Software using Formal Specifications?; Masters Thesis, Department of Software Development, Monash University, April 1994.	0	0
61	7220	[Helke, 97] Helke, S., Neustupny, T., Santen, T.: ?Automating Test Case Generation from Z thSpecifications with Isabelle?; in proceedings of the 10International Conference of Z Users, 1997, Springer-Verlag.	0	0
61	7221	[Hörcher, 95] Hörcher, H.M.: ?Improving Software Tests using Z Specifications?; in thproceedings of 9International Conference of Z Users, 1995, Springer-Verlag.	0	0
61	7222	[IFAD, 99] ?VDMTools: The IFAD VDM++ Language?; IFAD, Forskerparken 10A, DK-5210, Odense M., 1999; http://www.ifad.dk.	0	0
61	7223	[Kirani, 94] Kirani, S., Tsai, W. T.: ?Specification and Verification of Object-oriented Programs?; Technical Report, Computer Science Department, University of Minnesota, Minneapolis, December 1994.	0	0
61	7224	[Legeard, 04] Legeard, B., Peureux, F.: ?Generation of Test Sequences from Formal Specifications: GSM 11-11 Standard case study?; The Journal of Software Practice and Experience, Wiley-InterScience, 2004.	0	0
61	7225	[Liu, 02] Liu, L., Miao, H., Zhan, X.: ?A Framework for Specification-Based Class Testing?; in thproceedings of the 8IEEE International Conference on Engineering of Complex Computer Systems (ICECCS?02), 2002.	0	0
61	7226	[Meudec, 98] Meudec, C.: ?Automatic Generation of Software Test Cases From Formal Specifications?; Ph.D. thesis, The Queen?s University of Belfast, May 1998.	0	0
61	7227	[Mikk, 95] Mikk, E.: ?Compilation of Z Specifications into C for Automatic Test Result thEvaluation?; in proceedings of the 9International Conference of Z Users, 1995, Springer-Verlag.	0	0
61	7228	[Nadeem, 04] Nadeem, A., Rehman, M. J.: ?A Framework for Automated Testing from VDM-thSL Specifications?; in proceedings of the 8IEEE-INMIC Conference (INMIC 2004), Lahore, Pakistan, December 2004.Nadeem A., Jaffar-ur-Rehman M.: TESTAF: A Test Automation Framework ...984	0	0
61	7229	[Stocks, 96] Stocks, P., Carrington, D.: ?A Framework for Specification-Based Testing?; IEEE Transactions on Software Engineering, vol. 22, no. 11, pp. 777-793, Nov. 1996.	0	0
61	7230	[Turner, 93] Turner, C. D., Robson, D. J.: ?A Suite of Tools for the State-based Testing of Object-oriented Programs?, TR-14/92, Technical Report, Computer Science Division, School of Engineering and Computer Science (SECS), University of Durham, Durham, England, April 1993.	0	0
61	7231	[Van Aertryck, 97] Van Aertryck, L., Benveniste, M., Le Métayer, D.: ?CASTING: A Formally stBased Software Test Generation Method?; Proceedings of the 1International Conference on Formal Engineering Methods (ICFEM?97), 1997. Nadeem A., Jaffar-ur-Rehman M.: TESTAF: A Test Automation Framework ...985Appendix A: Test Sequence Generation Algorithm The following algorithm is implemented in the TESTAF …	0	0
62	7232	[Abe 1999] Abe, M.: ?Mix-networks on permutation networks?; Proc. ASIACRYPT?99, Springer-Verlag, LNCS 1716 (1999), 258-273.	0	0
62	7233	[Abe and Hoshino 2001] Abe, M., Hoshino, F.: ?Remarks on Mix-Network Based onPermutation Networks?; PKC?01, Springer-Verlag, LNCS (2001), 317-324.	0	0
62	7234	[Abe 2004] Abe, M.: ?Combining Encryption and Proof of Knowledge in the RandomOracle Model?; Computer Journal, 47, 1 (2004). To appear.	0	0
62	7235	[Boneh and Golle 2002] Boneh, D., Golle, P.: ?Almost Entirely Correct Mixing withApplication to Voting?. Proc. ACM CCS?02, ACM Press (2002).Nguyen L., Safavi-Naini R., Kurosawa K.: A Provably Secure and Efficient...1005	0	0
62	7236	[Brands 1993] Brands, S.: ?An e?cient o?-line electronic cash system based on therepresentation problem?; CWI Technical Report CS-R9323, (1993).	0	0
62	7237	[Chaum 1981] Chaum, D.: ?Untraceable electronic mail, return addresses, and digitalpseudonyms?; Communications of the ACM, 24, 2 (1981), 84-88.	0	0
62	7238	[Choi and Kim 2003] Choi, S. and Kim, K.: ?Authentication and Payment ProtocolPreserving Location Privacy in Mobile IP?; GLOBECOM?03, San Francisco (2003).	0	0
62	7239	[Desmedt and Kurosawa 2000] Desmedt, Y., Kurosawa. K.: ?How to break a practicalmix and design a new one?; Proc. EUROCRYPT ?00, Springer-Verlag, LNCS 1807(2000), 557-572.	0	0
62	7240	[Fouque and Pointcheval 2001] Fouque, P., Pointcheval D.: ?Threshold CryptosystemsSecure against Chosen-Ciphertext Attacks?; Proc. ASIACRYPT?01, Springer-Verlag, LNCS 2248 (2001), 351-368.	0	0
62	7241	[Furukawa and Sako 2001] Furukawa, J., Sako K.: ?An E?cient Scheme for Proving aShu?e?; Proc. CRYPTO?01, Springer-Verlag, LNCS 2139 (2001), 368-389.	0	0
62	7242	[Furukawa et al. 2002] Furukawa, J., Miyauchi, H., Mori, K., Obana, S., Sako, K.: ?AnImplementation of a Universally Verifiable Electronic Voting Scheme based onShu?ing?; Financial Cryptography?02 (2002).	0	0
62	7243	[Furukawa 2004] Furukawa, J.: ?E?cient, Verifiable Shu?e Decryption and Its Re-quirement of Unlinkability?; PKC?04.	0	0
62	7244	[Gabber et al. 1997] Gabber, E., Gibbons, P., Matias, Y., Mayer, A. ?How to makepersonalized Web browsing simple, secure, and anonymous?; Financial Cryptogra-phy?97 (1997), 17-31.	0	0
62	7245	[Goldreich 2001] Goldreich, O.: ?Foundations of Cryptography Basic Tools?; Cam-bridge University Press (2001).	0	0
62	7246	[Goldreich 2004] Goldreich, O.: ?Foundations of Cryptography, Basic Applications?;Cambridge University Press (2004).	0	0
62	7247	[Golle et al. 2004] Golle, P., Jakobsson, M., Juels, A., Syverson, P.: ?Universal Re-encryption for Mixnets?; Proc. RSA Conference Cryptographers? Track ?04,Springer-Verlag, LNCS 2964 (2004), 163-178.	0	0
62	7248	[Golle et al. 2002] Golle, P., Zhong, S., Boneh, D., Jakobsson, M., Juels, A.: ?Opti-mistic Mixing for Exit-Polls?; Proc. ASIACRYPT?02, Springer-Verlag, LNCS 2501(2002), 451-465.	0	0
62	7249	[Groth 2003] Groth, J.: ?A Verifiable Secret Shu?e of Homomorphic Encryptions?;Proc. PKC?03, Springer-Verlag, LNCS 2567 (2003), 145-160.	0	0
62	7250	[Jakobsson 1998] Jakobsson, M.: ?A practical mix?; Proc. EUROCRYPT?98, Springer-Verlag, LNCS 1403 (1998), 448-461.	0	0
62	7251	[Jakobsson and M?Raihi 1998] Jakobsson, M., M?Raihi, D.: ?Mix-based electronic pay-ments?; Proc. SAC ?98, Springer-Verlag, LNCS 1505 (1998), 057-473.	0	0
62	7252	[Jakobsson 1999] Jakobsson, M.: ?Flash mixing?; Proc. PODC ?99, ACM (1999), 83-89.	0	0
62	7253	[Jakobsson and Juels 1999] Jakobsson, M., Juels, A.: ?Millimix: Mixing in smallbatches?; DIMACS Technical Report 99-33 (1999).	0	0
62	7254	[Jakobsson and Juels 2000] Jakobsson, M., Juels, A.: ?Mix and match: Secure functionevaluation via ciphertexts?; Proc. ASIACRYPT?00, Springer-Verlag, LNCS 1976(2000), 162-177.	0	0
62	7255	[Jakobsson and Juels 2001] Jakobsson, M., Juels, A. ?An Optimally Robust HybridMix Network?, Proc. PODC ?01, ACM (2001).	0	0
62	7256	[Jakobsson et al. 2002] Jakobsson, M., Juels, A., Rivest, R.: ?Making Mix Nets RobustFor Electronic Voting By Randomized Partial Checking?; USENIX Security ?02(2002).	0	0
62	7257	[Juels 2001] Juels, A.: ?Targeted advertising and privacy too?; Proc. RSA-CT?01(2001).	0	0
62	7258	[Kong and Hong 2003] Kong, J.,Hong, X.: ?ANODR: ANonymous On Demand Rout-ing with Untraceable Routes for Mobile Ad-hoc Networks?; MobiHoc?03, ACM(2003), 291-302.Nguyen L., Safavi-Naini R., Kurosawa K.: A Provably Secure and Efficient...1006	0	0
62	7259	[Menezes et al. 1997] Menezes, A., van Oorschot, P., Vanstone, S.: ?Handbook of Ap-plied Cryptography?; CRC Press (1996).	0	0
62	7260	[Mitomo and Kurosawa 2000] Mitomo, M., Kurosawa, K.: ?Attack for flash mix?;Proc. ASIACRYPT?00, Springer-Verlag, LNCS 1976 (2000), 192-204.	0	0
62	7261	[Naor and Yung 1990] Naor, M., Yung, M.: ?Public-Key Cryptosystems Provably Se-cure against Chosen Ciphertexts Attacks?; Proc. STOC?90, ACM Press (1990),427-437.	0	0
62	7262	[Ne? 2001] Ne?, A.: ?A verifiable secret shu?e and its application to e-voting?; Proc.ACM CCS ?01, ACM Press (2001), 116-125.	0	0
62	7263	[Ne? 2003] Ne?, A.: ?Verifiable Mixing (Shu?ing) of ElGamal Pairs?; (2003) appearedas electronic version, http://www.votehere.org/vhti/documentation/egshuf.pdf.	0	0
62	7264	[Nguyen and Safavi-Naini 2003] Nguyen, L., Safavi-Naini, R.: ?Breaking and MendingResilient Mix-nets?; Proc. PET?03, Springer-Verlag, LNCS 2760 (2003), 66-80.	0	0
62	7265	[Nguyen et al. 2004] Nguyen, L., Safavi-Naini, R., Kurosawa, K.: ?Verifiable Shu?es:A Formal Model and a Paillier-based E?cient Construction with Provable Secu-rity?; Proc. ACNS?04 (Second Conference of Applied Cryptography and NetworkSecurity), Springer-Verlag, LNCS (2004). To appear.	0	0
62	7266	[Nguyen and Safavi-Naini 2004] Nguyen, L., Safavi-Naini, R.: ?An E?cient VerifiableShu?e with Perfect Zero-knowledge Proof System?; Cryptographic Algorithms andtheir Uses (Eracom 2004). To appear.	0	0
62	7267	[Ogata et al. 1997] Ogata, W., Kurosawa, K., Sako, K., Takatani, K.: ?Fault tolerantanonymous channel?; Proc. ICICS?97, Springer-Verlag, LNCS 1334 (1997), 440-444.	0	0
62	7268	[Ohkubo and Abe 2000] Ohkubo, M., Abe, M.: ?A length-invariant hybrid mix?; Proc.ASIACRYPT?00, Springer-Verlag, LNCS 1976 (2000), 178-191.	0	0
62	7269	[Paillier 1999] Paillier, P.: ?Public-Key Cryptosystems Based on Composite DegreeResiduosity Classes?; Proc. EUROCRYPT?99, Springer-Verlag, LNCS 1592 (1999).	0	0
62	7270	[Park et al. 1993] Park, C., Itoh, K., Kurosawa, K.: ?E?cient anonymous channel andall/nothing election scheme?; Proc. EUROCRYPT ?93, Springer-Verlag, LNCS 765(1993), 248-259.	0	0
62	7271	[Pfitzmann 1994] Pfitzmann, B.: ?Breaking an E?cient Anonymous Channel?; Proc.EUROCRYPT ?94, Springer-Verlag, LNCS 950 (1995), 332-340.	0	0
62	7272	[Schnorr and Jakobsson 2000] Schnorr, P., Jakobsson, M.: ?Security of signed ElGamal encryption?; Proc. ASIACRYPT?00, Springer-Verlag, LNCS 1976 (2000),73-89.	0	0
62	7273	[Shamir 1979] Shamir, A.: ?How to Share a Secret?; Communications of the ACM, 22(1979), 612-613.	0	0
62	7274	[Tsiounis and Yung 1998] Tsiounis, Y., Yung, M.: ?On the security of El Gamal basedencryption?; Proc. PKC?98, Springer-Verlag, LNCS 1431 (1998), 117-134.	0	0
62	7275	[Wikstrom 2002] Wikstrom, D.: ?The security of a mix-center based on a semanticallysecure cryptosystem?; Proc. INDOCRYPT?02, Springer-Verlag, LNCS 2551 (2002),368-381.	0	0
62	7276	[Wikstrom 2003] Wikstrom, D.: ?Five Practical Attacks for ?Optimistic Mixing forExit-Polls??; Proc. SAC?03, Springer-Verlag, LNCS (2003).A Security ProofsA.1 Proof of Theorem 8 for VerifiabilityIn the proof system, based on the CFB assumption, it is computationally di?cultfor the prover to compute p and q. Hence, for any matrix (Aij)n×nthe provercan generate, gcd(Aij,N) is di?erent from p and q. …	0	0
62	7277	[Nguyen et al. 2004] (in the proof of Theorem 5 in that paper), except that theNguyen L., Safavi-Naini R., Kurosawa K.: A Provably Secure and Efficient...1008CFB assumption and Theorem 10 (in the case U = ZM) are used instead of theCCR assumption and Theorem 4, respectively. Intuitively, the similarity is dueto the fact that the Nguyen et al. proof system and this proof system have thesame messag…	0	0
63	7278	[Benetti et al. 2002] Benetti, I., Beneventano, D., Bergamaschi, S., Guerra, F., andVincini, M.:?An Information Integration Framework for E-Commerce?; IEEE In-telligent Systems Magazine 17(1),(2002), 17?25.	0	0
63	7279	[Bergamaschi et al. 2001] Bergamaschi, S., Castano, S., Vincini, M., and Beneventano,D.:?Semantic integration and query of heterogeneous information sources?; Data& Knowledge Engineering 36(3),(2001), 215?249.	0	0
63	7280	[Buccafurri et al. 2002a] Buccafurri, F., Lax, G., Rosaci, D., and Ursino, D.: ?A UserBehavior-Based Agent for Improving Web Usage?;Proc. Int. Conference on On-tologies, Databases and Applications of Semantics Conference, Irvine, CA, USA(2002), pp. 1168?1185.	0	0
63	7281	[BMEcat] bmecat, www.BMEcat.org.	0	0
63	7282	[Buccafurri et al. 2002b] Buccafurri, F., Rosaci, D., Sarn´e, G., and Ursino, D.:?AnAgent-Based Hierarchical Clustering Approach for E-Commerce Environ-ments?;Proc. of the 3th E-Commerce and web Technologies, Aix-en-Provence,France (2002), pp. 115?118.	0	0
63	7283	[Calvanese et al. 1998] Calvanese, D., Di Giacomo, D., Lenzerini, M., Nardi, D., andRosati, R.: ?Description Logic Framework for Information Integration?;Proc. of In-ternational Conference on Principles of Knowledge Representation and Reasoning,Trento, Italy (1998), pp. 2?13.	0	0
63	7284	[Corcho et al. 2003] Corcho, O., Gmez-Prez, A., Leger, A., Rey, C., and Tourmani,F.:?An Ontology-based Mediation Architecture for e-commerce applications?;Proc.of the International Intelligent Information Processing and Web Mining Confer-ence, Zakopane, Poland (2003), pp. 477?488.	0	0
63	7285	[ebay] ebay, www.ebay.com.	0	0
63	7286	[eclass] eclass, www.eclass-online.com.	0	0
63	7287	[Fisher et al. 2002] Fisher, S., Kießling, W., Holland, S., Fleder, M.:?The COSIMAPrototype for Multi-Objective Bargaining?;Proc. of the 1st International JointConference on Autonomous Agents and Multiagent Systems, Bologna, Italy (2002),pp. 1364-1371.	0	0
63	7288	[Gruber 1993] Gruber, T.R.:?A translation approach to portable ontologies?; Knowl-edge Acquisition 5(2) (1993), pp. 199?220.	0	0
63	7289	[Guttman et al.1998] Guttman, R., Moukas, A., and Maes, P.:?Agent-Mediated Elec-tronic Commerce: A Survey?;Knowledge Engineering Review 13(2) (1998), pp.147?159.	0	0
63	7290	[He et al. 2003] He, M., Jennings, N., and Leung, H.: ?On Agent-Mediated ElectronicCommerce?;IEEE Transactions on Knowledge and Data Engineering 15(4) (2003),pp. 985-1003.	0	0
63	7291	[Kießling et al. 2004] Kießling, W., Fisher, S., D¨oring, S.: ?COSIMA B2B - Sales Au-tomation for E-Procurement?;Proc. of the 6th IEEE Conference on E-CommerceTechnology (CEC04), San Diego, CA, USA (2004).	0	0
63	7292	[Maes et al. 1999] Maes, P., Guttman, R., and Moukas, A.: ?Agents that buy and sell?.Communications of the ACM 42(3) (1999), pp. 81?91.	0	0
63	7293	[OAS 2002] : ?Workshop on Ontologies in Agent Systems, first International JointConference on Autonomous Agents and Multi-Agent Systems (2002), available athttp://autonomousagents.org/oas/2002/proceedings.pdf.	0	0
63	7294	[Omelayenko 2001] Omelayenko, B.: ?Syntactic-Level Ontology Integration Rules forE-commerce?; Proc. of the 14th International FLAIRS Conference, Key West,Florida, USA (2001), pp. 324?328.	0	0
63	7295	[Peng et al. 2002] Peng, Y., Zou, Y., Luan, X., Ivezic, N., Gruninger, M., and Jones,A.: ?Semantic resolution for e-commerce?; Proceedings of the first internationaljoint conference on Autonomous agents and multiagent systems, Bologna, Italy(2002), pp. 1037?1038.Rosaci D.: Exploiting Agent Ontologies in B2C Virtual Marketplaces1039	0	0
63	7296	[Rosaci, 2004] Rosaci, D.: ?A Model of Agent Ontologies for B2C E-Commerce?;Proc.of the 6th International Conference on Enterprise Information Systems, Porto,Portugal (2004), pp. 3?9.	0	0
63	7297	[Rosaci et al. 2002] Rosaci, D., Sarn´e, G., and Ursino, D.: ?A multi-agent model forhandling e-commerce activities?; Proc.of the International Database Engineeringand Applications Symposium, Edmonton, Canada (2002), pp. 202?211.	0	0
63	7298	[Rosaci et al. 2003] Rosaci, D., Terracina, G., and Ursino, D.: ?A Technique for Ex-tracting Sub-Source Similarities from Information Sources Having Di?erent For-mats?; World Wide Web Journal 6(4) (2003), pp. 375?399.	0	0
63	7299	[Studer et al. 1998] Studer, R., Benjamins, V.R., and Fensel, D.: ?Knowledge engineer-ing, principles and methods?; Data and Knowledge Engineering 25(1-2) (1998),161?197.	0	0
63	7300	[Tamma et al. 2002] Tamma, V., Wooldridge, M., Blacoe, I., and Dickinson, I.:?AnOntology Based Approach to Automated Negotiation?; Proc. of the Workshop onAgent Mediated Electronic Commerce in the Autonomous Agents and Multi-AgentSystems Conference, Bologna, Italy (2002).	0	0
63	7301	[Terracina and Ursino 2000] Terracina, G. and Ursino, D.: ?Deriving Synonymies andHomonymies of object classes in semi-structured information sources?; Proc. ofInternational Conference on Management of Data, Pune, India (2000), pp. 21?32.	0	0
63	7302	[UNSPSC] UNSPC: www.unspsc.org.	0	0
63	7303	[Yang et al. 2001] Yang, J., Seo, H., and Choi, J.: ?MORPHEUS: a more scalablecomparison-shopping agent?;Proc. of the 5th International Conference on Au-tonomous Agents, Montreal, Quebec, Canada (2001), pp. 63?64.	0	0
65	7304	1. Bandera. http://www.cis.ksu.edu/santos/bandera.	0	0
65	7305	2. NuSMV user manual. availabe through http://nusmv.irst.itc.it/NuSMV/userman/index-v2.html.	0	0
65	7306	3. Rebeca. http://khorshid.ut.ac.ir/?rebeca.	0	0
65	7307	4. SLAM. http://research.microsoft.com/slam.	0	0
65	7308	5. Spin user manual. available through http://netlib.bell-labs.com/netlib/spin/whatisspin.html.	0	0
65	7309	6. UML: Unified Modeling Language Specification version 1.4,Sept. 2001, OMG document formal/01-09-67. Availabe throughhttp://www.omg.org/technology/documents/formal/uml.htm.	0	0
65	7310	7. G. Agha. Actors: A Model of Concurrent Computation in Distributed Systems.MIT Press, Cambridge, MA, USA, 1990.	0	0
65	7311	8. G. Agha. The structure and semantics of actor languages. In J. W. de Bakker,W.-P. de Roever, and G. Rozenberg, editors, Foundations of Object-Oriented Lan-guages, pages 1?59. Springer-Verlag, Berlin, Germany, 1990.	0	0
65	7312	9. G. Agha, I. Mason, S. Smith, and C. Talcott. A foundation for actor computation.Journal of Functional Programming, 7:1?72, 1997.	0	0
65	7313	10. R. Alur, L. de Alfaro, T. A. Henzinger, and F. Y. C. Mang. Automating modularverification. In CONCUR: 10th International Conference on Concurrency Theory,Lecture Notes in Computer Science, pages 82?97. Springer-Verlag, Berlin, Ger-many, 1999.	0	0
65	7314	11. R. Alur, T. A. Henzinger, F. Y. C. Mang, and S. Qadeer. MOCHA: Modularity inmodel checking. In Proceedings of CAV?98, volume 1427, pages 521?525. LectureNotes in Computer Science, Springer-Verlag, Berlin, 1998.	0	0
65	7315	12. R. Alur and T.A. Henzinger. Computer aided verification. Technical Report Draft,1999.Sirjani M., Movaghar A., Shali A., de Boer F.S.: Model Checking... 1080	0	0
65	7316	13. R. Alur and T.A. Henzinger. Reactive Modules. Formal Methods in System De-sign: An International Journal, 15(1):7?48, July 1999.	0	0
65	7317	14. P. America, J. de Bakker, J. N. Kok, J. J. M. M. Rutten. Denotational Semanticsof a Parallel Object-Oriented Language. In Information and Computation, 83(2):152?205, 1989.	0	0
65	7318	15. T. Ball, B. Cook, V. Levin, and S. K. Rajamani. Slam and static driver verifier:Technology transfer of formal methods inside microsoft. In MSR-TR-2004-8. In-vited talk/paper for Integrated Formal Methods 2004, 2004.	0	0
65	7319	16. D. Beyer, C. Lewerentz, and A. Noack. Rabbit: A tool for BDD-based verificationof real-time systems. In Hunt W.A., Jr. Somenzi, and F. Somenzi, editors, Pro-ceedings of CAV 2003, volume 2725 of Lecture Notes in Computer Science,pages122?125. Springer-Verlag, Berlin, Germany, 2003.	0	0
65	7320	17. S. Chaki, E. Clarke, A. Groce, S. Jha, and H. Veith. Modular verification of soft-ware components in C. In Proceedings of the 25th International Conference onSoftware Engineering (ICSE-03), pages 385?395, Piscataway, NJ, May 3?10 2003.IEEE Computer Society.	0	0
65	7321	18. E. M. Clarke, O. Grumberg, and D. A. Peled. Model Checking. The MIT Press,Cambridge, Massachusetts, 1999.	0	0
65	7322	19. W. P. de Roever, h. Langmaack, and A. Pnueli, editors. Compositionality: TheSignificant Di?erence, International Symposium, COMPOS?97, Bad Malente, Ger-many, September 1997, Revised Lectures, volume 1536 of Lecture Notes in Com-puter Science. Springer-Verlag, Berlin, Germany, 1998.	0	0
65	7323	20. W. Damm, B. Josko, A. Pnueli and A. Votintseva, Understanding UML: A formalsemantics of concurrency and communication in real-time UML. In Proceedingsof the 1st Symposium on Formal Methods for Components and Objects (FMCO2002), LNCS 2852, Springer-Verlag, Berlin, 2003.	0	0
65	7324	21. F.S. de Boer, A Proof system for the language POOL. Proceedings of theREX School/Workshop Foundations on Object-Oriented Languages,LNCS489,Springer-Verlag, Berlin, 1991, 124-150.	0	0
65	7325	22. M.B. Dwyer, J. Hatcli?, R. Joehanes, S. Laubach, C.S. Pasareanu, Robby,W. Visser, and H. Zheng. Tool-supported program abstraction for finite-state ver-ification. In Proceedings of the 23nd International Conference on Software Engi-neering, pages 177?187, 2001.	0	0
65	7326	23. E.A. Emerson. Temporal and Modal Logic. In J. van Leeuwen, editor, Handbookof Theoretical Computer Science, volume B, pages 996?1072, Amsterdam, 1990.Elsevier Science Publishers.	0	0
65	7327	24. E. Gagnon and L. Hendren. SableCC ? an object-oriented compiler framework. InProceedings of TOOLS 1998, pages 140?154. Springer-Verlag, Berlin, 1998.	0	0
65	7328	25. M. Gaspari and G. Zavattaro. An actor algebra for specifying distributed sys-tems: The hurried philosophers case study. Lecture Notes in Computer Science,2001:216?246, 2001.	0	0
65	7329	26. K. Havelund and T. Pressburger. Model checking Java programs using JavaPathFinder. International Journal on Software Tools for Technology Transfer,2(4):366?381, 2000.	0	0
65	7330	27. C. Hewitt. Description and theoretical analysis (using schemata) of PLANNER: Alanguage for proving theorems and manipulating models in a robot. MIT ArtificialIntelligence Technical Report 258, Department of Computer Science, MIT, April1972.	0	0
65	7331	28. C. A. R. Hoare. Communications Sequential Processes. Prentice-Hall, EnglewoodCli?s (NJ), USA, 1985.	0	0
65	7332	29. N. Ioustinova, N. Sidorova, and M. Ste?en. Closing open SDL-systems for modelchecking with DTSpin. In FME?2002, volume 2391 of Lecture Notes in ComputerScience, pages 531?548. Springer-Verlag, Berlin, Germany, 2002.	0	0
65	7333	30. O. Kupferman, M. Y. Vardi, and P. Wolper. Module checking. Information andComputation, 164(2):322?344, 2001.Sirjani M., Movaghar A., Shali A., de Boer F.S.: Model Checking... 1081	0	0
65	7334	31. L. Lamport. Composition: A way to make proofs harder. In Proceedings of COM-POS: International Symposium on Compositionality: The Significant Di?erence,volume 1536 of Lecture Notes in Computer Science, pages 402?407. Springer-Verlag, Berlin, Germany, 1997.	0	0
65	7335	32. N. Lynch and M.R. Tuttle. An introduction to input/output automata. CWIQuarterly, 2(3):219?246, 1989.	0	0
65	7336	33. N. A. Lynch and M. R. Tuttle. Hierarchical correctness proofs for distributedalgorithms. Technical Report MIT/LCS/TR-387, MIT, 1987.	0	0
65	7337	34. N.A Lynch. Distributed Algorithms. Morgan Kaufmann, San Francisco, CS, 1996.	0	0
65	7338	35. Z. Manna and A. Pnueli. Temporal Verification of Reactive Systems (Safety).Springer-Verlag, Berlin, Germany, 1995.	0	0
65	7339	36. I. A. Mason and C. L. Talcott. Actor languages: Their syntax, semantics, transla-tion, and equivalence. Theoretical Computer Science, 220(2):409?467, June 1999.	0	0
65	7340	37. K. L. McMillan. A methodology for hardware verification using compositionalmodel checking. Science of Computer Programming, 37(1?3):279?309, May 2000.	0	0
65	7341	38. R. Milner. A calculus on communicating systems. Lecture Notes in ComputerScience, 92, 1980.	0	0
65	7342	39. R. Milner. Elements of interaction: Turing award lecture. Communications of theACM (CACM), 36(1):78?89, Jan 1993.	0	0
65	7343	40. R. Milner, J. Parrow, and D. Walker. A calculus of mobile processes. Informationand Computation, 100(1):1?77, September 1992.	0	0
65	7344	41. J. Parrow. Verifying a CSMA/CD-protocol with CCS. In Proceedings of the IFIPSymposium on Protocol Specification, Testing and Verification, pages 373?387, At-lantic City, New Jersey, 1988. North-Holland.	0	0
65	7345	42. S. Ren and G. Agha. RTsynchronizer: language support for real-time specificationsin distributed systems. ACM SIGPLAN Notices, 30(11):50?59, November 1995.	0	0
65	7346	43. W. A. Roscoe. Theory and Practice of Concurrency. Prentice-Hall, 1998.	0	0
65	7347	44. S. Schacht. Formal reasoning about actor programs using temporal logic. Pro-ceedings of Concurrent Object-Oriented Programming and Petri Nets, LNCS 2001,pages 445-460, Springer-Verlag, Berlin, 2001.	0	0
65	7348	45. I. Schinz, T. Toben, Ch. Mrugalla and B. Westphal, The Rhapsody UML Verifica-tion Environment. In Proceedings of the 2nd International Conference on SoftwareEngineering and Formal Methods (SEFM 2004), IEEE September 2004.	0	0
65	7349	46. M. Sirjani , F. de Boer, A. Movaghar and A. Shali. Extended Rebeca: acomponent-based actor language with synchronous message passing. In Proceed-ings of Fifth International Conference on Application of Concurrency to SystemDesign (ACSD?05), to appear. IEEE Computer Society, 2005.	0	0
65	7350	47. M. Sirjani and A. Movaghar. Simulation in Rebeca. In Proceedings of Parallel andDistributed Processing Techniques and Applications (PDPTA?02), pages 923?926.CSREA Press, USA, 2002.	0	0
65	7351	48. M. Sirjani and A. Movaghar. An actor-based model for formal modelling of reac-tive systems: Rebeca. Technical Report CS-TR-80-01, Tehran, Iran, 2001.	0	0
65	7352	49. M. Sirjani, A. Movaghar, H. Iravanchi, M. Jaghoori, and A. Shali. Model checkingin Rebeca. In Proceedings of Parallel and Distributed Processing Techniques andApplications (PDPTA?03), pages 1819?1822. CSREA Press, USA, 2003, June 2003.	0	0
65	7353	50. M. Sirjani, A. Movaghar, H. Iravanchi, M. Jaghoori, and A. Shali. Model checkingRebeca by SMV. In Proceedings of the Workshop on Automated Verification ofCritical Systems (AVoCS?03), pages 233?236, Southampton, UK, April 2003.	0	0
65	7354	51. M. Sirjani, A. Movaghar, and M.R. Mousavi. Compositional verification of anobject-based reactive system. In Proceedings of the Workshop on Automated Ver-ification of Critical Systems (AVoCS?01), pages 114?118, Oxford, UK, April 2001.	0	0
65	7355	52. M. Sirjani, A. Movaghar, A. Shali, and F. de Boer. Modeling and verification ofreactive systems using Rebeca. Fundameta Informatica, 63(4):183?235, December2004.Sirjani M., Movaghar A., Shali A., de Boer F.S.: Model Checking... 1082	0	0
65	7356	53. M. Sirjani, A. Shali, M.M. Jaghoori, H. Iravanchi, and A. Movaghar. A front-endtool for automated abstraction and modular verification of actor-based models. InProceedings of Fourth International Conference on Application of Concurrency toSystem Design (ACSD?04), pages 145?148. IEEE Computer Society, 2004.	0	0
65	7357	54. C. Talcott. Composable semantic models for actor theories. Higher-Order andSymbolic Computation, 11(3):281?343, December 1998.	0	0
65	7358	55. C. Talcott. Actor theories in rewriting logic. Theoretical Computer Science,285(2):441?485, August 2002.	0	0
65	7359	56. M. Y. Vardi. Verification of open systems. Lecture Notes in Computer Science,1346:250?267, 1997.	0	0
65	7360	57. C. Varela and G. Agha. Programming dynamically reconfigurable open systemswith SALSA. ACM SIGPLAN Notices, 36(12):20?34, 2001.	0	0
65	7361	58. A. Yonezawa. ABCL: An Object-Oriented Concurrent System. Series in ComputerSystems. MIT Press, 1990.	0	0
66	7362	[Ebeling et al. 2001] W. Ebeling, R. Steuer, and M. R. Titchener: Partition-Based En-tropies of Deterministic and Stochastic Maps, Stochastics and Dynamics, 1(1), p.45., March 2001.	0	0
66	7363	[Guenther et al. 1997] U. Guenther, P. Hertling, R. Nicolescu, and M. R. Titchener:Representing Variable-Length Codes in Fixed-Length T-Depletion Format in En-coders and Decoders, Journal of Universal Computer Science, 3(11), November 1997,pp. 1207?1225. http://www.iicm.edu/jucs 3 11.	1	1
66	7364	[Guenther 1998] U. Guenther: Robust Source Coding with General-ized T-Codes. PhD Thesis, The University of Auckland, 1998.http://www.tcs.auckland.ac.nz/~ulrich/phd.pdf.	0	0
66	7365	[Gutenberg 2004] Project Gutenberg, http://www.gutenberg.net/.	0	0
66	7366	[Jenkins 2004] Bob Jenkins? Web site: http://burtleburtle.net/bob/hash/doobs.html.	0	0
66	7367	[Nicolescu 1995] R. Nicolescu: Uniqueness Theorems for T-Codes. Technical Report.Tamaki Report Series no.9, The University of Auckland, 1995.	0	0
66	7368	[Nicolescu and Titchener 1998] R. Nicolescu and M. R. Titchener, Uniqueness Theo-rems for T-Codes, Romanian Journal of Information Science and Technology, 1(3),March 1998, pp. 243?258.	0	0
66	7369	[Partow 2004] Arash Partow?s Web site: http://www.partow.net/programming/hashfunctions.	0	0
66	7370	[Speidel 2000] Ulrich Speidel: Similarity Searches Using a Recursive String ParsingAlgorithm, Supplemental Papers for the 2nd International Conference on Uncon-ventional Models of Computation, UMC2K, Brussels, December 13 - 16, 2000, page54.Yang J., Speidel U.: A Fast T-decomposition Algorithm1101	0	0
66	7371	[Titchener 1993] M. R. Titchener: Unequivocal Dodes: String Complexity and Com-pressibility (Tamaki T-code project series), Technique report, Computer ScienceDept., The University of Auckland, August, 1993.	0	0
66	7372	[Titchener and Wackrow 1995] M. R. Titchener and S. Wackrow: T-CODE SoftwareDocumentation (Tamaki T-code project series), Technique report, Computer ScienceDept., The University of Auckland, August, 1995.	0	0
66	7373	[Titchener 1996] M. R. Titchener: Generalized T-Codes: an Extended ConstructionAlgorithm for Self-Synchronizing Variable-Length Codes, IEE Proceedings ? Com-puters and Digital Techniques, 143(3), June 1996, pp. 122-128.	0	0
66	7374	[Titchener 1998a] M. R. Titchener, Deterministic computation of string complexity,information and entropy, International Symposium on Information Theory, August16-21, 1998, MIT, Boston.	0	0
66	7375	[Titchener 1998b] M. R. Titchener: A Deterministic Theory of Complexity, Informa-tion and Entropy, IEEE Information Theory Workshop, February 1998, San Diego.	0	0
66	7376	[Titchener 1998c] M. R. Titchener, A novel deterministic approach to evaluating theentropy of language texts, Third International Conference on Information Theo-retic Approaches to Logic, Language and Computation, June 16-19, 1998, Hsi-tou,Taiwan.	0	0
66	7377	[Titchener 2000] M. R. Titchener: A measure of Information, IEEE Data CompressionConference, Snowbird, Utah, March 2000.	0	0
66	7378	[Titchener et. al. 2005] M. R. Titchener and A. Gulliver and R. Nicolescu and U.Speidel and L. Staiger: Deterministic Complexity and Entropy, FUINE 64(1-4)1-482(2005), IOS Press.	0	0
66	7379	[Wackrow and Titchener 1998] S. Wackrow and M. R. Titchener (with someminor additions by U. Guenther): tcalc.c, written in C, available fromhttp://tcode.tcs.auckland.ac.nz/~mark/, under the GNU GPL.	0	0
66	7380	[Weisstein 2004] Eric Weisstein?s Web site: http://mathworld.wolfram.com/LogisticMap.html, also known as mathworld.	0	0
66	7381	[Yang and Speidel 2003a] Jia Yang and Ulrich Speidel: tlist.c, written in C, availableon request from the authors, under the GNU GPL.	0	0
66	7382	[Yang and Speidel 2003b] Jia Yang, Ulrich Speidel: An Improved T-decomposition Al-gorithm, 4th International Conference on Information, Communications & SignalProcessing, Fourth IEEE Pacific-Rim Conference On Multimedia, Singapore, De-cember 2003. Proceedings. Vol.3, pp. 1551 - 1555.	0	0
66	7383	[Yang and Speidel 2003c] Jia Yang, Ulrich Speidel: T-information: A New Measure forSimilarity Comparison, DMTCS 2003, December 2003 (Dijon, France, July 2003).Supplemental papers, pp. 29-39.	0	0
66	7384	[Yang and Speidel 2005] Jia Yang, Ulrich Speidel: A T-decomposition algorithm withO(nlogn) time and space complexity, to appear in Proceedings of the 2005 IEEEInternational Symposium on Information Theory (ISIT2005), Adelaide, Australia,September 2005.	0	0
67	7385	[Bajcsyet al. 90] Bajcsy, R., Solina, F., Gupta, A.: "Segmentation versus object representation are theyseparable?", In Analysis and Interpretation of Range Images, Eds. R. Jain and A. K. Jain, Spring-Verlage, New York (1990).	0	0
67	7386	[Beach 91] Beach R.C.: "An introduction to the curves and surfaces of computer aided design", Van Nostrand Reinhold, New York(1991).	0	0
67	7387	[Besl and Jain 97] Besl, P.J.,Jain, R.K. : "Segmentation through variable-order surface fitting", IEEE Trans. on Pattern Analysis and Machine Intelligence, 2, 10(1997), 167-192.	0	0
67	7388	[Bolle and Vemuri 91] Bolle, R.M., Vemuri, B.C.: "On three-dimensional surface reconstructionmethods", IEEE PAMI (1991),13, 1-13.	0	0
67	7389	[Farin 90] Farin, G.: "Curves and surfaces for computer aided geometric design: a practicalguide", Academic Press (1990).	0	0
67	7390	[Faugeras et al. 83] Faugeras, O.D., Hebert, M., Pauchon, E.: "Segmentation of range datainto planarand quadric patches", Proceedings of Third Computer Vision and Recognition Conference, Arlington, VA (1983), 8-13.	0	0
67	7391	[Fitzgibbon et al. 97] Fitzgibbon, A. W., Eggert, D., Fisher, R.B.: "High-level CAD model acquisition fromrange images", CAD, 29, 4 (1997), 321-330.	0	0
67	7392	[Hebert and Ponce 82]Hebert, M.,Ponce, J.: "A new method for segmenting 3-D scenes intoprimitives", In Proc. 6th InternationalConference on Pattern Recognition(Munich, GermanyOct. 19-22), IEEE New York (1982), 836-838.	0	0
67	7393	[Hoffmann 89] Hoffmann C.M., "Geometric and solid modeling : An introduction", Morgan Kaufmann, San Mateo, California, USA (1989).	0	0
67	7394	[Hoover et al. 96] Hoover, A., Jean-Baptiste, G., Jiang, X., Patrick, J., Horst, F.:"An experimentalcomparison of range segmentation algorithms", IEEE PAMI, 18(1996), 673-689.	0	0
67	7395	[ Lukacs et al. 98] Lukacs , G., Marshall ,A. D.,Martin, R. R. : "Faithful least-squares fitting of spheres, cylinders, cones and tori for reliable segmentation", Proc. of the Fifth EuropeanConference on Computer Vision, Freiburg (1998).	0	0
67	7396	[Marshall and Martin 92] Marshall,A.D., Martin, R.R.: "Computer vision, models and inspection," Worldscientific Series in Robotics and Automated Systems, 4 (1992).	0	0
67	7397	[Rogers and Adams 90]Rogers, D.F., Adams, J.A.:"Mathematical elements for computer graphics (2ndedition)?, McGraw-Hill, New York, USA (1990).	0	0
67	7398	[Vanco et al. 2000] Vanco, M., Brunnett, G., Schreiber, Th.: "A direct approach towards automatic surfacesegmentation of unorganized 3D points", Proceeding SCCG 2000 (2000).	0	0
67	7399	[Varady et al. 98] Varady, T., Benko, P., Kos, G.: "Reverse engineering regular objects: simplesegmentation and surface fitting procedures", International Journal of Shape Modeling,4, 3 (1998),127-141.	0	0
67	7400	[Varady et al. 97] Varady, T., Martin, R.R., Cox, J.: "Reverse engineering of geometric models-an introduction", CAD, 29,4 (1997), 255-268.	0	0
67	7401	[Zanaty 2002] Zanaty, E.A. : ?Algorithms for reliable surface fitting in reverse engineering?,Ph.D. thesis, South Valley University, Sohag, Egypt(2002).	0	0
71	7402	[Aceto et al., 2001] Aceto, L., Fokkink, W., and Verhoef, C. (2001). Structural opera-tional semantics. In Bergstra, J. A., Ponse, A., and Smolka, S. A., editors, Handbookof Process Algebra, chapter 3, pages 197?292. Elsevier Science.	0	0
71	7403	[Astesiano et al., 2002] Astesiano, E., Bidoit, M., Krieg-Bru¨ckner, B., Mosses, P. D.,Sannella, D., and Tarlecki, A. (2002). Casl: The Common Algebraic SpecificationLanguage. Theoretical Computer Science, 286(2):153?196.	0	0
71	7404	[Bidoit and Mosses, 2004] Bidoit, M. and Mosses, P. D. (2004). Casl User Manual.LNCS 2900 (IFIP Series). Springer.	0	0
71	7405	[Doh and Mosses, 2003] Doh, K.-G. and Mosses, P. D. (2003). Composing program-ming languages by combining action-semantics modules. Science of Computer Pro-gramming, 47(1):3?36.	0	0
71	7406	[Harrison et al., 2002] Harrison, W., Sheard, T., and Hook, J. (2002). Fine control ofdemand in Haskell. In MPC ?02: Proceedings of the 6th International Conference onMathematics of Program Construction, LNCS 2386, pages 68?93. Springer.	0	0
71	7407	[Hennessy, 1990] Hennessy, M. (1990). The Semantics of Programming Languages: AnElementary Introduction Using Structural Operational Semantics. Wiley, New York.	0	0
71	7408	[Iversen and Mosses, 2005] Iversen, J. and Mosses, P. D. (2005). Constructive actionsemantics for Core ML. IEE Proceeding on Software, 152(2):79?98.	0	0
71	7409	[Kutter and Pierantonio, 1997] Kutter, P. and Pierantonio, A. (1997). Montages:Specifications of realistic programming languages. JUCS, 3(5):416?442.	1	1
71	7410	[Lassen et al., 2000] Lassen, S. B., Mosses, P. D., and Watt, D. A. (2000). An intro-duction to AN-2, the proposed new version of Action Notation. In AS 2000, ThirdIntl. Workshop on Action Semantics, Recife, Brazil, Proceedings, BRICS NS-00-6,pages 19?36. Dept. of Comput. Sci., Univ. of Aarhus.Mosses P.D.: A Constructive Approach to Language Definition1134	0	0
71	7411	[Milner, 1990] Milner, R. (1990). Operational and algebraic semantics of concurrentprocesses. In van Leeuwen, J., editor, Handbook of Theoretical Computer Science,volume B, chapter 19. Elsevier Science Publishers, Amsterdam; and MIT Press.	0	0
71	7412	[Milner et al., 1997] Milner, R., Tofte, M., Harper, R., and MacQueen, D. (1997). TheDefinition of Standard ML (Revised). The MIT Press.	0	0
71	7413	[Mosses, 1992] Mosses, P. D. (1992). Action Semantics. Cambridge Tracts in Theo-retical Computer Science 26. Cambridge University Press.	0	0
71	7414	[Mosses, 1999a] Mosses, P. D. (1999a). Foundations of Modular SOS (extended ab-stract). In MFCS?99, Proc. 24th Intl. Symp. on Mathematical Foundations of Com-puter Science, Szklarska-Poreba, Poland, LNCS 1672, pages 70?80. Springer.	0	0
71	7415	[Mosses, 1999b] Mosses, P. D. (1999b). A modular SOS for Action Notation (extendedabstract). In Mosses, P. D. and Watt, D. A., editors, AS?99, Proc. 2nd InternationalWorkshop on Action Semantics, BRICS NS-99-3, pages 131?142, Dept. of ComputerScience, Univ. of Aarhus.	0	0
71	7416	[Mosses, 2000] Mosses, P. D. (2000). AN-2: Revised action notation?syntax and semantics. Available at http://www.brics.dk/?pdm/papers/Mosses-AN-2-Semantics/.	0	0
71	7417	[Mosses, 2002] Mosses, P. D. (2002). Pragmatics of modular SOS. In Haeberer, A. M.,editor, AMAST?02, Proc. 9th International Conference on Algebraic Methods andSoftware Technology, LNCS 2422, pages 21?40. Springer.	0	0
71	7418	[Mosses, 2004a] Mosses, P. D. (2004a). Exploiting labels in structural operational se-mantics. Fundamenata Informaticae, 60:17?31.	0	0
71	7419	[Mosses, 2004b] Mosses, P. D. (2004b). Modular structural operational semantics. J.Logic and Algebraic Programming, 60?61:195?228. Special issue on SOS.	0	0
71	7420	[Mosses, 2004c] Mosses, P. D., editor (2004c). Casl Reference Manual. LNCS 2960(IFIP Series). Springer.	0	0
71	7421	[Mosses and Watt, 1987] Mosses, P. D. and Watt, D. A. (1987). The use of actionsemantics. In Formal Description of Programming Concepts III, Proc. IFIP TC2Working Conference, Gl. Avernæs, 1986, pages 135?166. North-Holland.	0	0
71	7422	[Nielson and Nielson, 1992] Nielson, H. R. and Nielson, F. (1992). Semantics with Ap-plications: A Formal Introduction. Wiley, Chichester, UK.	0	0
71	7423	[Peyton Jones, 2003] Peyton Jones, S. (2003). Haskell 98 Language and Libraries.Cambridge University Press.	0	0
71	7424	[Plotkin, 1981] Plotkin, G. D. (1981). A structural approach to operational semantics.Technical report, Dept. of Computer Science, Univ. of Aarhus. Reprinted in JLAP,special issue on SOS, 2004.	0	0
71	7425	[Sampaio, 1997] Sampaio, A. (1997). An Algebraic Approach to Compiler Design,vol-ume 4 of AMAST Series in Computing. World Scientific.	0	0
71	7426	[Sheard, 2004] Sheard, T. (2004). Languages of the future. In OOPSLA ?04: Compan-ion to the 19th annual ACM SIGPLAN conference on Object-oriented programmingsystems, languages, and applications, pages 116?119. ACM Press.	0	0
71	7427	[Slonneger and Kurtz, 1995] Slonneger, K. and Kurtz, B. L. (1995). Formal Syntaxand Semantics of Programming Languages: A Laboratory Based Approach. Addison-Wesley.	0	0
71	7428	[Wansbrough and Hamer, 1997] Wansbrough, K. and Hamer, J. (1997). A modularmonadic action semantics. In Conference on Domain-Specific Languages, pages 157?170. The USENIX Association.	0	0
71	7429	[Watt, 1991] Watt, D. A. (1991). Programming Language Syntax and Semantics.Prentice-Hall.	0	0
71	7430	[Watt, 1996] Watt, D. A. (1996). Why don?t programming language designers useformal methods? In Anais XXIII Semin´ario Integrado de Software e Hardware, pages1?16. Universidade Feder´al de Pernambuco, Recife.	0	0
71	7431	[Winskel, 1993] Winskel, G. (1993). The Formal Semantics of Programming Lan-guages: An Introduction. MIT Press.	0	0
73	7432	1. A. W. Appel. Empirical and analytic study of stack versus heap cost for languageswith closures. Journal of Functional Programming, 6(1):47?74, 1996.	0	0
73	7433	2. D. Bagley. The great computer language shootout.http://www.bagley.org/~doug/shootout/.	0	0
73	7434	3. R. P. Brent. Reducing the retrieval time of scatter storage techniques. Communi-cations of the ACM, 16(2):105?109, 1973.	0	0
73	7435	4. A. Calpini. The great Win32 computer language shootout.http://dada.perl.it/shootout/.	0	0
73	7436	5. L. Cardelli. Compiling a functional language. In LISP and Functional Program-ming, pages 208?217, 1984.	0	0
73	7437	6. B. Davis, A. Beatty, K. Casey, D. Gregg, and J. Waldron. The case for virtualregister machines. In Proceedings of the 2003 Workshop on Interpreters, VirtualMachines and Emulators, pages 41?49. ACM Press, 2003.	0	0
73	7438	7. A. de Moura, N. Rodriguez, and R. Ierusalimschy. Coroutines in Lua. Journal ofUniversal Computer Science, 10(7):910?925, July 2004.	0	0
73	7439	8. M. A. Ertl and D. Gregg. The structure and performance of e?cient interpreters.Journal of Instruction-Level Parallelism, 5:1?25, Nov. 2003.	0	0
73	7440	9. A. Goldberg and D. Robson. Smalltalk-80: the language and its implementation.Addison-Wesley, 1983.	0	0
73	7441	10. R. E. Griswold and M. T. Griswold. The Implementation of the Icon ProgrammingLanguage. Princeton University Press, 1986.	0	0
73	7442	11. R. E. Griswold, J. F. Poage, and I. P. Polonsky. The SNOBOL 4 ProgrammingLanguage. Prentice-Hall, 1971.	0	0
73	7443	12. R. Ierusalimschy, L. H. de Figueiredo, and W. Celes. The evolution of an exten-sion language: A history of Lua. In Proceedings of V Brazilian Symposium onProgramming Languages, pages B?14?B?28, 2001.	0	0
73	7444	13. S. C. Johnson. YACC: Yet another compiler compiler. CS TR 32, Bell Labs, July1975.	0	0
73	7445	14. K.-H. Man. A no-frills introduction to Lua 5 VM instructions.http://luaforge.net/docman/?group_id=83.	0	0
73	7446	15. S. Pemberton and M. Daniels. Pascal Implementation: The P4 Compiler and In-terpreter. Ellis Horwood, 1982.Ierusalimschy R., de Figueiredo L.H., Celes W.: The Implementation of Lua 5.01176	0	0
73	7447	16. I. Piumarta and F. Riccardi. Optimizing direct threaded code by selective inlining.In ACM SIGPLAN Conference on Programming Language Design and Implemen-tation (PLDI), pages 291?300, Montreal, Canada, June 1998.	0	0
73	7448	17. A. Randal, D. Sugalski, and L. Toetsch. Perl 6 and Parrot Essentials. O?Reilly,second edition, 2004.	0	0
73	7449	18. M. L. Scott. Programming Language Pragmatics. Morgan Kaufmann, 2000.	0	0
73	7450	19. M. Serrano. Control flow analysis: a functional language compilation paradigm.In 10th ACM Symposium on Applied Computing, pages 118?122, Nashville, TN,Feb. 1995.	0	0
73	7451	20. M. Serrano and P. Weis. Bigloo: A portable and optimizing compiler for strictfunctional languages. In 2nd Static Analysis Symposium, pages 366?381, Glasgow,Scotland, Sept. 1995. LNCS 983.	0	0
73	7452	21. Z. Shao and A. W. Appel. Space-e?cient closure representations. In ACM Con-ference on Lisp and Functional Programming, pages 150?161, June 1994.	0	0
73	7453	22. Z. A. Shaw. The Lua virtual machine.http://www.zedshaw.com/writings/luas-lvm-instructions/luas_lvm_instructions/luas_lvm_instructions.html.	0	0
73	7454	23. C. Tismer. Continuations and stackless Python. In Proceedings of the 8th Inter-national Python Conference, Arlington, VA, 2000.	0	0
73	7455	24. P. Winterbottom and R. Pike. The design of the Inferno virtual machine.http://www.herpolhode.com/rob/hotchips.html.	0	0
74	7456	[Batista and Carvalho 02] Batista, T., Carvalho, M.: ?Component-Based Applications: A Dynamic Reconfiguration Approach with Fault Tolerance Support?. In Software Composition Workshop (SC) - affiliated to European Joint Conferences on Theory and Practice of Software (ETAPS), Grenoble - FR, April 2002. Published in Electronic Notes in Theorical Computer Science (ENTCS), Vol. 65, Number 4, (2002).	0	0
74	7457	[Bryant and Feldt 02] Bryant, A., Feldt, R.: ?AspectR - Simple aspect-oriented programming in Ruby?, Available at http://aspectr.sourceforge.net/, (2002)	0	0
74	7458	[Cacho et al. 04] Cacho, N., Batista T., Elias, G.:?Um Serviço CORBA para Descoberta de thComponentes?. 18Brazilian Symposium on Software Engineering (SBES?2004). Brasília, DF, (2004),273-288.	0	0
74	7459	[Dechow 03] Dechow, D.: ?Advanced Separation of Concerns for Dynamic, Lightweight Languages?, In: 5th Generative Programming and Component Engineering (GPCE) Young Researchers WorkshopAvailable athttp://se.inf.ethz.ch/events/gpce_yrw03/program/program.html, (2003).	0	0
74	7460	[Gal et al. 01] Gal, A., Schröder-Preikschat, W.,Spinczyk, O.: ?AspectC++: Language Proposal and Prototype Implementation?. University of Magdeburg. (2001)	0	0
74	7461	[Goldberg and Robson (83)] Goldberg, A., Robson, D.: ?Smalltalk-80: The Language and Its Implementation?. Addison-Wesley, (1983).	0	0
74	7462	[Herrmann and Mezini 01] Herrmann S.,Mezini M.: ?Combining Composition Styles in the Evolvable Language LAC?, In: Workshop on Advanced Separation of Concerns in Software Engineering (ASoC) at the 23nd International Conference on Software Engineering (ICSE), (2001).	0	0
74	7463	[Hirschfeld 02] Hirschfeld, R.: ?AspectS ? Aspect-Oriented Programming with Squeak?, In Revised Papers from the International Conference NetObjectDays on Objects, Components, Architectures, Services, and Applications for a Networked World, , Lecture Notes in Computer Science (LNCS), Vol. 2591, Springer-Verlag, London, UK, (2002), 216-232. Cacho N., Batista T., Fernandes F.: AspectLua - A Dynamic …	0	0
74	7464	[Ierusalimsky et al. 96] Ierusalimsky, R., Figueiredo, L. H., Celes, W.: ?Lua ? an extensible extension language?. Software: Practice and Experience, 26(6), (1996), 635-652,Ingalls, D.,Kaehler, T.,Maloney, J. et al. Back to the Future: The Story of Squeak, A Practical Smalltalk Written in Itself. In Proceedings of OOPSLA 97 , Atlanta, Georgia , October, 1997 . SIGPLAN Notices 32(10), 318-325.	0	0
74	7465	[Kiczales et al. (91)] Kiczales, G., des Rivieres, J., Bobrow, D.: ?The Art of the Metaobject Protocol?, MIT Press, (1991).	0	0
74	7466	[Kiczales et al. 97] Kiczales, G., Lamping, J., Mendhekar, A., Maeda, C., Lopes, C.V., Loingtier, J., Irwin, J.:?Aspect-Oriented Programming?, In: ECOOP?97 ? European Conference on Object-Oriented Programming?, Proceedings of ECOOP´97. Springer-Verlag, Finland, (1997)	0	0
74	7467	[Kiczales et al. 01] Kiczales, G., Hilsdale, E., Hugunin, J., Kersten, M., Palm, J., Griswold, W.G.: ?An Overview of AspectJ?,In Proceedings of the European Conference on Object-Oriented Programming (ECOOP 01). Lecture Notes in Computer Science, vol. 2072, J. Knudsen, Ed. Budapest, Hungary, (2001), 327-353.	0	0
74	7468	[Kojarski et al. 03] Kojarski, S., Lieberherr, K., Lorenz, D.H., Hirschfeld, R.: (2003) ?Aspectual Reflection?. In Proceedings of the AOSD 2003 Workshop on Software-Engineering Properties of Languages for Aspect Technologies (SPLAT), Boston, MA, USA, March 18, (2003), 17-21.	0	0
74	7469	[Liang 04] Liang, C.: ?Programming language concepts and Perl?. J. Comput. Small Coll. 19, 5 May (2004), 193-204.	0	0
74	7470	[Lierberherr et al. 99] Lierberherr, K., Lorenz, D., Mezini M.: (1999) ?Programming with Aspectual Components?, In: Technical Report NU-CCS99 ?01, Notheastern University.	0	0
74	7471	[Miles 04] Miles, R.: ?Lazy Loading with Aspects?, ONJava.com, available at: http://www.onjava.com/pub/a/onjava/2004/03/17/lazyAspects.html, (2004).	0	0
74	7472	[Popovici et al. 02] Popovici, A., Gross, T.,Alonso, G. (2002) ?Dynamic Weaving for Aspect-Oriented Programming? In Proceedings of Int?l Conference on Aspect-Oriented Software Development (AOSD?02), ACM Press, (2002), 141-147.	0	0
74	7473	[Rossum 03] Rossum, G. V.: ?Python Reference Manual?, Available at http://www.python.org/doc/current/ref/ref.html. (2003)	0	0
74	7474	[Sullivan 01] Sullivan, G.: ?Aspect-Oriented Programming using Reflection and Metaobject Protocols?.Communications of the ACM. Vol., 44, Issue 10, October (2001), 95-97.	0	0
74	7475	[Thomasand Hunt00] Thomas D., Hunt A.: (2000) ?Programming Ruby: A Pragmatic Programmers Guide?, Available at http://www.rubycentral.com/book/. (2000)	0	0
75	7476	[Atkins and Nackman, 1988] Atkins, M. C. and Nackman, L. R. (1988). The activedeallocation of objects in object-oriented systems. Software ? Practice and Experi-ence, 18(11):1073?1089.	0	0
75	7477	[Bloch, 2001] Bloch, J. (2001). E?ective Java Programming Language Guide.TheJava Series. Addison-Wesley.	0	0
75	7478	[Boehm, 2003] Boehm, H.-J. (2003). Destructors, finalizers, and synchronization. InProceedings of the 2003 ACM Symposium on Principles of Programming Languages,pages 262?272. ACM Press.	0	0
75	7479	[Chirimar et al., 1992] Chirimar, J., Gunter, C. A., and Riecke, J. G. (1992). Provingmemory management invariants for a language based on linear logic. In Proceedingsof the 1992 ACM Conference on LISP and Functional Programming, pages 139?150.ACM Press.	0	0
75	7480	[Christiansen and Torkington, 2003] Christiansen, T. and Torkington, N. (2003). PerlCookbook. O?Reilly, 2 edition.	0	0
75	7481	[Demers et al., 1990] Demers, A., Weiser, M., Hayes, B., Boehm, B., Bobrow, D., andShenker, S. (1990). Combining generational and conservative garbage collection:Framework and implementations. In Proceedings of the 1990 ACM Symposium onPrinciples of Programming Languages, pages 261?269. ACM Press.	0	0
75	7482	[Dybvig et al., 1993] Dybvig, R. K., Bruggeman, C., and Eby, D. (1993). Guardiansin a generation-based garbage collector. In Proceedings of the 1993 ACM SIGPLANConference on Programming Language Design and Implementation, pages 207?216.ACM Press.	0	0
75	7483	[Elsman, 2003] Elsman, M. (2003). Garbage collection safety for region-based memorymanagement. In Proceedings of the 2003 ACM SIGPLAN International Workshopon Types in Languages Design and Implementation, pages 123?134. ACM Press.	0	0
75	7484	[Hayes, 1992] Hayes, B. (1992). Finalization in the collector interface. In Proceedingsof the 1992 International Workshop on Memory Management, volume 637 of LNCS,pages 277?298. Springer-Verlag.	0	0
75	7485	[Hudak, 1986] Hudak, P. (1986). A semantic model of reference counting and its ab-straction. In Proceedings of the 1986 ACM Conference on LISP and FunctionalProgramming, pages 351?363. ACM Press.	0	0
75	7486	[Hunter and Krishnamurthi, 2003] Hunter, R. and Krishnamurthi, S. (2003). A modelof garbage collection for OO languages. In 10th International Workshop on Founda-tions of Object-Oriented Languages (FOOL10).	0	0
75	7487	[Jones and Lins, 1996] Jones, R. and Lins, R. (1996). Garbage Collection: Algorithmsfor Automatic Dynamic Memory Management. Wiley, New York, NY, USA.	0	0
75	7488	[Mason and Talcott, 1990] Mason, I. and Talcott, C. (1990). Reasoning about pro-grams with e?ects. In Proceedings of the 190 International Workshop on Program-ming Language Implementation and Logic Programming (PLILP ?90), volume 456 ofLNCS, pages 189?203. Springer-Verlag.Leal M.A., Ierusalimschy R.: A Formal Semantics for Finalizers1214	0	0
75	7489	[Morrisett et al., 1995] Morrisett, G., Felleisen, M., and Harper, R. (1995). Abstractmodels of memory management. In Proceedings of the 1995 ACM Conference onFunctional Programming Languages and Computer Architecture, pages 66?77. ACMPress.	0	0
75	7490	[Morrisett and Harper, 1998] Morrisett, G. and Harper, R. (1998). Semantics of mem-ory management for polymorphic languages. In Higher Order Operational Techniquesin Semantics, pages 175?226. Cambridge University Press.	0	0
75	7491	[Plotkin, 1981] Plotkin, G. D. (1981). A structural approach to operational semantics.Technical Report DAIMI FN-19, Computer Science Department, Aarhus University,Aarhus, Denmark.	0	0
75	7492	[Richter, 2002] Richter, J. (2002). Applied Microsoft .NET Framework Programming.Microsoft Press.	0	0
75	7493	[Schwartz and Melliar-Smith, 1981] Schwartz, R. L. and Melliar-Smith, P. M. (1981).The finalization operation for abstract types. In ICSE ?81: Proceedings of the 5thInternational Conference on Software Engineering, pages 273?282. IEEE Press.	0	0
75	7494	[Wilson, 1992] Wilson, P. R. (1992). Uniprocessor garbage collection techniques. InProceedings of the 1992 International Workshop on Memory Management,volume637 of LNCS, pages 1?42. Springer-Verlag.	0	0
76	7495	[jsc, 2004] (2004). Communicating sequential processes for java.http://www.cs.kent.ac.uk/projects/ofa/jcsp/.	0	0
76	7496	[ecl, 2005] (2005). The eclipse project. http://www.eclipse.org.	0	0
76	7497	[Andler, 1979] Andler, S. (1979). Predicate path expressions. In Sixth Annual ACMSymposium on Principles of Programming Languages (6th POPL?79).	0	0
76	7498	[Andrews et al., 2003] Andrews, T., Curbera, F., Dholakia, H., Goland, Y., Klein, J.,Leymann, F., Liu, K., Roller, D., Smith, D., Thatte, S., Trickovic, I., and Weeran-warana, S. (2003). Bussiness process execution language for web services. Availableat http://www-128.ibm.com/developerworks/library/specification/ws-bpel/.	0	0
76	7499	[Arkin et al., 2002] Arkin, A., Askary, S., Fordin, S., Jekeli, W., Kawaguchi, K.,Orchard, D., Pogliani, S., Riemer, K., Struble, S., Takacsi-Nagy, P., Trickovic,I., and Zimek, S. (2002). Web service choreography interface. Available athttp://www.w3.org/TR/wsci/.	0	0
76	7500	[Austin et al., 2004] Austin, D., Barbir, A., Peters, E., and Ross-Talbot,S. (2004). Web services choreography requirements. Available athttp://www.w3.org/TR/2004/WD-ws-chor-reqs-20040311/. W3C Working Draft.	0	0
76	7501	[Ba et al., 2005a] Ba, C., Ferrari, M. H., and Musicante, M. (2005a). Building webservices interfaces using predicate path expressions. In Proceedings of SBLP 2005.Ba C., Carrero M.A., Halfeld Ferrari M., Musicante M.A.: PEWS: A New Language ...1232IX Brazilian Symposium on Programming Languages, pages 147?160, Recife - Brazil.Brasilian Computer Science Society, University of Pernambuco.	0	0
76	7502	[Ba et al., 2005b] Ba, C., Halfeld Ferrari Alves, M., and Musicante, M. A. (2005b).PEWS: Predicate path expressions for web services. Technical Report LI (to appear),Universit´eFrancois¸ Rabelais de Tours.	0	0
76	7503	[Banerji et al., 2002] Banerji, A., Bartolini, C., Beringer, D., Chopella, V., Govin-darajan, K., Karp, A., Kuno, H., Lemon, M., Pogossiants, G., Sharma, S., andWilliams, S. (2002). Web services conversation language (wscl) 1.0. Available athttp://www.w3.org/TR/2002/NOTE-wscl10-20020314/.	0	0
76	7504	[Berardi et al., 2003a] Berardi, D., Calvanese, D., Giacomo, G. D., Lenzerini, M., andMecella, M. (2003a). Automatic composition of e-services. Technical Report 22-2003,Dipartimento di Informatica e Sistemistica, Universita di Roma La Sapienza, Roma,Italy.	0	0
76	7505	[Berardi et al., 2003b] Berardi, D., de Rosa, F., de Santis, L., and Mecella, M. (2003b).Finite state automata as conceptual model for e-services. In Integrated Design andProcess Technology (IDPT).	0	0
76	7506	[Bruegge and Hibbard, 1983] Bruegge, B. and Hibbard, P. (1983). Generalized pathexpressions: A high-level debugging mechanism. Journal of Systems and Software.	0	0
76	7507	[Campbell, 1977] Campbell, R. H. (1977). Path expressions: A technique for specify-ing process synchronization. Report UIUCDCS-R-77-863, Dept. Comp. Sci., Univ.Illinois at Urbana-Champaign.	0	0
76	7508	[Campbell and Habermann, 1974] Campbell, R. N. and Habermann, A. N. (1974).The specification of process synchronization by path expressions. Lecture Notes inComputer Science, 16.	0	0
76	7509	[Christensen et al., 2001] Christensen, E., Curbera, F., Meredith, G., and Weer-awarana, S. (2001). Web services description language (WSDL) 1.1. Availabre athttp://www.w3.org/TR/wsdl.	0	0
76	7510	[Coalition, 2004] Coalition, D. S. (2004). Daml-s: Semantic markup for web services.Available at http://www.daml.org/services/.	0	0
76	7511	[Curbera et al., 2002] Curbera, F., Duftler, M., Khalaf, R., Nagy, W., Mukhi, N., andWeerawarana, S. (2002). Unraveling the web services web: An introduction to SOAP,WSDL, and UDDI. IEEE Internet Computing.	0	0
76	7512	[Doh and Mosses, 2003] Doh, K.-G. and Mosses, P. D. (2003). Composing program-ming languages by combining action-semantics modules. Science of Computer Pro-gramming, 47(1):3?36. Elsevier Science Publishers.	0	0
76	7513	[Duarte Jr. and Musicante, 1999] Duarte Jr., E. P. and Musicante, M. A. (1999). For-mal specification of SNMP mib?s using action semantics: The routing proxy casestudy. In Publishing, I., editor, Proc. of the Sixth IFIP/IEEE Int?l Symp. on Inte-grated Network Management, Boston, USA.	0	0
76	7514	[ebXML Team, 2001] ebXML Team (2001). ebxml requirements specification, version	0	0
76	7515	1.06. Available at http://www.ebxml.org/specs/ebREQ.pdf.	0	0
76	7516	[Flon and Habermann, 1976] Flon, L. and Habermann, A. N. (1976). Toward the con-struction of verifiable software systems. Sigplan Notices.	0	0
76	7517	[Habermann, 1975] Habermann, A. N. (1975). Path expressions. Dept. of ComputerScience, Carnegie-Mellon University, Pittsburgh, Pennsylvania, USA.	0	0
76	7518	[Hamadi and Benatallah, 2003] Hamadi, R. and Benatallah, B. (2003). A petri net-based model for web service composition. In Schewe, K.-D. and Zhou, X., editors,Fourteenth Australasian Database Conference (ADC2003),volume17ofCRPIT,pages 191?200, Adelaide, Australia. ACS.Ba C., Carrero M.A., Halfeld Ferrari M., Musicante M.A.: PEWS: A New Language ...1233	0	0
76	7519	[Hull et al., 2003] Hull, R., Benedikt, M., Christophides, V., and Su, J. (2003). E-services: a look behind the curtain. In ACM, editor, Proceedings of the Twenty-SecondACM SIGMOD-SIGACT-SIGART Symposium on Principles of Database Systems:PODS 2003: San Diego, Calif., June 9?11, 2003.	0	0
76	7520	[Intalio and BPMI.org., 2002] Intalio and BPMI.org. (2002). Bussiness process mod-eling language. Available at http://www.bpmi.org/bpmi-downloads/BPML-SPEC-1.0.zip.	0	0
76	7521	[Leyman, 2001] Leyman, F. (2001). Web services flow language (wsfl) 1.0. Availabreat http://www-3.ibm.com/software/solutions/webservices/pdf/WSFL.pdf/.	0	0
76	7522	[Menezes and Moura, 2001] Menezes, L. C. and Moura, H. (2001). Component-basedaction semantics: A new approach for programming language specifications. In SBLP2001 - V Brazilian Symposium on Programming Languages, pages 152?163, Curitiba,Brazil. Universidade Federal do ParanA¡?.	0	0
76	7523	[Meredith and Bjorg, 2003] Meredith, L. and Bjorg, S. (2003). Contracts and types.Communications of the ACM, 46(10).	0	0
76	7524	[Mosses, 1992] Mosses, P. D. (1992). Action Semantics. Number 26 in CambridgeTracts in Theoretical Computer Science. Cambridge University Press.	0	0
76	7525	[Musicante, 1999] Musicante, M. A. (1999). Formal semantics of interleaving. In SBLP99 - Proceedings of the III Brazilian Symposium on Programming Languages.	0	0
76	7526	[Salau¨n et al., 2004] Salau¨n, G., Bordeaux, L., and Schaerf, M. (2004). Describing andreasoning on web services using process algebra. In Proceeding of the 2nd Interna-tional Conference on Web Services, IEEE.	0	0
76	7527	[Thatte, 2001] Thatte, S. (2001). XLANG: Web services for business process design.Available at http://www.gotdotnet.com/team/xml wsspecs/xlang-c/default.htm.	0	0
76	7528	[van der Aalst, 2003] van der Aalst, W. M. P. (2003). Don?t go with the flow: Webservices compositions standards exposed. Issue of IEEE Inteligent System.	0	0
76	7529	[Watt, 1991] Watt, D. A. (1991). Programming Language Syntax and Semantics.Pren-tice Hall International Series in Computer Science. Prentice Hall.	0	0
76	7530	[Winskel, 1993] Winskel, G. (1993). The Formal Semantics of Programming Lan-guages: An Introduction. Foundations of Computing Series. MIT Press.	0	0
77	7531	[Benton et al., 2004] Benton, N., Kennedy, A., and Russo, C. V. (2004). Adventuresin Interoperability: The SML.NET Experience. In 6th ACM SIGPLAN InternationalConference on Principles and Practice of Declarative Programming, pages 215?226,Verona, Italy. ACM Press.	0	0
77	7532	[Bothner, 1998] Bothner, P. (1998). Kawa: Compiling Scheme to Java. In Lisp UsersConference, Berkeley, California, USA.	0	0
77	7533	[Box and Sells, 2003] Box, D. and Sells, C. (2003). Essential .NET: Volume 1 - TheCommon Language Runtime. Addison-Wesley Pearson Education, Boston.	0	0
77	7534	[Bres et al., 2004] Bres, Y., Serpette, B. P., and Serrano, M. (2004). Compiling Schemeprograms to .NET Common Intermediate Language. In .NET Technologies?2004Workshop,Plzen. c©UNION Agency-Science Press.Monteiro M., Araujo M., Borges R., Santos A.: Compiling Non-strict ...1271	0	0
77	7535	[C#, 2004] C# (2004). Hyperlinked ECMA C# Language Specification. Available at:http://www.jaggersoft.com/csharp_standard/. Last visited on 14 fev. 2005.	0	0
77	7536	[Choi et al., 2001] Choi, K., il Lim, H., and Han, T. (2001). Compiling Lazy Func-tional Programs Based on the Spineless Tagless G-Machine for the Java Virtual Ma-chine. In Functional and Logic Programming: 5th International Symposium, FLOPS2001, volume 2024 of Lecture Notes in Computer Sciences, page 78, Tokyo, Japan.Springer-Verlag GmbH.	0	0
77	7537	[ECMA, 2002] ECMA (2002). Final Draft Common Language In-frastructure (CLI) - Partition III: CIL Instruction Set.ECMA.Final draft produced by ECMA TC39/TG3. Available athttp://download.microsoft.com/download/6/8/8/68863d89-d35d-4bc5-8a1c-7e0a02e1881e/Partition_III_CIL.zip.	0	0
77	7538	[F#, 2005] F# (2005). F#. Available at:http://research.microsoft.com/projects/ilx/fsharp.aspx. Last visited on 09 fev. 2005.	0	0
77	7539	[Gosling et al., 2000] Gosling, J., Joy, B., Steele, G. L., and Bracha, G. (2000). TheJava Language Specification. Addison-Wesley Longman, 2nd edition.	0	0
77	7540	[Haskell, 2002] Haskell (2002). The Haskell 98 Language Report. Available at:http://www.haskell.org/onlinereport/. Last visited on 03 mar. 2005.	0	0
77	7541	[Jones, 1987] Jones, S. L. P. (1987). The Implementation of Functional ProgrammingLanguages. Prentice Hall International series in computer science. Prentice Hall,Hertfordshire, UK.	0	0
77	7542	[Jones, 1992] Jones, S. L. P. (1992). Implementing Lazy Functional Languages onStock Hardware: The Spineless Tagless G-Machine. Journal of Functional Program-ming, 2(2):127?202.	0	0
77	7543	[Jones et al., 93] Jones, S. L. P., Hall, C. V., Hammond, K., Partain, W., and Wadler,P. (93). The Glasgow Haskell compiler: a technical overview. In Proc. UK JointFramework for Information Technology (JFIT) Technical Conference.	0	0
77	7544	[Kennedy and Syme, 2001] Kennedy, A. and Syme, D. (2001). Design and Implemen-tation of Generics for .NET Common Language Runtime. Technical report, MicrosoftResearch, Cambridge, UK.	0	0
77	7545	[Lindholm and Frank, 1999] Lindholm, T. and Frank, Y. (1999). The Java VirtualMachine Specification. Addison-Wesley Longman, 2nd edition.	0	0
77	7546	[Marlow and Jones, 2004] Marlow, S. and Jones, S. L. P. (2004). Making a fast curry:Push/enter vs eval/apply for higher-order languages. In Proc. International Confer-ence on Functional Programming, Snowbird.	0	0
77	7547	[Meijer et al., 2001] Meijer, E., Perry, N., and van Yzendoorn, A. (2001). Scripting.NET Using Mondrian. Lecture Notes in Computer Science, 2072:150?164.	0	0
77	7548	[Serpette and Serrano, 2002] Serpette, B. and Serrano, M. (2002). Compiling Schemeto JVM Bytecodes: A Performance Study. In Proc. ACM SIGPLAN InternationalConference on Functional Programming, pages 259?270, New York. ACM, ACMPress.	0	0
77	7549	[Syme, 2001] Syme, D. (2001). ILX: Extending the .NET Common IL for FunctionalLanguage Interoperability. Electronic Notes in Theoretical Computer Science, 59(1).	0	0
77	7550	[Tullsen, 1996] Tullsen, M. (1996). Compiling Haskell to Java. Technical report, De-partment of Computer Science ? Yale University, New Heaven.	0	0
77	7551	[Wakeling, 1999] Wakeling, D. (1999). Compiling lazy functional programs for theJava Virtual Machine. Journal of Functional Programming, 9(6):578?603.A Compilation SchemesThe set of compilation rules used by the Haskell .NET compiler is presentedin Figures 3 and 4. The expression currently being compiled is shown in theleft hand-side, in STG notation, and its compiled version is shown in the righ…	0	0
78	7552	[ActiveState, 2000] ActiveState (2000). Release Information for the ActiveStatePerl for .NET compiler. Available at http://www.activestate.com/Corporate/Initiatives/NET/Perl release.html.	0	0
78	7553	[Bagley, 2005] Bagley, D. (2005). The Great Computer Language Shootout. Availableat http://dada.perl.it/shootout/.	0	0
78	7554	[Bock, 2005] Bock, J. (2005). .NET Languages. Available at http://www.dotnetlanguages.net/DNL/Resources.aspx.	0	0
78	7555	[Hammond, 2000] Hammond, M. (2000). Python for .NET: Lessons Learned. Avail-able at http://www.activestate.com/Corporate/Initiatives/NET/Python for .NET whitepaper.pdf.	0	0
78	7556	[Hugunin, 2004] Hugunin, J. (2004). IronPython: A fast Python implementation for.NET and Mono. In PyCON 2004 International Python Conference.	0	0
78	7557	[Ierusalimschy, 2002] Ierusalimschy, R. (2002). The Virtual Machine of Lua 5.0. InLightweight Languages 2003 Workshop. Available at http://www.inf.puc-rio.br/?roberto/talks/lua-ll3.pdf.Mascarenhas F., Ierusalimschy R.: Running Lua Scripts on the CLR ...1290	0	0
78	7558	[Ierusalimschy, 2003] Ierusalimschy, R. (2003). Programming in Lua.Lua.org.	0	0
78	7559	[Ierusalimschy et al., 1996] Ierusalimschy, R., de Figueiredo, L. H., and Celes, W.(1996). Lua ? An Extensible Extension Language. Software: Practice and Expe-rience, 26(6):635?652.	0	0
78	7560	[Mascarenhas and Ierusalimschy, 2004] Mascarenhas, F. and Ierusalimschy, R. (2004).LuaInterface: Scripting the .NET CLR with Lua. Journal of Universal ComputerScience, 10(7):892?908.	0	0
78	7561	[Meijer and Gough, 2002] Meijer, E. and Gough, J. (2002). Technical Overview of theCommon Language Runtime. Technical report, Microsoft Research. Available athttp://research.microsoft.com/?emeijer/Papers/CLR.pdf.	0	0
78	7562	[Microsoft, 2002] Microsoft (2002). ECMA C# and Common Language InfrastructureStandards. Available at http://msdn.microsoft.com/net/ecma/.	0	0
78	7563	[Moura et al., 2004] Moura, A. L. d., Rodriguez, N., and Ierusalimschy, R. (2004).Coroutines in Lua. Journal of Universal Computer Science, 10(7):910?925.	1	1
78	7564	[Ousterhout, 1998] Ousterhout, J. (1998). Scripting: Higher Level Programming forthe 21st Century. IEEE Computer, 31(3):23?30.	0	0
78	7565	[Shankar, 2003] Shankar, A. (2003). Implementing Coroutines for .NET by Wrappingthe Unmanaged Fiber API. MSDN Magazine, 18(9). Available at http://msdn.microsoft.com/msdnmag/issues/03/09/CoroutinesinNET/default.aspx.	0	0
78	7566	[Smallscript Inc., 2000] Smallscript Inc. (2000). S#.NET Tech-preview Software Re-lease. Available at http://www.smallscript.com/Community/calendar home.asp.	0	0
78	7567	[Stutz, 2002] Stutz, D. (2002). The Microsoft Shared Source CLI Implementa-tion. Available at http://msdn.microsoft.com/library/en-us/Dndotnet/html/mssharsourcecli.asp.	0	0
78	7568	[Ximian, 2005] Ximian (2005). The Mono Project. Available at http://www.go-mono.com/.All of the links in these references have been verified and are working as ofFebruary 2005.	0	0
79	7569	[Alpern et al 2000] Alpern, B., Attanasio, C. R.: ?The Japaleno Virtual Machine?;IBM Systems Journal 39, 1(2000), 211-238.	0	0
79	7570	[Arnold et al. 2000] Arnold, Ken, Gosling, James, Holmes, David: ?The Java Program-ming Language?; Addison Wesley, California (2000).	0	0
79	7571	[Berrendorf et al 2003] Berrendorf, Rudolf, Ziegler, Heinz, Mohr, Bernd: ?PerformanceCounter Library?; (2005), http://www.fz-juelich.de/zam/PCL/.	0	0
79	7572	[Bodik et al 1997] Bodik, Rastislav, Gupta, Rajiv, So?a, Lou Mary: ?Interproceduralconditional branch elimination?; Proc. of the ACM SIGPLAN 1997 conference onProgramming language design and implementation; (1997), 146-158.	0	0
79	7573	[Briggs et al 1997] Briggs, Preston, Cooper, Keith D., Simpson, L. Taylor: ?ValueNumbering?; Software emdash Practice and Experience 27, 6(1997), 701-724.	0	0
79	7574	[Detlefs et al 1999] Detlefs, David, Agesen Ole: ?Inlining of Virtual Methods?, Proc.of the 13thEuropean Conference on Object-Oriented Programming, (Jun 1999).	0	0
79	7575	[Gulwani et al 2004] Gulvani, Sumit, Necula, George C.: ?Global value numbering us-ing random interpretation?; Proc. of the 31stACM SIGPLAN-SIGACT symposiumon Principles of programming languages, (2004), 342-352.	0	0
79	7576	[Fink at al 2003] Fink, S., Qian, F.: ?Design, implementation and evaluation of adap-tive recompilation with on-stack replacement?; Proc. of the International Sympo-sium on Code Generation and Optimization, (2003), 421-252.	0	0
79	7577	[GCC 2005] GNU Team: ?GNU Compiler Collection?; (2005), http://gcc.gnu.org.	0	0
79	7578	[GCJ 2005] GNU Team: ?GNU Compiler for Java?; (2005), http://gcc.gnu.org/java.	0	0
79	7579	[GIMPLE 2005] GNU Team: ?GIMPLE?; (2005), http://gcc.gnu.org/onlinedocs/gccint/GIMPLE.html.	0	0
79	7580	[Henry et al 1992] Henry, R. R., Fraser, C. W., Proebsting, T. A.: ?Burg - Fast OptimalInstruction Selection and Tree Parsing?; Proc. of the Conference on ProgrammingLanguage Design and Implementation, Sao Francisco, USA, (Jun 1992), 36-44.	0	0
79	7581	[Huang et al 1999] Huang, J. C., Leng T.: ?Generalized Loop-Unrolling: a Method forProgram Speedu-Up?; Proc. of the IEEE Workshop on Application-Specific SoftwareEngineering and Technology, (Mar 1999), 244-248.	0	0
79	7582	[Jikes 2005] IBM Team: ?Jikes Research Virtual Machine?; (2005), http://www-124.ibm.com/developerworks/oss/jikesrvm/.da Silva A.F., Costa V.S.: An Experimental Evaluation of JAVA JIT Technology1309	0	0
79	7583	[JGF 2005] Java Grande Forum: ?Java Grande Forum Benchmarck?;(2005), http://www.epcc.ed.ac.uk/javagrande/.	0	0
79	7584	[Ka?e 2005] Ka?e Team: ?Ka?e Virtual Machine?; (2005), http://www.kaffe.org/.	0	0
79	7585	[Krall 1998] Krall, Andreas: ?E?cient JavaVM Just-in-Time Compilation?; Interna-tional Conference on Parallel Architectures and Compilation Techniques, Paris,France (1998), 205-212.	0	0
79	7586	[Kawahito et al 2000] Kawahito, Hideaki Komatsu, Nakatani, Toshio: ?E?ective NullPointer Check Elimination Utilizing Hardware Trap?; ACM SIGARCH ComputerArchitecture New 28, 5(2000), 139-149.	0	0
79	7587	[Lindhom et al 1999] Lindholm, Tim, Yellin, Frank: ?The Java Virtual Machine Spec-ification Second Editon?, Addison Wesley, California, USA (1999).	0	0
79	7588	[Paleczny et al 2001] Paleczny, M., Vich, C., Click C.: ?The Java HotSpot Server Com-piler?; Proc. of the Java Virtual Machine Research and Technology Symposium,(Apr 2001), 1-12.	0	0
79	7589	[Pelegri-Llopart et al 1988] Pelegri-Llopart, E., Graham, S. L.: ?Optimal Code Gener-ation for expression Trees: An Application BURS Theory?; Proc. of the Conferenceon Principles of Programming Languages, Sao Francisco, USA, (Jun 1988), 294-308.	0	0
79	7590	[Plezbert et al. 1997] Plezbert, Michael P., Cytron, Ron K.: ?Does Just-In-Time =Better Late Than Never??; Proc. of the Symposium on Principles of ProgrammingLanguage, Paris, France (Jan 1997), 120-131.	0	0
79	7591	[Romer et al 1996] Romer, Theodore H., Lee, Dennis, Voelker, Ge?rey M., Wolman,Alec, Wong, Wayne A., Baer, Jean-Loup, Bershad, Brian N., Levy, Henry M.: ?Thestructure and performance of interpreters?; Proc. 7thInternational Conference onArchitectural Support for Programming Languages and Operating System, ACM,New York USA (1996), 150-159.	0	0
79	7592	[Simpson 1994] Simpson, T.: ?Global Value Numbering?, Rice University, (1994),urlftp://cs.rice.edu/public/preston/optimizer/gval.ps.	0	0
79	7593	[Suganuma et al 2000] Suganuma, T., Ogasawara, T.: ?Overview of the IBM Java Just-in-Time Compiler?; IBM Systems Journal 39, 1(2000), 66-76.	0	0
79	7594	[Sun 2003] Sun MicroSystems: ?The Java HotSpot Virtual Machine?. Technical Re-port, Sun Developer Network Community, (2003).	0	0
79	7595	[Vernners 1999] Venners, Bill: ?Inside the Java 2 Virtual Machine?; Mc Graw Hill,New York, USA (1999).	0	0
79	7596	[Wedign et al 1984] Wedign, Robert G., Rose, Marc A.: ?The Reduction of BranchInstruction Execution Overhead using Structured Control Flow?; Proc. of the 11thannual international symposium on Computer architecture, (1984), 119-125.	0	0
79	7597	[White Paper 2004] White Paper, ?Inlining Virtual Methods White Paper?, (2005),http://whitepapers.zdnet.co.uk/0,39025942,60015778p,00.htm.	0	0
80	7598	[Aczel et al. 2003] Aczel, P., Ad´amek, J., Milius, S., Velebil, J.: ?Infinite trees andcompletely iterative theories: A coalgebraic view?; Theoret. Comput. Sci., 300, 1?3(2003), 1?45.	0	0
80	7599	[Aschroft and Wadge 1985] Ashcroft, E. A., Wadge W. W.: ?LUCID, The DataflowProgramming Language?; Academic Press, New York (1985).	0	0
80	7600	[Barbier 2002] Barbier, B.: ?Solving stream equation systems?; Actes 13mes Journ´eesFrancophones des Langages Applicatifs, JFLA 2002 (2002), 117?139.	0	0
80	7601	[Benton et al. 2002] Benton, N., Hughes, J., E. Moggi, E.: ?Monads and e?ects?;Barthe, G., Dybjer, P., Pinto, L., Saraiva, J. (eds.), Advanced Lectures from Int.Summer School on Applied Semantics, APPSEM 2000, Lect. Notes in Comput. Sci.,2395, Springer-Verlag, Berlin (2002), 42?122.Uustalu T., Vene V.: Signals and Comonads1326	0	0
80	7602	[Brookes and Geva 1992] Brookes, S., Geva, S.: ?Computational comonads and inten-sional semantics?; Fourman, M. P., Johnstone, P. T., Pitts, A. M. (eds.), Applica-tions of Categories in Computer Science, London Math. Society Lecture Note Series,177, Cambridge University Press, Cambridge (1992), 1?44.	0	0
80	7603	[Caspi and Pouzet 1996] Caspi, P., Pouzet, M.: ?Synchronous Kahn networks?; Proc.of 1st ACM SIGPLAN Int. Conf. on Functional Programming, ICFP?96, ACM Press,New York (1996), 226?238; also SIGPLAN Notices, 31, 6 (1996), 226?238.	0	0
80	7604	[Caspi and Pouzet 1998] Caspi, P., Pouzet, M.: ?A co-iterative characterization of syn-chronous stream functions?; Jacobs, B., Moss, L., Reichel, H., Rutten, J. (eds.),Proc. of 1st Wksh. on Coalgebraic Methods in Computer Science, CMCS?98, Elec-tron. Notes in Theoret. Comput. Sci., 11, Elsevier, Amsterdam (1998).	0	0
80	7605	[Halbwachs 1991] Halbwachs, N., Caspi, P., Raymond, P., Pilaud, D.: ?The syn-chronous data flow programming language LUSTRE?; Proc. of the IEEE, 79, 9(1991), 1305?1320.	0	0
80	7606	[Hughes 2000] Hughes, J.: ?Generalising monads to arrows?; Sci. of Comput. Program.,37, 1?3 (2000), 67?111.	0	0
80	7607	[Kieburtz 1999] Kieburtz, R. B.: ?Codata and comonads in Haskell?; unpublishedmanuscript (1999).	0	0
80	7608	[Kieburtz 2000] Kieburtz, R. B.: ?Coalgebraic techniques for reactive functional pro-gramming?; Actes 11mes Journ´ees Francophones des Langages Applicatifs, JFLA2000 (2000), 131?157.	0	0
80	7609	[Lewis et al. 2000] Lewis, J. R, Shields, M. B., Meijer, E., Launchbury, J.: ?Implicitparameters: Dynamic scoping with static types?; Proc. of 27th ACM SIGPLAN-SIGACT Symp. on Principles of Programming Languages, POPL?00, ACM Press,New York (2000), 108?118.	0	0
80	7610	[Moggi 1991] Moggi, E.: ?Notions of computation and monads?; Inform. and Comput.,93, 1 (1991), 55?92.	0	0
80	7611	[Nilsson et al. 2002] Nilsson, H., Courtney, A., Peterson, J.: ?Functional reactive pro-gramming, continued?; Proc. of 2002 ACM SIGPLAN Wksh. on Haskell, Haskell?02,ACM Press, New York (2002), 51?64.	0	0
80	7612	[Paterson 2001] Paterson, R.: ?A new notation for arrows?; Proc. of 6th ACM SIG-PLAN Int. Conf. on Functional Programming, ICFP?01, ACM Press, New York(2001),229?240; also SIGPLAN Notices, 36, 10 (2001), 229?240.	0	0
80	7613	[Paterson 2003] Paterson, R.: ?Arrows and computation?; Gibbons, J., de Moor, O.(Eds.), The Fun of Programming, Cornerstones of Computing, Palgrave MacMillan,Basingstoke / New York (2003), 201?222.	0	0
80	7614	[Pouzet 2001] Pouzet, M.: ?Lucid Synchrone: tutorial and reference manual?; unpub-lished manuscript (2001).	0	0
80	7615	[Power and Robinson 1997] Power, J., Robinson, E.: ?Premonoidal categories and no-tions of computation?; Math. Structures in Comput. Sci., 7, 5 (1997), 453?468.	0	0
80	7616	[Power and Watanabe 2002] Power, J., Watanabe, H.: ?Combining a monad and acomonad?; Theoret. Comput. Sci., 280, 1?2 (2002), 137?162.	0	0
80	7617	[Rutten 2000] Rutten, J. J. M. M.: ?Universal coalgebra: a theory of systems?; Theo-ret. Comput. Sci., 249, 1 (2000), 3?80.	0	0
80	7618	[Rutten 2003] Rutten, J. J. M. M.: ?Behavioural di?erential equations: a coinductivecalculus of streams, automata, and power series?; Theoret. Comput. Sci., 308, 1?3(2003), 1?53.	0	0
80	7619	[Uustalu and Vene 2002] Uustalu, T., Vene, V.: ?The dual of substitution is redec-oration?; Hammond, K., Curtis, S. (eds.), Trends in Functional Programming 3,Intellect, Bristol / Portland, OR (2002), 99?110.	0	0
80	7620	[Wadler 1992] Wadler, P.: ?The essence of functional programming?; Conf. Record of19th Ann. ACM SIGPLAN-SIGACT Symp. on Principles of Programming Lan-guages, POPL?92, ACM Press, New York (1992), 1?14.	0	0
81	7621	1. Equational Semantics of Scheme. http://fsl.cs.uiuc.edu/es/scheme.	0	0
81	7622	2. Formal Systems Laboratory. http://fsl.cs.uiuc.edu.	0	0
81	7623	3. Maude website. http://maude.cs.uiuc.edu/.	0	0
81	7624	4. A. W. Appel and T. Jim. Continuation-Passing, Closure-Passing Style. In Pro-ceedings of POPL ?89, pages 293?302. ACM Press, 1989.d?Amorim M., Rosu G.: An Equational Specification for the Scheme Language1347	0	0
81	7625	5. P. Borovansky, C. Kirchner, H. Kirchner, and P. E. Moreau. ELAN from a Rewrit-ing Logic Point of View. Theoretical Computer Science, 285(2):155?185, 2002.	0	0
81	7626	6. C. Braga, E. H. Haeusler, J. Meseguer, and P. D. Mosses. Mapping Modular SOSto Rewriting Logic. In Proceedings of 12th LOPSTR, volume 2664 of LNCS, pages262?277. Springer, 2003.	0	0
81	7627	7. R. M. Burstall and J. A. Goguen. The Semantics of CLEAR, A SpecificationLanguage. In Proceedings of the Abstract Software Specifications, 1979 CopenhagenWinter School, pages 292?332, London, UK, 1980. Springer-Verlag.	0	0
81	7628	8. F. Chalub and C. Braga. A Modular Rewriting Semantics for CML. Journal ofUniversal Computer Science, 10(7):789?807, July 2004. http://www.jucs.org/jucs 10 7/a modular rewriting semantics.	1	1
81	7629	9. M. d?Amorim and G. Ro¸su. An Equational Specification for the Scheme Language.In Proceedings of SBLP?05, pages 229?242, Recife, Pernambuco, Brazil, May 2005.Universidade de Pernambuco Press.	0	0
81	7630	10. M. d?Amorim and G. Ro¸su. An Equational Specification for the Scheme Lan-guage. Technical Report UIUCDCS-R-2005-2567, University of Illinois Urbana-Champaign, April 2005.	0	0
81	7631	11. C. de Oliveira Braga. Rewriting Logic as a Semantic Framework for Modular Op-erational Semantics. PhD thesis, Departamento de Inform´atica, Pontif´?cia Univer-sidade Cat´olica do Rio de Janeiro, 2001.	0	0
81	7632	12. D. Detlefs, G. Nelson, and J. B. Saxe. Simplify: a Theorem Prover for ProgramChecking. Journal of the ACM, 52(3):365?473, 2005.	0	0
81	7633	13. R. Diaconescu and K. Futatsugi. CafeOBJ Report: The Language, Proof Tech-niques, and Methodologies for Object-Oriented Algebraic Specification. AMASTSeries in Computing, 1998. volume 6.	0	0
81	7634	14. A. Farzan, F. Chen, J. Meseguer, and G. Ro¸su. Formal Analysis of Java Programsin JavaFAN. In CAV, volume 3114 of LNCS, pages 501?505. Springer, 2004.	0	0
81	7635	15. B. Fischer and G. Ro¸su. Interpreting Abstract Interpretations in MembershipEquational Logic. Electronic Notes in Theoretical Computer Science, 59(4):271?285, 2001.	0	0
81	7636	16. D. P. Friedman, M. Wand, and C. T. Haynes. Essentials of Programming Lan-guages. MIT Press and McGraw Hill, 1992.	0	0
81	7637	17. P. Godefroid. Partial-Order Methods for the Verification of Concurrent Systems:An Approach to the State-Explosion Problem. Springer-Verlag New York, Inc.,1996.	0	0
81	7638	18. J. Goguen, K. Lin, G. Rosu, A. Mori, and B. Warinschi. An Overview of theTatami Project. In T. T. Kokichi Futatsugi and A. Nakagawa, editors, Cafe: AnIndustrial-Strength Algebraic Formal Method, pages 61?78. Elsevier, 2000.	0	0
81	7639	19. J. Goguen, T. Winkler, J. Meseguer, K. Futatsugi, and J. P. Jouannaud. Intro-ducing OBJ. In J. Goguen, editor, Applications of Algebraic Specification usingOBJ. Cambridge, 1993.	0	0
81	7640	20. C. A. Gunter. Semantics of Programming Languages: Structures and Techniques.Foundations of Computing. MIT Press, 1992.	0	0
81	7641	21. R. Harper. Programming Languages: Theory and Practice. draft, 2004.http://www-2.cs.cmu.edu/?rwh/.	0	0
81	7642	22. N. D. Jones and F. Nielson. Abstract Interpretation: a Semantics-Based Tool forProgram Analysis. In Handbook of Logic in Computer Science.OxfordUniversityPress, 1994. 527?629.	0	0
81	7643	23. G. Kahn. Natural semantics. In 4th Annual Symposium on Theoretical Aspects ofComputer Sciences, pages 22?39. Springer-Verlag, 1987.	0	0
81	7644	24. R. Kelsey, W. Clinger, and J. R. (Editors). Revised5Report on the AlgorithmicLanguage Scheme. ACM SIGPLAN Notices, 33(9):26?76, 1998.	0	0
81	7645	25. N. Mart´?-Oliet and J. Meseguer. Rewriting Logic as a Logical and Semantic Frame-work. In J. Meseguer, editor, Electronic Notes in Theoretical Computer Science,volume 4. Elsevier Science Publishers, 2000.d?Amorim M., Rosu G.: An Equational Specification for the Scheme Language1348	0	0
81	7646	26. J. Meseguer and C. Braga. Modular Rewriting Semantics of Programming Lan-guages. In Proceedings of the 10th International Conference, AMAST?04, pages364?378. LNCS, 2004.	0	0
81	7647	27. J. Meseguer and G. Ro¸su. Rewriting Logic Semantics: From Language Specifica-tions to Formal Analysis Tools . In Proceedings of the IJCAR 2004. LNCS, 2004.	0	0
81	7648	28. R. Milner. A Theory of Type Polymorphism in Programming. Journal of Com-puter and System Sciences, 17:348?375, Aug. 1978.	0	0
81	7649	29. R. Milner, M. Tofte, and D. Macqueen. The Definition of Standard ML (Revised).MIT Press, 1997.	0	0
81	7650	30. P. D. Mosses. Modular Structural Operational Semantics. Journal of Logic andAlgebraic Programming, 60-61:195?228, 2004.	0	0
81	7651	31. D. L. Parnas. On the Criteria to be Used in Decomposing Systems into Modules.Commun. ACM, 15(12):1053?1058, 1972.	0	0
81	7652	32. G. D. Plotkin. Lecture notes DAIMI FN-19: A Structural Approach to OperationalSemantics. Dept. of Computer Science, University of Aarhus, 1981.	0	0
81	7653	33. A. Riazanov and A. Voronkov. The Design and Implementation of VAMPIRE. AICommunications, 15(2):91?110, 2002.	0	0
81	7654	34. G. Ro¸su. Lecture notes of course on Programming Language Design.Dept. of Computer Science, University of Illinois U.C., 2005. http://www-courses.cs.uiuc.edu/?cs422.	0	0
81	7655	35. G. Ro¸su and F. Chen. Certifying Measurement Unit Safety Policy. In Proceedingsof the ASE?03, pages 304?309, 2003.	0	0
81	7656	36. P. Wadler. Monads for Functional Programming. In Advanced Functional Pro-gramming, First International Spring School on Advanced Functional ProgrammingTechniques-Tutorial Text, pages 24?52, London, UK, 1995. Springer-Verlag.	0	0
81	7657	37. G. Winskel. The Formal Semantics of Programming Languages: an Introduction.MIT Press, 1993.	0	0
1124	7658	[Wang and Cao 2006] Wang Shou-jue, Cao Wen-ming: ?Hardware Realization of Semi-conductor Neurocomputer and its Application to Continuous Speech Recognition?;ACTA Electronica Sinica (in Chinese), 34, 2 (2006), 267-271	0	0
1124	7659	[Wang et al. 2001] Wang Shou-jue, Li Zhao-zhou, Chen Xiang-dong, Wang Bai-nan:?Discussion on the Basic Mathematical Models of Neurons in General PurposeNeurocomputor?; ACTA Electronica Sinica (in Chinese), 29, 5(2001), 577-580	0	0
1124	7660	[Clark and Thomas 1995] Clark S. Lindsey, Thomas Lindblad: ?Review of HardwareNeural Networks: A User?s Perspective?; Proc. the Neural Networks, IEEE press,(1995), 215-224	0	0
1124	7661	[Yuzo 2005] Yuzo Hirai.: ?VLSI Neural Network Systems?; Proc. the Neural Networks,IEEE Press, (1995), 203-213	0	0
1124	7662	[Shuai et al. 2004] Shuai Dian-Xun, Feng Xiang, Zhao Hong-Bin, Wang Xing: ?TheArchitecture and Circuital Implementation Scheme of A New Generalized CellularAutomata?; Chinese Journal Of Computers, 27, 11(2004), 1141-1150	0	0
1124	7663	[Robert 2003] Robert Goldsmith.: ?Real World Hardware Evolution: A Mobile Plat-form for Sensor Evolution?; Proc. Int. Conf. Evolvable Systems: From Biology toHardware, IEEE Press, Piscataway (2003), 201-211Wang Y., Zhang Z., Cui J.: The Architecture and Circuital Implementation ...1353	0	0
1124	7664	[Dogaru et al. 1998] Dogaru R., Crounse K. R., Chua L. O.: ?Pyramidal Cells : ANovel Class of Adaptive Coupling Cells and Their Application for Cellular Neu-ral Networks?; IEEE Trans. Circuits and Systems-I: Fundamental, Theory andApplications, 45, 10(1998), 1077-1090	0	0
1124	7665	[Amaral et al. 2003] Amaral J. F., Amaral J. L., Santini C., et al.: ?Evolvable Build-ing Blocks for Analog Fuzzy Logic Controllers?; Pro. NASA/DoD Workshop OnEvolvable Hardware(EH ?03), (2003), 96-108	0	0
1124	7666	[Milanova and Bu¨ker 2000] Milanova M., Bu¨ker U.: ? Object Recognition in ImageSequences with Cellular Neural Networks?; Neurocomputing, 31, 3(2000), 125-141	0	0
1124	7667	[Fantacci et al. 2006] Fantacci R., Forti M., Marini M., Pancani L.: ?Cellular NeuralNetwork Approach to a Class of Communication Problems?; IEEE Trans. CircuitSystem, 46, 12(1999), 1457-1467	0	0
1124	7668	[Ho-Sik et al. 2003] Ho-Sik Seok, Byoung-Tak Zhang.: ?Evolutionary Calibration ofSensors Using Genetic Programming on Evolvable Hardware?; Pro. the 2001Congress on Evolutionary Computation, (2001), 295-307	0	0
1124	7669	[Keymeulen et al. 2004] Keymeulen D., Stoica A., Buehler M., et al.: ?EvolutionaryMechanisms for Smart on-board Adaptive Sensing Applied to the MECA Elec-trometer?; IEEE Pro. Aerospace Conference, (2001), 52309-52318	0	0
1125	7670	[Bashaw 2003] Bashaw, C.: ?Computer Forensics in Today?s Investigative Process?;?Proc. of 15th FIRST Conf. Computer Security Incident Handling & Response?,Ottawa (2003)	0	0
1125	7671	[Burnet 1959] Burnet F. M.: ?The Clone Selection Theory of Acquired Immunity?;Gambridge University Press, Cambridge (1959)	0	0
1125	7672	[Castro 2003] De Castro L. N., Von Zuben F. J., De Deus J. G. A.: ?The Construc-tion of a Boolean Com-petitive Neural Networks Using Ideas from Immunology?;Neurocomputing, 50(2003), 51-85	0	0
1125	7673	[Forrest 1994a] Forrest S., Perelson A. S.: ?Self-nonself Discrimination in a Computer?;IEEE Symposium in Security and Privacy, Oakland, CA (1994), 202-213	0	0
1125	7674	[Forrest 1994b] Forrest S., Perelson A. S., Allen L., Cherukuri R.: ?Self-Nonself Dis-crimination in a Computer?; ?Proceedings of IEEE Symposium on Re-search inSecurity and Privacy?, Oakland (1994)	0	0
1125	7675	[Kepler 1993] Kepler T. B., Perelson A. S.: ?Somatic Hyper Mutation in B Cells: AnOptimal Control Treat-ment?; Theoret Biol, (1993), 37-64	0	0
1125	7676	[Kim 1999] Kim J., Bentley P.: ?The Artificial Immune Model for Network IntrusionDetection?; 7th European Congress on Intelligent Techniques and Soft Computing(1999)	0	0
1125	7677	[Li 2004a] Li T.: ?Computer Immunology?; Publishing House of Electronics Industry,Bejing (2004)	0	0
1125	7678	[Li 2004b] Li T.: ?An Introduction to Computer Network Security?; 1st edition, Pub-lishing House of Electronics Industry Beijing (2004)	0	0
1125	7679	[Li 2005a] Li T.: ?An Immune Based Dynamic Intrusion Detection Model?; ChineseScience Bulletin, 50(2005), 2650-2657	0	0
1125	7680	[Li 2005b] Li T.: ?An Immunity Based Network Security Risk Estimation?; Science inChina Ser. F Information Sciences, 48(2005), 557-578	0	0
1125	7681	[Li 2005c] Li T.: ?An Immune-Based Model for Computer Virus Detection?; LectureNotes in Computer Science, (2005), 59-71	0	0
1125	7682	[Moan 2004] Moan J.: ?Computer Forensics in a Global Company?; in Proc. of 16thFIRST Conf. Computer Security Incident Handling & Response, Budapest (2004)	0	0
1125	7683	[Osles 2001] Osles L.: ?Computer Forensics. The key to solving the crime? (2001)	0	0
1125	7684	[Reis 2002] Reis M. A., Geus P. L.: ?Standardization of Computer Forensic Protocolsand Procedures?; ?Proc. of 14th FIRST Conf. Computer Security Incident Handling& Response?, Hawaii, 1(2002), 15-20Yang J., Li T., Liu S., Wang T., Wang D., Liang G.: Computer Forensics ...1365	0	0
1125	7685	[Srinivas 2003] Srinivas M., Andrew H., Sung.: ?Identifying Significant Features forNetwork Forensic Analysis Using Artificial Intelligent Techniques?; InternationalJournal of Digital Evidence, 1 (2003)	0	0
1126	7686	[Boudjit et al. 2004] Boudjit, S., Laouiti, A., Minet, P., Adjih, C.: ?OLSR for IPv6networks?; Proceedings of the 3rdMed-Hoc-Net Workshop. Bodrum - Turkey (June2004).	0	0
1126	7687	[Thomson and Narten 1998] Thomson, S., Narten, T.:?IPv6 Stateless Address Auto-configuration?, IETF RFC 2462, (Dec 1998).	0	0
1126	7688	[Droms et al. 2003] Droms, R., Ed., Bound, J., Volz, B., Lemon, T., Perkins, C., Car-ney, M.: ?Dynamic Host Configuration Protocol for IPv6 (DHCPv6)?, IETF RFC3315, (July 2003).	0	0
1126	7689	[Jacquet et al. 2003] Jacquet, P., Muhlethaler, P., Minet, P., Qayyum, A., Laouiti,A., Clausen, T., Viennot, L., Adjih, C.: ?Optimized Link State Routing Protocol?,IETF RFC 3626, (October 2003).	0	0
1126	7690	[Perkins et al. 2003] Perkins, C., Belding-Royer, E., Das, S.: ?Ad Hoc On-DemandDistance Vector(AODV) Routing?, IETF RFC 3561, (July 2003).	0	0
1126	7691	[Qayyum et al. 2002] Qayyum, A., Laouiti, A., Viennot, L.: ?Multipoint relaying tech-nique for flooding broadcast messages in mobile wireless networks?, HICSS: HawaiInt. Conference on System Sciences, Hawai - USA, (January 2002).	0	0
1126	7692	[Perkins et al. 2001] Perkins, C., Malinen, J., Wakikawa, R., Belding-Royer, E., Sun,Y.: ?IP Address Autoconfiguration for Ad Hoc Networks?, Internet Draft, IETFWorking Group MANET, Work in progress, (November 2001).	0	0
1126	7693	[Weniger and Zitterbart 2002] Weniger, K., Zitterbart, M.: ?IPv6 Autoconfigurationin Large Scale Mobile Ad-Hoc Networks?, Proceedings of European Wireless 2002,Florence - Italy, (Feb 2002).	0	0
1126	7694	[Weniger 2003] Weniger, K.: ?PACMAN : Passive Autoconfiguration for Mobile AdHoc Networks?, Proceedings of IEEE WCNC 2003, New Orleans - USA, (March2003).	0	0
1126	7695	[Nesargi and Prakash 2002] Nesargi, S., Prakash, R.: ?MANETconf: Configuration ofHosts in a Mobile Ad Hoc Network?, InfoCom 2002, (June 2002).	0	0
1126	7696	[Misra et al. 2001] Misra, A., Das, S., McAuley, A., K.Das, S.: ?Autoconfiguration,Registration, and Mobility Management for prevasive Computing?, IEEE PersonalCommunication, (August 2001), 24-31.	0	0
1126	7697	[Zhou et al. 2003] Zhou, H., M. Ni, L., W.Mutka, M.: ?Prophet Address Allocationfor Large Scale MANETs?, IEEE INFOCOM 2003, (March 2003).	0	0
1126	7698	[Tanenbaum 1996] Tanenbaum, A, S.: ?Computer Networks?, Prentice Hall, 1996.	0	0
1126	7699	[Sayrafiezadeh 1994] Sayrafiezadeh, M., ?The Birthday Problem Revisited?, Math.Mag. 67, (1994), 220-223.	0	0
1126	7700	[Viennot et al. 2002] Laurent Viennot, Philippe Jacquet, Thomas Heide Clausen. :?Analyzing control Tra?c Overhead in Mobile Ad-hoc Network Protocols versusMobility and Data Tra?c Activity?, Proceedings of IFIP Med-Hoc-Net 2002, (June2002).	0	0
1127	7701	[Altalhi and Richard 2004] Altalhi, A.H., Richard, G.G.: ?Virtual Paths Routing: aHighly Dynamic Routing Protocol for Ad Hoc Wireless Networks?; Proc. of theSecond IEEE Annual Conference on Pervasive Computing and CommunicationsWorkshops, (Mar 2004), 81-86.Jaddi F., Paillassa B.: An Adaptive Hierarchical Extension of DSR ...54	0	0
1127	7702	[Amis et al. 2000] Amis, A.D., Prakash, P., Vuong, T.H.P., Huynh, D.T.: ?Max-mind-cluster formation in wireless ad hoc networks?; Proceedings of IEEE INFOCOM2000, Vol.1, 32-41.	0	0
1127	7703	[Baker et al. 1981] Baker, D.J., Ephremides, A.: ?The architectural organization of amobile radio network via a distributed algorithm?; IEEE Transactions on commu-nications, 29(11), (Nov 1981), 1694-1701.	0	0
1127	7704	[Basagni 1999] Basagni, S.: ?Distributed clustering for ad hoc networks?; Proceedingsof ISPAN, Australia (Jun 1999), 310-315.	0	0
1127	7705	[Belding-Royer 2002] Belding-Royer, E.: ?Hierarchical Routing in Ad hoc Mobile Net-works?; Wireless Communication &Mobile computing (2002), 512-532.	0	0
1127	7706	[Boleng et al. 2002] Boleng, J., Navidi, W., Camp, T.: ?Metrics to Enable AdaptiveProtocols for Mobile Ad Hoc Networks?; Proc. International Conference on Wire-less Networks (ICWN?02), 293-298.	0	0
1127	7707	[Broch et al. 1998] Broch, J., Maltz, D., Johnson, D., Hu, Y., Jetcheva, J.: ?A Per-formance Comparison of Multi-Hop Wireles Ad Hoc Network Routing Protocols?;Proc ACM/IEEE Mobicom 98, Dallas Texas (Oct 1998), 85-97.	0	0
1127	7708	[Chiang et al. 1997] Chiang, C., Wu, H., Liu, W., Gerla, M.: ?Routing in ClusteredMultihop, Mobile Wireless Network with Fading Channel?; Proc. of IEEE Singa-pore International Conference On Networks (SICON?97), Singapore (Apr 1997),197-211.	0	0
1127	7709	[Clausen and Jacquet 2003] Clausen, T., Jacquet, P.: ?Optimized Link State RoutingProtocol (OLSR)?; IETF RFC 3626 (Oct 2003).	0	0
1127	7710	[Dai and Wu 2003] Dai, F., Wu, J.: ?Distributed dominant pruning in ad hoc net-works?; Proceedings of the IEEE ICC, Anchorage(May 2003), 353-357.	0	0
1127	7711	[Haas 1997] Haas, Z.J., Pearlman, M.R.: ?The Performance of a New Routing Protocolfor the Reconfigurable Wireless Networks?; Comm. ICC 98 (Jun 98), 156-160.	0	0
1127	7712	[Hu and Johnson 2000] Hu, Y., Johnson, D.: ?Caching strategies in On-Demand Rout-ing Protocols for Wireless Ad Hoc Networks?; ACM Mobicom 2000, Boston, (Aug2000), 231-242.	0	0
1127	7713	[Jaddi and Paillassa 2004] Jaddi, F., Paillassa, B.: ?A Cluster Procedure for the Dy-namic Source Routing Protocol in Ad hoc Networks?; 3rdMed-Hoc-Net 2004,Bodrum (Jun 2004).	0	0
1127	7714	[Jaddi and Paillassa 2005] Jaddi, F., Paillassa, B.: ?An Adaptive Hierarchical Exten-sion of the DSR: The Cluster Source Routing?; 1st ACIS International Workshopon Self-Assembling Wireless Networks, SAWN, Baltimore (May 2005),460-467.	0	0
1127	7715	[Jetcheva et al. 2003] Jetcheva, J.G., Hu, Y., PalChaudhuri, S., Saha, A.K., Johnson,D.B.: ?Design and Evaluation of a Metropolitan Area Multitier Wireless Ad HocNetwork Architecture?; Proc. of the 5th IEEE Workshop on Mobile ComputingSystems & Applications (WMCSA), Pittsburg (Oct 2003), 32-43.	0	0
1127	7716	[Jiang et al 2004] Jiang, S., Liu, Y., Jiang, Y., Yin, Q.: ?Provisioning of adaptability tovariables topologies for routing schemes in MANETs?; IEEE Journal on SelectedAreas in Communications, Vol.22 (7), Sep 2004, 1347-1356.	0	0
1127	7717	[Johnson et al. 2004] Johnson, D., Maltz, D., Hu, Y.: ?The Dynamic Source RoutingProtocol for Mobile Ad Hoc Network?; IETF Manet Working Group, InternetDraft, work in progress (July 2004).	0	0
1127	7718	[Manet] The MANET working group:http:www.ietf.org/html.charters/manet-charter.html	0	0
1127	7719	[McDonald and Znati 1999] McDonald, A.B., Znati, T.F.: ?A mobility-based frame-work for adaptive clustering in wireless networks?; IEEE journal on selected areasin communications, 17(8), Aug 1999, 1466-1486.	0	0
1127	7720	[NS] ns-2 simulator: http://www.isi.edu/nsnam/ns/	0	0
1127	7721	[Obaidat et al. 2004] Obaidat, M.S., Green, D.G.: ?SNR-WPA: an Adaptive Protocolfor Mobile 802.11 Wireless LANs?; 2004 IEEE International Conference on Com-munications (Jun 2004), 3911-3915.Jaddi F., Paillassa B.: An Adaptive Hierarchical Extension of DSR ...55	0	0
1127	7722	[Parekh 1994] Parekh, A.K.: ?Selecting Routers in Ad Hoc Wireless Networks ?; Proc.SBT/IEEE ITS (1994).	0	0
1127	7723	[Perkins et al. 2001] Perkins,C., Belding-Royer, E., Das, S., Marina, M.: ?PerformanceComparison of Two On Demand Routing Protocols for Ad Hoc Network?; IEEEpersonal communications (Feb 2001), 16-28.	0	0
1127	7724	[Perkins et al. 2003] Perkins,C., Belding-Royer, E., Das, S.: ?Ad hoc On demand Dis-tance Vector (AODV) Routing?; Internet RFC 3561, July 2003.	0	0
1127	7725	[Qingwen et al. 2004] Qingwen, L., Shengli, Z., Giannakis, G.B.: ?TCP Performance inWireless Access with Adaptive Modulation and Coding?; 2004 IEEE InternationalConference on Communications (Jun 2004), 3989-3993.	0	0
1127	7726	[Samar et al. 2004] Samar, P., Pearlman, M.R., Haas, Z.J.: ?Independent Zone Rout-ing: an Adaptive Hybrid Routing Framework for Ad Hoc Wireless Networks?;IEEE/ACM Transactions on Networking (Aug 2004), 595-608.	0	0
1127	7727	[Santivanez et al. 2002] Santivanez, C., McDonald, B., Stavrakakis, I., Ramanathan,R.: ?On the Scalability of Ad Hoc Routing Protocols?; Proceedings of INFOCOM2002, New York (Jun 2002),1688-1697.	0	0
1127	7728	[Stojmenovic et al. 2002] Stojmenovic, I., Seddigh, M., Zunic, J.: ?Dominating setsand neighbor elimination-based broadcasting algorithms in wireless networks?;IEEE Transactions on Parallel and Distributed Systems, Vol. 13(1), Jan 2002,14-25.	0	0
1127	7729	[Tseng et al. 2002] Tseng, Y.C., Ni, S.Y., Chen, Y., Sheu, J.: ?The Broadcast StormProblem in a Mobile Ad Hoc Network?; Wireless Networks,8 (2-3), 2002, 153-167.	0	0
1127	7730	[Veran and Potier 1984] Veran, M., Potier, D.: ?QNAP 2: A Portable Environmentfor Queueing Networks Modelling?; Proc. Int. Conf. Modelling Techniques ToolsPerform. Anal., Paris (May 1984).	0	0
1127	7731	[Wu and Li 1999] Wu, J., Li, H.: ?On calculating connected dominating sets for e?-cient routing in ad hoc wireless networks?; Proceedings of the ACM InternationalWorkshop on Discrete Algorithms an Methods for Mobile Computing and Com-munications, Seattle (Aug 1999), 7-14.	0	0
1128	7732	[Chaudet and Guerin-Lassous 2002] C. Chaudet, I. Guerin-Lassous:´ BRuIT: Bandwidth Reser-vation under InTerferences influence, in European Wireless (EW), pp. 466-472, 2002.	0	0
1128	7733	[Lee et al. 2000] S-B. Lee, G-S. Ahn, X. Zhang, A.T. Campbell: INSIGNIA: An IP-BasedQuality of Service Framework for Mobile ad Hoc Networks, in Journal of Parallel and Dis-?tributed Computing, n 60, pp. 374-406, 2000.	0	0
1128	7734	[Adjih et al. 2003] C. Adjih, T. Clausen, P. Jacquet, A. Laouiti, P. Minet, P. Muhlethaler,A. Qayyum, L. Viennot: Optimized Link State Routing Protocol, RFC 3626, IETF, 2003.	0	0
1128	7735	[Qayum et al.2000] A. Qayyum, L. Viennot, A. Laouiti: Multipoint relaying: An efficient tech-?nique for flooding in mobile wireless networks, Research Report n 3898, INRIA Rocquen-court, France, March 2000.	0	0
1128	7736	[Mans and Shrestha 2004] B. Mans, N. Shrestha: Performance Evaluation of Approximation Al-gorithms for Multipoint Relay Selection, Med-Hoc-Net 2004, Bodrum, Turkey, June 2004.	0	0
1128	7737	[Ge et al 2003] Y. Ge, T. Kunz, L. Lamont: Quality of Service Routing in Ad hoc Networks Us-ing OLSR, HICSS?03, Big Island, Hawai, January 2003.	0	0
1128	7738	[Badis et al. 2004] H. Badis, A. Munaretto, K. Al Agha, G. Pujolle: Optimal Path Selection ona Link state QoS Routing, VTC?2004 Spring, Milan, Italy, May 2004.Nguyen D.-Q., Minet P.: Quality of Service Routing in a MANET with OLSR86	0	0
1128	7739	[Allard et al. 2004] G. Allard, L. Georgiadis, P.Jacquet, B. Mans: Bandwidth Reservation inMultihop Wireless Networks: complexity, heuristics and mechanisms, International Journalof Wireless and Mobile Computing (inderscience), accepted for publication in May 2004, Toappear (ISSN-1741-1084).	0	0
1128	7740	[Nguyen and Minet 2005a] D-Q. Nguyen, P. Minet: Evaluation of the Bandwidth Needed at the?MAC 802.11b Level, INRIA research report, N 5553, April 2005, INRIA Rocquencourt,France. http://www.inria.fr/rrrt/rr-5553.html	0	0
1128	7741	[Nguyen and Minet 2005b] D-Q. Nguyen, P. Minet: Interference-aware QoS OLSR for mo-bile ad hoc network routing, int. Workshop on Self-Assembling Wireless Networks,SAWN?2005, Maryland, USA, May 2005.	0	0
1128	7742	[Ahn et al. 2002] G.-S. Ahn, A. Campbell, A. Veres, L.-H. Sun, SWAN: Service Differentiationin stateless Wireless Ad hoc Networks, INFOCOM?2002, New York, New York, June 2002.	0	0
1128	7743	[Xiao et al. 2000] H. Xiao, W.K. Seah, A. Lo, K.C. Chua: A Flexible Quality of service Modelfor Mobile ad hoc networks, IEEE VTC?2000 Spring, Tokyo, Japan, May 2000.	0	0
1128	7744	[Badis and Al Agha 2005] H. Badis and K. Al Agha: QOLSR, QoS routing for Ad Hoc Wireless?Networks Using OLSR, in European Transactions on Telecommunications, vol. 15, n 4,2005.	0	0
1128	7745	[Nikaein and Bonnet 2004] N. Nikaein, C. Bonnet: A Glance at Quality of service Models formMobile Ad Hoc Networks, http://www.eurecom.fr/?nikaeinn/qos.pdf, 2004.	0	0
1128	7746	[Jacquet et al. 2001] P. Jacquet, A. Laouiti, P. Minet, L. Viennot: Performance analysis ofOLSR Multipoint Relay flooding in two ad hoc wireless network models, INRIA ResearchReport 4260, http://www.inria.fr/rrrt/rr-4260.html, September 2001.	0	0
1128	7747	[Nguyen et Minet 2006] D. Nguyen, P. Minet: Analysis of Multipoint Relays Selection in theOLSR Routing Protocol with and without QoS Support, INRIA Research Report 6067,http://www.inria.fr/rrrt/rr-6067.html, December 2006.	0	0
1129	7748	[Amis, 00] A. D. Amis, R. Prakash, T. H. P. Vuong, and D. T. Huynh, ?Max-Min D-Cluster Formation in wireless Ad Hoc Networks,? in Proc. IEEE INFOCOM, March 2000.	0	0
1129	7749	[Bandyopadhyay, 03] S. Bandyopadhyay and E. J. Coyle, ?An Energy Efficient Hierarchinal Clustering Algorithm for Wireless Sensor Networks?, in Proc. IEEE INFOCOM, San Fransisco, April, 2003.	0	0
1129	7750	[Basagni, 99] S. Basagni, ?Distributed Clustering for Ad Hoc Networks?, in Proc. International Symposium on Parallel Architectures, Algorithms and Networks, June 1999, pp. 310-315.	0	0
1129	7751	[Basagni, 97] S. Basagni, I. Chlamtac and A. Farago, ?A generalized clustering algorithm for peer-to-peer networks?, in Proc. Workshop on Algorithmic Aspects of Communication (satellite workshop of ICALP), July 1997.	0	0
1129	7752	[Bollbas, 85] B. Bollbas, Random Graphs, Academic Press, 1985.Zimmermann R., Qin M.: VCA: An Energy-Efficient Voting-Based Clustering ...109	0	0
1129	7753	[Camp, 02] T. Camp, J. Boleng and V. Davies, ?A survey of mobility models for ad hoc network research?. Wireless Communications F4 Mobile Computing (WCMC): Special issue on Mobile Ad Hoc Networking: Research, Trends and Applications, 2(5), 2002, pp. 483-502.	0	0
1129	7754	[Chatterjee, 02] M. Chatterjee, S. Das and D. Turgut, ?WCA: A Weighted Clustering Algorithm for Mobile Ad hoc Networks?, Journal of Cluster Computing, Special issue on Mobile Ad hoc Networking, No. 5, 2002, pp. 193-204.	0	0
1129	7755	[Choi, 04] W. Choi, P. Shah and S. K. Das, ?A Framework for Energy-Saving Data Gathering Using Two-Phase Clustering in Wireless Sensor Networks?, in Proc. Mobile and Ubiquitous Systems, Boston, MA, August 2004.	0	0
1129	7756	[Hall, 92] D. Hall, ?Mathematical Techniques in Multisensor Data fusion,? Artech House, Boston, MA, 1992.	0	0
1129	7757	[Heinzelman, 00] W. Heinzelman, A. Chandrakasan, and H. Balakrishnan, ?Energy-Efficient Communication Protocols for Wireless Microsensor Networks.? In Proc. Hawaiian Intl Conf. on Systems Science, January 2000.	0	0
1129	7758	[Kalpakis, 02] K. Kalpakis, K. Dasgupta, and Parag Namjoshi, ?Maximum Lifetime Data Gathering and Aggregation in Wireless Sensor Networks,? In Proc. of the 2002 IEEE International Conference on Networking (ICN02), Atlanta, August, 2002, pp. 685-696.	0	0
1129	7759	[Lin, 97] C. R. Lin and M.Gerla, ?Adaptive Clustering for Mobile Wireless Networks?, in IEEE Journal of Select Areas Communication, September, 1997.	0	0
1129	7760	[Lindsey, 02] S. Lindsey and C. S. Raghavendra, ?PEGASIS: Power Efficient GAtshering in Sensor Information Systems,? 2002 IEEE Aerospace Conference, March 2002, pp. 1-6.	0	0
1129	7761	[McDonald, 99] A. B. McDonald and T. Znati, ?A Mobility Based Framework for Adaptive Clustering in Wireless Ad-Hoc Networks?, IEEE Journal on Selected Areas in Communications, Vol. 17, No. 8, Aug. 1999, pp. 1466-1487.	0	0
1129	7762	[Ratnasamy, 01] S. Ratnasamy, D. Estrin, R. Govindan, B. Karp, L. Yin S. Shenker, and F. Yu. ?Data-centric storage in sensornets?. In ACM First Workshop on Hot Topics in Networks, 2001.	0	0
1129	7763	[Renyi, 70] A. Renyi. ?Probability Theory?. North-Holland, Amsterdam, 1970.	0	0
1129	7764	[Younis, 04] O. Younis and S. Fahmy, ?Distributed Clustering in Ad-hoc Sensor Networks: A Hybrid, Energy-Efficient Approach?, in Proc. IEEE INFOCOM 2004, Hong Kong, China, March, 2004.	0	0
1130	7765	Broch, J., Maltz, D., Johnson, D., Hu, Y., and Jetcheva, J. (1998). A perfor-mance comparison of multi-hop wireless ad hoc network routing protocols. InProc. of the ACM/IEEE International Conference on Mobile Computing andNetworking (MobiCom98).Castenada, R., Das, S. R., and Marina, M. K. (March 2002). Query localiza-tion techniques for on-demand routing protocols for mobile ad hoc networks.ACM/K…	0	0
1043	7766	[Aberer et al. 2005] Aberer, K., Alima, O., Ghodsi, A., Girdzijauskas, S., Haridi, S., Hauswirth, M.: ?The Essence of P2P: A Reference Architecture for Overlay Networks?; P2P2005, The 5th IEEE International Conference on Peer-to-Peer Computing, Konstanz, Germany, (August 31-September 2, 2005).	0	0
1043	7767	[Abusina et al. 2005] Abusina, Z.U.M., Zabir, S.M.S., Asir, A., Chakraborty, D., Suganuma, T., Shiratori, N.: ?An Engineering Approach to Dynamic Prediction of Network Performance from Application Logs?; Int. Network Mgmt 15(3) (2005), 151-162.	0	0
1043	7768	[Andersen 2005] Andersen, D.G.: ?Improving End-to-End Availability Using Overlay Networks?; Ph. D Dissertation, Massachusetts Institute of Technology, (February 2005).	0	0
1043	7769	[Andersen et al. 2001] Andersen, D., Balakrishnan, H., Kaashoek, F., Morris, R.: ?Resilient Overlay Networks?; Proc. of 18th ACM Symp. on Operating Systems Principles, Banff, Canada (2001), 131-145. Borzemski L.: Internet Path Behavior Prediction ...313	0	0
1043	7770	[Arlit et al. 2005] Arlit, M., Krishnamurthy, B., Mogul, J.C.: ?Predicting Short-Transfer Latency from TCP Arcane: A Trace-Based Validation?; Proc. of International Measurement Conference IMC?05. USENIX Association, Berkeley (2005), 119-124.	0	0
1043	7771	[Avery and Foster 2001] Avery, P., Foster, I.: ?The GriPhyN Project: Towards Petascale Virtual-Data Grids?; GriPhyN TR2001-14, http://www.griphyn.org (2001).	0	0
1043	7772	[Ballintijn et al. 2000] Ballintijn, G., Van Steen, M., Tanenbaumn, A. S.: ?Characterizing Internet Performance to Support Wide-Area Application Development?; Operating Systems Review, 34 (4) (2000), 41-47.	0	0
1043	7773	[Baragoin et al. 2002] Baragoin, C., Andersen, C.M., Bayerl, S., Bent, G., Lee, J., Schommer, C.: ?Mining Your Own Business in Telecoms Using DB2 Intelligent Miner for Data?; IBM Redbooks, SG24-6273-00 (2002).	0	0
1043	7774	[Barford et al. 2001] Barford, P., Bestavros, A., Byers, J., Crovella, M.: ?On the Marginal Utility of Network Topology Measurements?; ACM SIGCOMM Internet Measurement Workshop, San Francisco, ACM Press, New York (2001), 5-17.	0	0
1043	7775	[Borzemski 2004] Borzemski, L.: ?Data Mining in Evaluation of Internet Path Performance?; Lecture Notes in Artificial Intelligence, Vol. 3029, Springer-Verlag Berlin (2004), 643-652.	0	0
1043	7776	[Borzemski 2005] Borzemski, L.: ?Mining Internet Data Sets for Computational Grids?; Lecture Notes in Artificial Intelligence, Vol. 3683, Springer-Verlag, Berlin (2005), 268-274.	0	0
1043	7777	[Borzemski 2006a] Borzemski, L.: ?Testing, Measuring and Diagnosing Web Sites from the User?s Perspective?; Intl J. of Enterprise Information Systems, 2(1) (2006), 54-66.	0	0
1043	7778	[Borzemski 2006b] Borzemski, L.: ?The Use of Data Mining to Predict Web Performance?; Cybernetics & Systems: An International Journal, 37(6), (September 2006), 587-608.	0	0
1043	7779	[Borzemski et al. 2007] Borzemski, L., Cichocki, L., Fras, M., Kliber, M., Nowak, Z.: st?MWING: A Multiagent System for Web Site Measurements?; Proc. of 1KES Symposium on Agent and Multi-Agent Systems ? Technologies and Applications, Lecture Notes in Artificial Intelligence, Springer-Verlag, Berlin (2007), to appear.	0	0
1043	7780	[Borzemski and Nowak 2004a] Borzemski, L., Nowak, Z.: ?WING: A Web Probing, Visualization and Performance Analysis Service?; Lecture Notes in Computer Science. Vol. 3140. Springer-Verlag Berlin (2004), 601-602.	0	0
1043	7781	[Borzemski and Nowak 2004b] Borzemski, L., Nowak, Z.: ?An Empirical Study of Web Quality: Measuring the Web from the Wroclaw University of Technology Campus?; Matera, M., Comai, S. eds. Engineering Advanced Web Applications. Rinton Publishers, Princeton (2004), 307-320.	0	0
1043	7782	[Borzemski and Nowak 2005] Borzemski, L., Nowak, Z.: ?Using the Geographic Distance for Selecting the Nearest Agent in Intermediary-Based Access to Internet Resources?; Lecture Notes in Artificial Intelligence, Vol. 3683, Springer-Verlag, Berlin (2005), 261-267.	0	0
1043	7783	[Breiman et al. 1984] Breiman, L., Friedman, J.H., Olshen, R.A., Stone, C.J.: ?Classification and Regression Trees?; Wadsworth International Group (1984).	0	0
1043	7784	[Brownlee and Loosley 2001] Brownlee, N., Loosley, C.: ?Fundamentals of Internet Measurement: A Tutorial?; Keynote Systems, USA (2001).	0	0
1043	7785	[Cabena et al. 1999] Cabena, P., Choi, H. H., Kim, I. S., Otsuka, S., Reinschmidt, J., Saarenvirta, G.: ?Intelligent Miner for Data Application Guide?; IBM Redbooks, SG24-5252-00 (1999). Borzemski L.: Internet Path Behavior Prediction ...314	0	0
1043	7786	[CAIDA 2006] The Cooperative Association for Internet Data Analysis; http://www.caida.org/tools/taxonomy/performance.xml (2006).	0	0
1043	7787	[Cardellini et al. 2002] Cardellini, V., Casalicchio, E., Colajanni, M., Yu, P.S.: ?The State of the Art in Locally Distributed Web-Server Systems? ACM Computing Surveys, Vol. 34, No. 2, June (2002), 263-311.	0	0
1043	7788	[Cavalcanti and Belo 2005] Cavalcanti F., Belo, O.: ?Improving Effectiveness of Web Sites Using Incremental Data Mining over Clickstreams?; Data Mining VI: Data Mining, Text Mining and their Business Applications, Vol. 35. Zanasi, A., Brebbia, C.A.,Ebecken, N.(eds.), WIT Press, Southampton (2005), 533-542.	0	0
1043	7789	[Chakrabarti 2003] Chakrabarti, S.: ?Mining the Web: Analysis of Hypertext and Semi Structured Data?. Morgan Kaufmann, San Francisco (2003).	0	0
1043	7790	[Despotovic and Aberer 2004] Despotovic, Z., Aberer, K.: ?Probabilistic Prediction of Peers Performances in P2P Networks?; Lecture Notes in Computer Science. Vol. 3191. Springer-Verlag Berlin (2004), 62-76.	0	0
1043	7791	[Esposito et al. 1997] Eposito, F., Malerba, D., Semeraro, G.:?A Comparative Analysis of Methods for Pruning Decision Trees?; IEEE Trans. Pattern Analysis and Machine Intelligence, vol. 19, no 5, May (1997), 476-491.	0	0
1043	7792	[Eswaradass et al. 2006] Eswaradass, A., Sun, X-H., Wu, M.: ?Network Bandwidth Predictor (NBP):A System for Online Network Performance Forecasting?; Proc. of Sixth IEEE Symposium on Cluster Computing and the Grid (CCGRID?06), IEEE CS Press, Los Alamitos (2006), 265-268.	0	0
1043	7793	[Faloutsos et al. 2002] Faloutsos, M., Faloutsos, Ch.: ?Data-Mining the Internet: What We Know, What We Dont, and How We Can Learn More? Full day Tutorial ACM SIGCOMM 2002 Conference, Pittsburgh (2002).	0	0
1043	7794	[Foster and Kesselman 1997] Foster, I., Kesselman, C.: ?Globus: A Metacomputing Infrastructure Toolkit?; Intl J. Super-computer Applications, 11(2), (1997), 115-128.	0	0
1043	7795	[Foster and Kesselman 2003] Foster I., Kesselman, C. (Eds.): ?The Grid: Blueprint for a New Computing Infrastructure?; Second Edition, Morgan Kaufmann, Elsevier, San Francisco (2003).	0	0
1043	7796	[Fürnkranz 2005] Fürnkranz, J.: ?Web Mining?; Maimon, O., Lior, R., eds. Data Mining and Knowledge Discovery Handbook. Springer-Verlag, Berlin (2005), 899-920.	0	0
1043	7797	[Gnutella 2005] http://www.gnutellahosts.com (2005).	0	0
1043	7798	[Grossman et al. 2001] Grossman, R. L., Kamath, Ch., Kegelmeyer, P., Kumar, V., Namburu, R. R. (Eds.): ?Data Mining for Scientific and Engineering Applications?; Kluwer Academic Publishers, Boston, Dordrecht, London (2001).	0	0
1043	7799	[Gummadi et al. 2002] Gummadi, K. P., Saroiu, S., Gribble, S. D.: ?King: Estimating Latency between Arbitrary Internet End Hosts?; SIGCOMM Internet Measurement Workshop, Marseille, France, ACM Press, New York (2002), 5-18.	0	0
1043	7800	[Han and Kamber 2000] Han, J., Kamber, M.: ?Data Mining: Concepts and Techniques?; The Morgan Kaufmann Series in Data Management Systems, Jim Gray, Series Editor, Morgan Kaufmann Publishers, San Francisco (2000).	0	0
1043	7801	[He et al. 2005] He, Q., Dovrolis, C., Ammar, M.: ?On the Predictability of Large Transfer TCP Throughput?; Proc. SIGCOMM?05. New York: ACM Press, New York (2005), 145-156. Borzemski L.: Internet Path Behavior Prediction ...315	0	0
1043	7802	[Hellerstein et al. 2001] Hellerstein, J., Zhang, F., Shahabuddin, P.: ?A Statistical Approach to Predictive Detection?; Computer Networks 35 (2001), 77-95.	0	0
1043	7803	[IBM 2000] ?GUI Guide for Data Mining?; United States Patent 6108004, http://www.freepatentsonline.com/6108004.html (2000).	0	0
1043	7804	[IBM 2005] IBM developerWorks: ?Developing Grid Computing Applications and Web Services?; http://www-106.ibm.com/developerworks/ (2005).	0	0
1043	7805	[IM4D 2002] ?Using the Intelligent Miner for Data V8 Rel. 1?; IBM Redbooks, SH12-6394-00 (2002).	0	0
1043	7806	[IM4D 2003] ?Data Mining with Easy Mining procedures Version 8.2?; IBM Redbooks, SH12-6771-00 (2004).	0	0
1043	7807	[Johnston 2003] Johnston, W. E.: ?Computational and Data Grids in Large-Scale Science and Engineering?; LBNL and NASA Ames Research Center, Meeting of the Japanese National Research Grid Initiative project, Tokyo, Japan, http://www-itg.lbl.gov/~wej/ (2003).	0	0
1043	7808	[Keynote 2006] Keynote Systems; http://www.keynote.com (2006).	0	0
1043	7809	[King et al. 1995] King, R.D., Feng, C., Sutherland, A.:?Statlog: Comparison of Classification Algorithms on Large Real-World Problems?; Applied Artificial Intelligence, 9 (1995), 289-333.	0	0
1043	7810	[Leese et al. 2005] Leese, M., Tyer, R., Tasker, R.: ?Network Performance Monitoring for the Grid?; UK e-Science, 2005 All Hands Meeting (2005).	0	0
1043	7811	[Luckie et al. 2001] Luckie, M. J., McGregor, A. J., Braun, H.-W.: ?Towards Improving Packet Probing Techniques? ACM SIGCOMM Internet Measurement Workshop, San Francisco, ACM Press, New York (2001), 145-150.	0	0
1043	7812	[Mehta et al. 1996] Mehta, M., Agrawal, R., Rissanen, J.: ?SLIQ: A Fast Scalable Classifier for Data Mining?; Lecture Notes in Computer Science. Vol. 1057. Springer-Verlag Berlin (1996), 18-32.	0	0
1043	7813	[Menzies and Hu 2003] Menzies, T,. Hu, Y.: ?Data Mining for Very Busy People?; Computer October (2003), 18-25.	0	0
1043	7814	[Mogul 2002] Mogul, J., ?Clarifying the Fundamentals of HTTP?; Proc. of WWW11 Conference, Honolulu, ACM Press, New York (2002), 25-36.	0	0
1043	7815	[Paxson 1997] Paxson, V.: ?End-to-End Routing Behavior in the Internet?; IEEE/ACM Transactions on Networking, 5(5), (1997), 601 - 615.	0	0
1043	7816	[Paxson 2004] Paxson, V.: ?Strategies for Sound Internet Measurement?; Proc. ACM SIGCOMM Internet Measurement Conference, Taormina, Italy, ACM Press, New York (October 2004), 263 - 271.	0	0
1043	7817	[Pisharath et al. 2006] Pisharath, J., Zambreno, J., Ozisikyilmaz, B., Choudhary, A.: ?Accelerating Data Mining Workloads: Current Approaches and Future Challenges in System Architecture Design?; 9th International Workshop on High Performance and Distributed Mining, Bethesda April 22 (2006).	0	0
1043	7818	[PMML 2006] ?Predictive Model Markup Language (PMML)?; Data Mining Group, http://www.dmg.org/ (2006).	0	0
1043	7819	[Prasad et al. 2003] Prasad,R. S., Murray, M., Dovrolis, C., Claffy, K.: ?Bandwidth Estimation: Metrics, Measurement Techniques, and Tools?, IEEE Network, November/December 17(6) (2003), 27- 35. Borzemski L.: Internet Path Behavior Prediction ...316	0	0
1043	7820	[Saroiu et al. 2002] Saroiu, S., Gummadi, K. P., Dunn, R. J., Gribble, S. D., Levy, H. M.: ?An Analysis of Internet Content Delivery System? Proc. of the Fifth Symposium on Operating Systems Design and Implementation (OSDI 2002), Boston (2002), 315 - 327.	0	0
1043	7821	[Schulz et al. 2001] Schulz, J., Hochberger, C., Tavangarian, D.: ?Prediction of Communication Performance for Wide Area Computing Systems?; Proc. of Ninth Euromicro Workshop on Parallel and Distributed Processing (PDP?01), IEEE CS Press, Las Alamitos (2001), 480-486.	0	0
1043	7822	[SLAC 2006] Stanford Linear Accelerator Center; http://www.slac.stanford.edu (2006).	0	0
1043	7823	[Srikant and Yang 2001] Srikant, R., Yang, Y.: ?Mining Web Logs to Improve Website Organization?; Proc. of WWW10 Conference, Hong Kong, ACM Press, New York (2001), 430 - 437.	0	0
1043	7824	[Swany and Wolski 2002] Swany, M., Wolski, R.: ?Multivariate Resource Performance Forecasting in the Network Weather Service?; Proceedings of the IEEE/ACM SC2002 Conference, Baltimore, ACM Press, New York (2002), 1-10.	0	0
1043	7825	[Talia 2006] Talia, D.:?Grid-Based Distributed Data Mining Systems, Algorithms and Services?; 9th International Workshop on High Performance and Distributed Mining, Bethesda April 22 (2006).	0	0
1043	7826	[Tsuru and Oie 2001] Tsuru, M., Oie, Y.: ?Introduction to the Network Tomography?; GENESIS Technical Report IEICE Tech. Rep., IN2001-106 (2001).	0	0
1043	7827	[Walid et al. 2004] Walid, G.A., Elfeky, M.G., Elmagarmid A.K.: ? Incremental, Online, and Merge Mining of Partial Periodic Patterns in Time-Series Databases?; IEEE Trans. On Knowledge and Data Engineering, 16(2) (2004), 1-11.	0	0
1043	7828	[Wang et al. 2002] Wang, M., Madhyastha, T., Chan, N.H., Papadimitriou, S., Faloutsos, C.: ?Data Mining Meets Performance Evaluation: Fast Algorithms for Modeling Bursty Traffic?; Proc. of 18th International Conference on Data Engineering, San Jose, ACM Press, New York (2002), 507-516.	0	0
1043	7829	[Williams 2005] Williams, S.: ?JANET Development Programme 2004-2005. Performance Measurement Overview?; www.ja.net/development/mm/ (2005).	0	0
1043	7830	[Wolski 1998] Wolski, R.: ?Dynamically Forecasting Network Performance Using the Network Weather Service?; Cluster Computing, 1(1) (1998), 119-132.	0	0
1043	7831	[Yousaf and Welzl 2005] Yousaf, M. M., Welzl, M. ?A Reliable Network Measurement and Prediction Architecture for Grid Scheduling?; 1st IEEE/IFIP International Workshop on Autonomic Grid Networking and Management AGNM?05, Barcelona (2005).	0	0
1043	7832	[Zhang et al. 2004] Zhang, H., Keahey, K., Allock W., ?Providing Data Transfer with QoS as Agreement-Based Service?; Proc. IEEE International Conference on Services Computing SCC04, (2004), 344-353.	0	0
1043	7833	[Zhang et al. 2001] Zhang, Y., Duffield, N., Paxson, V., Shenker, S.: ?On the Constancy of Internet Path Properties?; ACM SIGCOMM Internet Measurement Workshop, San Francisco, ACM Press, New York (2001), 197-211.	0	0
1044	7834	[Arrow, 63] Arrow K.J., Social Choice and Individual Values. Wiley New York 1963.	0	0
1044	7835	[Barthelemy, 91] Barthelemy J.P., Janowitz M.F., A Formal Theory of Consensus. SIAM Journal of Discrete Mathematics, Vol. 4, 1991, 305-322	0	0
1044	7836	[Danilowicz, 92] Danilowicz, C., Nguyen N.T., Methods for Choice of Representation of Ordered Partitions and Coverings. Wroclaw University of Technology Press 1992.	0	0
1044	7837	[Day, 87] Day W.H.E., Consensus Methods as Tools for Data Analysis. In: H.H. Bock (ed.): Classification and related Methods of Data Analysis, Proceedings of IFCS87, North-Holland, 1987, 317-324	0	0
1044	7838	[Hernes, 04] Hernes M., Nguyen N.T., Deriving Consensus for Incomplete Ordered Partitions. In: Nguyen N.T. (Ed.), Intelligent Technologies for Inconsistent Knowledge Processing, Advanced Knowledge International, Adelaide, Australia, 2004, 39-56.	0	0
1044	7839	[Kemeny, 59] Kemeny J.G., Mathematics without numbers. Daedalus, Vol. 88, 1959, 577-591	0	0
1044	7840	[Nguyen, 01] Nguyen N.T., Using Distance Functions to Solve Representation Choice Problems. Fundamenta Informaticae Vol. 48, 2001, 295-314	0	0
1044	7841	[Nguyen, 02] Nguyen N.T., Consensus System for Solving Conflicts in Distributed Systems. Information Sciences Vol. 147, 2002, 91-122	0	0
1045	7842	[Arrow, 63] Arrow K.J., Social Choice and Individual Values, Wiley New York, 1963.	0	0
1045	7843	[Barthelemy, 91] Barthelemy J.P., Janowitz M.F., A Formal Theory of Consensus, in: SIAM J., Discrete Math vol. 4, 1991, 305?322.	0	0
1045	7844	[Barthelemy, 95] Barthelemy J.P., Leclerc B., The Median Procedure for Partitions, in: DIMACS Series in Discrete Mathematics and Theoretical Computer Science vol. 19, 1995, 3?33.	0	0
1045	7845	[Coulouris, 96] Coulouris G., Dollimore J., Kindberg T., Distributed systems, Concepts and design, Addison-Wesley, 1996.	0	0
1045	7846	[Day, 88] Day W.H.E., Consensus Methods as Tools for Data Analysis, in: Bock H.H. (ed.), Classification and Related Methods for Data Analysis, North ?Holland, 1988, 312?324.	0	0
1045	7847	[Helpern, 01] Helpern J.Y., Moses Y., Knowledge and common knowledge in distributed environment, In: Journal of the Association for Computing Machinery 37, 2001, 549-587.	0	0
1045	7848	[Lee, 02] Lee H-S., Optimal consensus of fuzzy opinions under group decision making environment, In: Fuzzy Sets and Systems Vol. 132, Issue 3, 2002, 303-315.	0	0
1045	7849	[McMorris, 03] McMorris F.R., Mulder H.M., Powers R.C., The median function on distributive semilattices, In: Discrete Applied Mathematics Vol. 127, Issue 2, 2003, 319-324.	0	0
1045	7850	[Nguyen, 02a] Nguyen N.T., Consensus System for Solving Conflicts in Distributed Systems. Information Sciences ? An International Journal Vol. 147, 2002, 91-122	0	0
1045	7851	[Nguyen, 02b] Nguyen N.T., Methods for Consensus Choice and their Applications in Conflict Resolving in Distributed Systems. Wroclaw University of Technology Press 2002 (in Polish)	0	0
1045	7852	[Pawlak, 93] Pawlak Z., A. Skowron A., A Rough Set Approach to Decision Rules Generation, Reports of Institute of Computer Science, Warsaw University of Technology, 1993.	0	0
1045	7853	[Pawlak, 98] Pawlak Z., An Inquiry into Anatomy of Conflicts, Information Sciences vol. 108, 1998, 65?78.	0	0
1045	7854	[Skowron, 92] Skowron A., Rauszer C., The Discernibility Matrices and Functions in Information Systems, in: E. S?owi?ski (ed.), Intelligent Decision Support, Handbook of Applications and Advances of the Rough Sets Theory, Kluwer Academic Publishers, 1992, 331?362.	0	0
1045	7855	[Tessier, 01] Tessier C., Chaudron L., Müller H.J., Conflicting agents: conflict management in multi-agent systems, Kluwer Academic Publishers, Boston, 2001.	0	0
1045	7856	[Wang, 01]. Wang J.T.L., Zhang K., Finding similar consensus between trees: an algorithm and a distance hierarchy, in: Pattern Recognition Vol. 34, Issue 1, 2001, 127-137.Zgrzywa M.: Consensus Determining with Dependencies of Attributes...344	0	0
1045	7857	[Yager, 01] Yager R.R., Fusion of multi-agent preference orderings, In: Fuzzy Sets and Systems Vol. 117, Issue 1, 2001, 1-12.	0	0
1045	7858	[Zgrzywa, 04] Zgrzywa M., Nguyen N.T., Determining Consensus with Simple Dependencies of Attributes, in: N.T. Nguyen (ed.), Intelligent Technologies for Inconsistent Knowledge Processing, Advanced Knowledge International, Australia, 2004, 57?72.	0	0
1045	7859	[Zgrzywa, 05] Zgrzywa M., Nguyen N.T., Estimating and Calculating Consensus with Simple Dependencies of Attributes, in: Proceedings of CORES 2005, Rydzyna, Poland, Advances in soft computing, Springer-Verlag, 2005, 319?328.	0	0
1045	7860	[Zgrzywa, 05_2] Zgrzywa M., Determining Consensus with Dependencies of Multi-element Attributes, In: Katarzyniak R. (ed.), Ontologies and Soft Methods in Knowledge Management, Advanced Knowledge International, Australia, 2005, 119?136.	0	0
1045	7861	[Zgrzywa, 06] Zgrzywa M., Determining Consensus with Dependencies of Multi-value Attributes using Jaccard?s Index, in: Proceedings of Multimedia and Network Information Systems 2006, Wroclaw, Poland, 2006, 247?259.	0	0
1048	7862	[Ballay, 94] Ballay J.M.: Designing Workscape: an Inter-disciplinary Experience, SIGCHI Conference on Human Factors in Computing Systems: Celebrating Interdependence, pp. 10?15, 1994.	0	0
1048	7863	[Bederson, 94] Bederson B.B., Hollan J.D.: Pad++: A Zooming Graphical Interface for Exploring Alternate Interface Physics, User Interface and Software Technology (UIST ?94), pp.17?26, 1994.	0	0
1048	7864	[Card, 96] Card S.K., Robertson G.G., York W.: The WebBook and the Web Forager: an Information Workspace for the World Wide Web, SIGCHI Conference on Human Factors in Computing Systems: Common Ground, pp. 111?117, 1996.	0	0
1048	7865	[Kubota, 04] Kubota H., Hur J., Nishida T.: Agent-based Content Management System. The 3rd Workshop on Social Intelligence Design (SID 2004), pp. 77?84, 2004.	0	0
1048	7866	[Kubota, 05] Kubota H., Sumi Y., Nishida T.: Sustainable Knowledge Globe: A System for Supporting Content-oriented Conversation, in Proceedings of AISB 2005 Symposium Conversational Informatics for Supporting Social Intelligence & Interaction, pp. 80?86, 2005.	0	0
1048	7867	[Minoh, 03] Minoh M., Nishiguchi S.: Environmental Media - In the Case of Lecture Archiving System, International Conference of Knowledge-based Intelligent Information & Engineering Systems (KES2003), Vol. II, pp. 1070?1076, 2003.	0	0
1048	7868	[Moran, 95] Moran T.P., Chiu P., van Melle W., and Gordon Kurtenbach: Implicit Structure for Pen-based Systems within a Freeform Interaction Paradigm, Proceedings of CHI ?95, pp. 487?494, 1995.	0	0
1048	7869	[Mynatt, 99] Mynatt E.D., Igarashi T., Edwards W.K., and Anthony LaMarca: ?Flatland: New Dimensions in Office Whiteboards,? ACM SIGCHI Conference on Human Factors in Computing Systems, ACM CHI ?99, Pittsburgh, May 15?20, pp. 346?353, 1999.Kubota H., Nomura S., Sumi Y., Nishida T.: Sustainable Memory System ...148	0	0
1048	7870	[Nishida, 05] Nishida T.: Conversation Quantization for Conversational Knowledge Process, Special Invited Talk, S. Bhalla (Ed.): DNIS 2005, LNCS 3433, Springer, pp. 15?33, 2005.	0	0
1048	7871	[Nonaka, 95] Nonaka I., Takeuchi H.: The Knowledge-Creating Company, New York: Oxford University Press, 1995.	0	0
1048	7872	[Robertson, 98] Robertson G.G., Czerwinski M., Larson K., Robbins D.C., Thiel D., Dantzich M.V.: Data mountain: Using Spatial Memory for Document Management, the 11th Annual ACM Symposium on User Interface Software and Technology (UIST ?98), pp. 153?162, 1998.	0	0
1048	7873	[Sumi, 04] Sumi Y., Mase K., Christof C., Iwasawa S., Ito S., Takahashi M., Kumagai K., Otaka Y., Tsuchikawa M., Katagiri Y., Nishida T.: Collage of Video and Sound for Raising the Awareness of Situated Conversations, International Workshop on Intelligent Media Technology for Communicative Intelligence (IMTCI 2004), pp.167?172, Warsaw, September, 2004.	0	0
1049	7874	[Ball et al. 97] Ball G., Ling D., Kurlander D., Miller J., Pugh D., Skelly T., Stankosky A., Thiel D., Van Dantzich M., and Wax T.: ?Lifelike computer characters: the persona project at Microsoft Research?; Proc. Software Agents Publishing, Cambridge (1997), 191-222.	0	0
1049	7875	[Bandi and Thalmann 98] Bandi S. and Thalmann D.: ?Space Discretization for Efficient Human Navigation?; Proc. Eurographics?98, Computer Graphics Forum Publishing (1998), 195-206.	0	0
1049	7876	[Dijkstra 59] Dijkstra E.W.: ?A note on two problems in connection with graphs?; Proc. Numerische Mathematik Publishing (1959), 269-271.	0	0
1049	7877	[Haptek] http://www.haptek.com	0	0
1049	7878	[Loyall and Bates 97] Loyall A.B. and Bates J.: ?Personality-rich believable agents that use language?; Proc. The First International Conference on Autonomous Agents Publishing (1997), 106-113.	0	0
1049	7879	[Noser et al. 95] Noser H., Renault O., Thalmann D. and Thalmann N.M.: ?Navigation for Digital Actors Based on Synthetic Vision, Memory and Learning?; Proc. Computers and Graphics Publishing (1995), 7-19.	0	0
1049	7880	[Rose et al. 98] Rose C., Bodenheimer B. and Cohen M.: ?Verbs and Adverbs: Multidimensional motion interpolation using radial basis functions?; Proc. IEEE Computer Graphics and Applications Publishing (1998), 32-40.	0	0
1049	7881	[Tsitsiklis 95] Tsitsiklis J.N.: ?Efficient Algorithms for Globally Optimal Trajectories?; Proc. IEEE Transactions on Automatic Control Publishing (1995), 1528-1538.	0	0
1050	7882	[Russell et al. 1995] Russell, K., Starner, T., Pentland, A.: ?Unencumbered Virtual Environ-ments?; Proc. of IJCAI?95 Workshop on Entertainment and AI/Alife (Aug 1995), 58?62.	0	0
1050	7883	[Roussou et al. 1999] Roussou, M., Johnson, A. Moher, T., Leigh, J., Vasilakis, C., Barnes, C.:?Learning and Building Together in a Virtual World?; Presence, 8, 3 (Jun 1999), 247?263.	0	0
1050	7884	[Date et al. 2004] Date, N., Yoshimoto, H., Arita, D., Taniguchi, R.: ?Real-time Human MotionSensing based on Vision-based Inverse Kinematics for Interactive Applications?; Proc. of In-ternational Conference on Pattern Recognition, 3 (Aug 2004), 318?321.	0	0
1050	7885	[Araki et al. 2006] Araki, Y., Arita, D., Taniguchi, R., Uchida, U., Kurazume, R., Hasegawa, T.:?Construction of Symbolic Representation from Human Motion Information?; Proc. of Inter-national Conference on Knowledge-Based & Intelligent Information & Engineering Systems(Oct 2006).	0	0
1050	7886	[Gleicher 1998] Gleicher, M.: ?Retargetting Motion to New Characters?; Proc. of SIGGRAPH(Jul 1998), 33?42.	0	0
1050	7887	[Mori et.al. 2006] Mori, A., Uchida, S., Kurazume, R., Taniguchi, R., Hasegawa, T., Sakoe, H.:?Early Recognition and Prediction of Gestures?; Proc. of International Conference on PatternRecognition (Aug 2006), Tue-P-II-3.	0	0
1051	7888	[Hirata, 00] Hirata T., Kubota H., Nishida T.: Talking virtualized egos for dynamic knowledge interaction. In Nishida T., editor, Dynamic Knowledge Interaction, chapter 6, pages 183-222. CRC press, 2000.	0	0
1051	7889	[Kubota, 00] Kubota H., Nishida T., Koda T.: Exchanging Tacit Community Knowledge by Talking-virtualized-egos. In Proceedings of Fourth International Conference on AUTONOMOUS AGENTS (Agents 2000, Barcelona, Catalonia, Spain. June3 -June 7), pp.285-292, 2000.	0	0
1051	7890	[Kubota, 04] Kubota H., Hur J., Nishida T.: Agent-based Content Management System. In Proceedings of the 3rd Workshop on Social Intelligence Design (SID 2004), CTIT Proceedings, pp.77-84, 2004.	0	0
1051	7891	[Kubota, 05] Kubota H., Sumi Y., Nishida T. : Sustainable Knowledge Globe: A System for Supporting Content-oriented Conversation, in Proceedings of AISB 2005 Symposium Conversational Informatics for Supporting Social Intelligence & Interaction, pp.80-86, 2005.	0	0
1051	7892	[Nishida, 05] Nishida T.: Conversation Quantization for Conversational Knowledge Process, Special Invited Talk, S. Bhalla (Ed.): DNIS 2005, LNCS 3433, Springer, pp. 15-33, 2005.	0	0
1051	7893	[Shibata, 04] Shibata T., Tachiki M., Kawahara D., Okamoto M., Kurohashi S., Nishida T.: Structural Analysis of Instruction Utterances using Linguistic and Visual Information,In Proceedings of the 8th International Conference on Knowledge-Based Intelligent Information and Engineering Systems (KES2004), Wellington, New Zealand , pp. 393-400, 2004.	0	0
1051	7894	[Sumi, 04] Sumi Y., Mase K., Mueller C., Iwasawa S., Ito S., Takahashi M., Kumagai K., Otaka Y.: Collage of video and Sound for Raising the Awareness of Situated Conversations. In Proceedings of International Workshop on Intelligent Media Technology for Communicative Intelligence (IMTCI2004), pp.167-172, 2004.	0	0
1052	7895	[Angel, 00] AES ? Advanced Encryption Standard. José de Jesús Angel Angel. http://computacion.cs.cinvestav.mx/~jjangel/.	0	0
1052	7896	[Barr, 98] Barr, M., "A Re-configurable Computing Primer," Multimedia Systems Design, September 1998, pp. 44-47.	0	0
1052	7897	[Chodowiec et al, 01] P. Chodowiec P., Khuon P., Gaj K., ?Fast implementation of secret-key block ciphers using mixed inner-and outer-round pipelining?. ACM/SIGDA International Symposium on Field Programmable Gate Arrays, FPGA, FPGA?01 Monterrey, CA, February 11-13, 2001.	0	0
1052	7898	[Elbirt et al, 01] Elbirt A.J., Yip W., Chetwynd B., Paar C. ?An FPGA-based performance evaluation of the AES block cipher candidate algorithm finalists?. VLSI Systems, IEEE Transactions on Volume 9, Issue 4, Aug 2001 Pages: 545?557.	0	0
1052	7899	[FIPS, 99] ?Data Encryption Standard?, revised version issued as FIPS 46-3, National Institute of Standards and Technology, 1999.	0	0
1052	7900	[Hodjat et al, 04] Hodjat A. and Verbauwhede I.. ?A 21.54 Gbits/s Fully Pipelined AES Processor on FPGA?. Proceedings of the 12th Annual IEEE Symposium on Field-Programmable Custom Computing Machines 2004, Pages: 308?309.	0	0
1052	7901	[Jarvinen et al, 03] Jarvinen et al. ?A fully pipelined memory less 17.8 Gbps AES-128 encryptor?. International Symposium on Field Programmable Gate Arrays. In 2003 ACM/SIGDA 11th International.	0	0
1052	7902	[Kancharla et al, 03] Kancharla P. and Buell D.A., The Advanced Encryption Standard on the HC 36m Reconfigurable Computer, MAPLD 2003?.	0	0
1052	7903	[McLooneet al, 03] McLoone M. and McCanny J.V., ?Rijndael FPGA implementations utilising look-up tables?, Journal of VLSI Signal Processing, July 2003, pp. 261-275.	0	0
1052	7904	[NIST, 01] Announcing the ADVANCED ENCRYTION STANDARD (AES). Federal Information. Processing Standards Publication 197 AES page available via http://www.nist.gov/CryptoToolkit.	0	0
1052	7905	[Patterson et al, 96] Patterson and Hennesy. ?Computer organization and design (2nd ed.):The hardware/software interface?. Morgan Kaufmann, 1996.	0	0
1052	7906	[SRC, 05] Society Reconfigurable Computing. 2005 http://www.srccomp.com/default.htm.	0	0
1052	7907	[Standaert et al, 03] Standaert et al, ?Efficient Implementation of Rijndael Encryption Reconfigurable Hardware: Improvements and Designs Tradeoffs?, CHES 2003 LNCS 2779, pp. 334-350, 2003.	0	0
1052	7908	[Tanougast et al, 03] Tanougast C., Berviller Y., Weber S., Brunet P.,"A partitioning methodology that optimizes the area on reconfigurable real-time embedded systems" EURASIP Journal on Applied Signal Processing, Special Issue on Rapid prototyping of DSP Systems April 2003. Perez O., Berviller Y., Tanougast C., Weber S.: The Use of Runtime Reconfiguration ...362	0	0
1052	7909	[Liu et al, 04] Liu T., Tanougast C., Berviller Y., Weber S., ?An Optimised FPGA Implementation of an AES Algorithm for Embedded Applications?. Proceeding of the 2004 International Workshop on Applied Reconfigurable Computing, Algarve, Portugal, February 22, 2005.	0	0
1052	7910	[Xilinx, 03] Xilinx. Development System Reference Guide. April 30 2003.	0	0
1052	7911	[Xilinx, 04] Xilinx. ISE 6 In Depht Tutorial. 2004.	0	0
1052	7912	[Xilinx, 05] Xilinx. Virtex-II Platform FPGAs: Complete Data Sheet. 1 March 2005.	0	0
1052	7913	[Xilinx, 05]Xilinx. Virtex II Platform User guide. 23 March 2005.	0	0
1053	7914	[Bainbridge-Smith and Lane 1996] Bainbridge-Smith, A. and Lane, R.G.: ?Measuring Confidence in Optical Flow Estimation?; IEE Electronic Letters, 10, (1996), 882-884.	0	0
1053	7915	[Banks et al 1997] Banks, J., Bennamoun, M., Corke, P.: "Non-parametric techniques for fast and robust stereo matching"; TENCON 97. Proc. of IEEE Region 10 Annual Conf. Speech and Image Technologies for Computing and Telecommunications, 1, (1997), 365-368.	0	0
1053	7916	[Barron et al 1994] Barron, J.L., Fleet, D.J., Beauchemin, S.: ?Performance of optical-flow techniques?; International Journal of Computer Vision, 12, 1 (1994), 43-77.	0	0
1053	7917	[Brandt 1997] Brandt, J.W.: ?Improved Accuracy in Gradient Based Optical Flow Estimation?; IJCV, 25, 1 (1997), 5-22.	0	0
1053	7918	[CEL] RC300/RC340 Desktop Platform and DK software suite. Celoxica Company, http://www.celoxica.com.	0	0
1053	7919	[Chin-Hung et al 2002] Chin-Hung, T., Shang-Hong, L., Yung-Sheng, C., Wen-Hsing, H., "Robust computation of optical flow under non-uniform illumination variations"; Proc. of 16th International Conference on Pattern Recognition, 1, (2002), 327- 330.	0	0
1053	7920	[Díaz et al 2006a] Díaz, J., Ros, E., Pelayo, F., Ortigosa, E. M., Mota, S.: ?FPGA based real-time optical-flow system?; IEEE Transactions on Circuits and Systems for Video Technology, 16, 2 (2006), 274-279.	0	0
1053	7921	[Díaz et al 2006b] Díaz, J., Ros, E., Mota, S., Rodriguez-Gomez, R.: ?Highly paralellized architecture for image motion estimation?; Lecture Notes in Computer Science, Springer-Verlag, 3985, (2006), 75-86.	0	0
1053	7922	[Díaz et al 2006c] Díaz, J., Ros, E., Rodríguez-Gómez, R., del Pino, B.: ?Análisis y diseño de una arquitectura súpersegmentada de altas prestaciones para estimación de movimiento?; VI Jornadas sobre Computación Reconfigurable y Aplicaciones (JCRA 2006), Cáceres, (2006), 275-280.	0	0
1053	7923	[Diaz et al 2006d] Díaz, J., Ros, E., Mota, S., Pelayo, F., Ortigosa, E. M.: ?Sub-pixel motion computing architecture?; IEE Proc. Vision, Image & Signal Processing, 153, 6 (2006), 869-880.	0	0
1053	7924	[Fleet 1992] Fleet, D.J.: ?Measurement of Image Velocity?; Engineering and Computer Science. Kluwer Academic Publishers, Norwell, MA, (1992).	0	0
1053	7925	[HAN 2003] Handel-C language reference manual, version 3.1, document number RM-1003-3.0. Celoxica Company, 2003.	0	0
1053	7926	[Horn and Schunck 1981] Horn, B.K.P, Schunck, B.G.: ?Determining optical flow?; Artificial Intelligence, 17, (1081), 185-203.	0	0
1053	7927	[Kim et al 2005] Kim, Y.H., Martinez, A. M., Kak, A. C.: "Robust Motion Estimation under Varying Illumination"; Image and Vision Computing, 23, 4 (2005), 365-375.	0	0
1053	7928	[Liu et al 1998] Liu, H.C., Hong, T.S., Herman, M., Camus, T., Chellappa, R.: ?Accuracy vs Efficiency Trade-offs in Optical Flow Algorithms?; Computer Vision and Image Understanding, 72, 3 (1998), 271-286.	0	0
1053	7929	[Lucas and Kanade 1984] Lucas, B.D., Kanade, T.: ?An Iterative Image Registration Technique with an Application to Stereo Vision?; In Proc. of the DARPA Image Understanding Workshop, (1984), 121-130. Diaz J., Ros E., Rodriguez-Gomez R., del Pino B.: Real-time Architecture ...376	0	0
1053	7930	[McCane et al 2001] McCane, B., Novins, K., Crannitch, D., Galvin, B.: ?On Benchmarking Optical Flow?; Computer Vision and Image Understanding, 84, 1 (2001), 126?143.	0	0
1053	7931	[Mesbah 99] Mesbah, M.: ?Gradient-based optical flow: a critical review?; Proc. of the Fifth Int. Symp. on Signal Processing and Its Applications. ISSPA 99, 1, (1999), 467-470.	0	0
1053	7932	[Treves et al 1994] Treves, P., Konrad, J., "Motion estimation and compensation under varying illumination"; Proc. IEEE Int. Conf. on Image Processing, ICIP-94, 1, (1994), 373-377.	0	0
1053	7933	[VIS] Through-flow across the Yosemite Valley sequence. Vislist FTP site, ftp://ftp.vislist.com/SHAREWARE/CODE/OPTICAL-FLOW/.	0	0
1053	7934	[ISE] ISE Foundation software for FPGAs. Xilinx company,http://www.xilinx.com/ise/logic_design_prod/foundation.htm.	0	0
1053	7935	[Zabih and Woodfill 1994] Zabih, R., Woodfill, J.: "Non-parametric Local Transforms for Computing Visual Correspondence"; Lecture Notes in Computer Science, 801, (1994), 151-158.	0	0
1054	7936	[Beerel, 02] Beerel P.A., ?Asynchronous circuits: An Increasingly Practical Design Solution?, Proceedings of the International Symposium on Quality Electronic Design (ISQED?02) 0-7695-1561-4/02 IEEE 2002.	0	0
1054	7937	[Berkel, 96] Berkel K. V. and Bink. A., ?Single-track handshaking signaling with application to micropipelines and handshake circuits?, In Proc. International Symposium on Advanced Research in Asynchronous Circuits and Systems, pages 122-133. IEEE Computer Society Press, March 1996.	0	0
1054	7938	[Brunvand, 99] Brunvand E., Nowick S., Yun K., ?Practical advances in asynchronous design and in asynchronous/synchronous interfaces?, Proc. 36th Design Automation Conference, pp. 104-109, 21-25 June 1999.	0	0
1054	7939	[Furber, 96] Furber B. and Liu J., ?Dynamic logic in four-phase micropipelines?, Advanced Research in Asynchronous Circuits and Systems, 1996. Proceedings, Second International Symposium on , pp. 11 ? 16, 18-21 March 1996.	0	0
1054	7940	[Ortega, 05] Ortega S., Raygoza J.J., Boemo E., ?Diseño e implementación en FPGAs de elementos de control pipeline con protocolo de sincronización Self-Timed?, V Jornadas de Computación Reconfigurable y Aplicaciones (JCRA?2005), ISBN:84-9732-439-0, pp: 375-380, Granada, España, Septiembre 2005.	0	0
1054	7941	[Ortega, 05B] Ortega S. ?Diseño de Circuitos con Protocolos de Sincronización ST en Dispositivos Programables FPGAs?, Tesis presentada en la EPS de la U A M, Noviembre 2005.	0	0
1054	7942	[Theodoropoulos, 95] Theodoropoulos G., ?Strategies for the modelling and simulation of asynchronous computer architectures?, Thesis submitted to the University of Manchester for the degree of PHD, Faculty of Science and Engineering, 1995.	0	0
1055	7943	[Audenaert et al. 1992] Audenaert, K., Peremans, H., Kawahara, Y., Campenhout,J.: ?Accurate Ranging of Multiple Objects using Ultrasonic Sensors?; Proc. IEEEInternational Conference on Robotics and Automation, Vol. 2, (May 1992),1733-1738.	0	0
1055	7944	[Avisoft 2006] AVISOFT BIOACOUSTICS: ?Avisoft Bioacoustics UltraSoundGatemicrophone capsule CM16?; Product Spec. (2006).	0	0
1055	7945	[Alv´arez et al. 2004] Alv´arez, F., Urena,? J., Garc´?a, J., Mazo, M., De Marziani, C.,Hern´andez, A.: ?A comparative analysis of two modulation schemes for thee?cient transmission of complementary sequences in a pulse compression system?;Proc. IADT-tcn2004 Int. Conf. on Telecommunications and Computer Networks,(2004), 26-30.	0	0
1055	7946	[Budisin et al. 1989] Budisin, S., popovic, P., Indjin, I.: ?Designing radar signalsusing complementary sequences?; Proc. on Radar, 87, (1989), 593-597.	0	0
1055	7947	[De Marziani et al. 2005] Marziani, C., Urena,? J., Hern´andez, A., Mazo, M., Alv´arez,F., Garc´?a, J., Donato, P.: ?Modular Architecture for E?cient Generation andCorrelation of Complementary Sets of Sequences?; IEEE Trans. on SignalProcessing, Accepted for its publication, Ref. SP33377 (2005).	0	0
1055	7948	[De Marziani et al. 2006] Marziani, C., Urena,? J., Hern´andez, A., Mazo, M., Garc´?a,Jim´enez A., Villadangos, J., P´erez, M., Alv´arez, F.: ?Inter-Symbol InterferenceReduction on Macro-Sequences Generated from Complementary Sets ofSequences?; IEEE Proc. 32nd Annual Conference of the IEEE IndustrialElectronics Society (November 2006).Perez M.C., Urena J., Hernandez A., De Marziani C., Jimenez A.…	0	0
1055	7949	[Golay 1961] Golay, M.: ?Complementary Series?; IRE Trans. On Inform. Theory,Vol. IT-7, N 2, (1961), 82-87.	0	0
1055	7950	[Golomb and Scholtz 1965] Golomb, S., Scholtz, R.: ?Generalized Barker sequences?;IEEE Trans. Inf. Theory, Vol. IT-11, N 4, (1965), 533-537.	0	0
1055	7951	[Hahm et al. 1997] Hahm, M., Friedman, G., Titlebaum, E.:?A comparison of Analogand Digital Circuit Implementations of Low Power Matched Filters for Use inPortable Wireless Communication Terminals?; IEEE Trans. on circuits andsystems II: analog and digital signal processing, Vol. 44, N 6, (June 1997), 498-506.	0	0
1055	7952	[Harmuth 1969] Harmuth, H.: ?Application of Walsh Functions in Communications?;IEEE Spectrum, Vol. 6, (1969), 82-91.	0	0
1055	7953	[J¨org and Berg 1998] J¨org, K., Berg, M.: ?Sophisticated Mobile Robot Sonar Sensingwith Pseudo-Random Codes?; Robotics and Autonomous Systems, Vol. 25, (1998),241-251.	0	0
1055	7954	[Oppenhein et al. 1999] Oppenhein, A., Shafer, R., Buck, J.: ?Discrete-Time SignalProcessing?; Prentice Hall, 2ndedition, (1999), ISBN: 0137549202.	0	0
1055	7955	[P´erez et al. 2006] P´erez, M., Hern´andez, A., Urena,? J., De Marziani, C., Jim´enez,A.: ?FPGA-based Implementation of a Correlator for Kasami Sequences?; Proc.11th IEEE International Conference on Emerging Technologies and FactoryAutomation ETFA?06, (2006), 1141-1144.	0	0
1055	7956	[REGAL 2006] REGAL ELECTRONIC: ?Regal Electronic Speakers?; Product Spec.(2006).	0	0
1055	7957	[Sarwate and Pursley 1980] Sarwate, D., Pursley , M.: ?Crosscorrelation Properties ofPseudorandom and Related Sequences?; Proc. IEEE, Vol. 68, N 5, (1980), 593-619.	0	0
1055	7958	[Tseng and Liu 1972] Tseng, C., Liu, C.: ?Complementary Sets of Sequences?; IEEETrans. Inf. Theory, Vol. IT-18, N 5, (1972), 644-652.	0	0
1055	7959	[Xilinx 2005] Xilinx, Inc.: ?Spartan-3E FPGA Family: Complete Datasheet?;Product Docummentation, (November 2005).	0	0
1056	7960	[Aarts, 03] Aarts E., Roovers R., ?IC Design Challenges for Ambient Intelligence?, Design, Automation and Test in Europe, pp. 2-7, Munich, Germany, March 2003.	0	0
1056	7961	[Aitch, 03] Aitch T., A Pipelined RISC CPU: AQUARIUS. Rev. 1.1, July 2003.	0	0
1056	7962	[EEMBC, 97] The Embedded Microprocessor Benchmark Consortium 1997-2006, http://www.eembc.org	0	0
1056	7963	[Elleouet, 04] Elleouet D., Julien N., Houzet D., Cousin J. -G., Martin M., ?Power Consumption Characterization and Modeling of Embedded Memories in XILINX?. Proc. of the Euromicro Symposium on Digital System Design (DSD 2004), pp.394-401, 31 Aug.-3 Sept. 2004.	0	0
1056	7964	[Díaz, 06] Díaz J., Ros E., Mota S. and Rodriguez-Gomez R., ?Highly paralellized architecture for image motion estimation?, Lecture Notes in Computer Science, Springer-Verlag, Vol. 3985, pp. 75-86, 2006.	0	0
1056	7965	[IEEE, 01] IEEE standard Verilog hardware description language, IEEE Std 1364-2001, 2001	0	0
1056	7966	[Intel, 04] Intel® Pentium® 4 Processor on 0.13um Process Datasheet. Document No.: 298643-012, February 2004.	0	0
1056	7967	[ITU, 93] Rec. H. 261: Video Codec for Audiovisual Services at p x 64kbit/s. Rec. ITU, Helsinki, 1993.	0	0
1056	7968	[Jähne, 99] Jähne B., Haußecker H., Geißler P. (Eds.), Handbook of Computer Vision and Applications, Vol. 2. Academic Press, San Diego, 1999.	0	0
1056	7969	[Makimoto, 02] Makimoto T., Doi T.T., ?Chip Technologies for Entertainment Robots?. International Electron Devices Meeting, pp. 9-16, December 2002.	0	0
1056	7970	[OpenCores, 99] OPENCORES.ORG 1999-2006, http://www.opencores.org	0	0
1056	7971	[Peterson, 02] Peterson W.D., Specification for the WISHBONE SoC Interconnection Architecture for Portable IP Cores. Rev. B. 3. September 2002.	0	0
1056	7972	[Renesas, 04] Renesas Technology. SH-1/SH-2/SH-DSP Software Manual, Rev. 5.00, June 30, 2004.	0	0
1056	7973	[Stein, 05] Stein G.P. et al., ?A Computer Vision SoC: a Case Study from the Automotive Domain?. IEEE Computer Society Conference on Computer Vision and Pattern Recognition, Vol. 3, pp. 130-134, June 2005.	0	0
1056	7974	[TI, 06] Texas Instruments, Video and Imaging Solutions Guide, 2Q, 2006. Fernandez-Perez J., Sanchez-Fernandez F., Carmona-Galan R.: Performance ...453	0	0
1056	7975	[Wuytack, 99] Wuytack S. et al. ?Minimizing the Required Memory Bandwidth in VLSI System Realizations?, IEEE Transactions on VLSI Systems, Vol. 7, No. 4, pp. 433-441, December 1999.	0	0
1056	7976	[Xilinx, 05] Xilinx University Program, Virtex-II Pro Development Syst. Hardware Ref., Ver. 1.0, March 2005.	0	0
1056	7977	[Xilinx, 06] MicroBlaze Processor Reference Guide, Embedded Development Kit EDK 8.2i. UG081, Ver. 6.0, June 2006.	0	0
1057	7978	[Beuchat 02] Beuchat, J. L.; Haenni, J. O.; Teuscher, C.; Gómez, F. J.; Restrepo, H. F.; Sánchez, E.: ?Approches Metérielles et Logicielles de lAlgorithme IDEA?, Technique et Science Informatiques, vol. 21, no. 2, pp. 203-204, 2002.	0	0
1057	7979	[Celoxica, 05] Celoxica: ?Handle-C Language Reference Manual?. Version 3.1, 2005.	0	0
1057	7980	[Celoxica, 07] Celoxica: ?http://www.celoxica.com?, 2007.	0	0
1057	7981	[Cheung, 01] Cheung, O. Y. H.; Tsoi, K. H.; Leong, P. H. W.; Leong M. P.: ?Tradeoffs in Parallel and Serial Implementations of the International Data Encryption Algorithm IDEA?, Workshop on Cryptographic Hardware and Embedded Systems (CHES?2001), LNCS, Springer-Verlag, vol. 2162, pp. 333-347, Paris, France, May 2001.	0	0
1057	7982	[Garfinkel, 95] Garfinkel, S.: ?PGP: Pretty Good Privacy?. OReilly, 1995.	0	0
1057	7983	[González, 02] González, I.: ?Codiseño en Sistemas Reconfigurables basado en Java?, Internal Technical Report, UAM, Spain, December 2002.	0	0
[truncated: 14,404 more rows]
